# Supplementary material for: ortho2align: a sensitive approach for searching for orthologues of novel lncRNAs
Source: BMC Bioinformatics. 2022 Sep 19;23:384. doi: 10.1186/s12859-022-04929-y (PMC9487038; doi:10.1186/s12859-022-04929-y)
Supplement: Supplementary file 2 — Additional file 2. This ZIP archive contains output files of ortho2align search for orthologues of three novel classes of lncRNAs: X-RNAs, strRNAs and seRNAs – in six species listed in the main text including genomic coordinates of those orthologues. [file 12859_2022_4929_MOESM2_ESM.zip]

Archive with 453 entries (378 files):
- sernas_orthologues/
- sernas_orthologues/rheMac10/
- sernas_orthologues/rheMac10/bestSignificant.query_orthologs.bed
- sernas_orthologues/rheMac10/bestSignificant.subject_orthologs.tsv
- sernas_orthologues/rheMac10/annotation_files/
- sernas_orthologues/rheMac10/annotation_files/significant.annotation.tsv
- sernas_orthologues/rheMac10/annotation_files/unaligned.annotation.tsv
- sernas_orthologues/rheMac10/annotation_files/bestSignificant.annotation.tsv
- sernas_orthologues/rheMac10/annotation_files/insignificant.annotation.tsv
- sernas_orthologues/rheMac10/bestSignificant.query_orthologs.tsv
- sernas_orthologues/rheMac10/stats.txt
- sernas_orthologues/rheMac10/build_files/
- sernas_orthologues/rheMac10/build_files/query_exceptions.bed
- sernas_orthologues/rheMac10/build_files/insignificant.subject_orthologs.bed
- sernas_orthologues/rheMac10/build_files/significant.subject_orthologs.tsv
- sernas_orthologues/rheMac10/build_files/significant.subject_orthologs.bed
- sernas_orthologues/rheMac10/build_files/significant.query_orthologs.bed
- sernas_orthologues/rheMac10/build_files/significant.query_orthologs.tsv
- sernas_orthologues/rheMac10/build_files/insignificant.query_orthologs.bed
- sernas_orthologues/rheMac10/align_files/
- sernas_orthologues/rheMac10/align_files/subject_unaligned.bed
- sernas_orthologues/rheMac10/align_files/query_exceptions.bed
- sernas_orthologues/rheMac10/align_files/query_unlifted.bed
- sernas_orthologues/rheMac10/align_files/query_unaligned.bed
- sernas_orthologues/rheMac10/shuffle_bg.bed
- sernas_orthologues/rheMac10/bestSignificant.subject_orthologs.bed
- sernas_orthologues/mm10/
- sernas_orthologues/mm10/bestSignificant.query_orthologs.bed
- sernas_orthologues/mm10/bestSignificant.subject_orthologs.tsv
- sernas_orthologues/mm10/annotation_files/
- sernas_orthologues/mm10/annotation_files/significant.annotation.tsv
- sernas_orthologues/mm10/annotation_files/unaligned.annotation.tsv
- sernas_orthologues/mm10/annotation_files/bestSignificant.annotation.tsv
- sernas_orthologues/mm10/annotation_files/insignificant.annotation.tsv
- sernas_orthologues/mm10/bestSignificant.query_orthologs.tsv
- sernas_orthologues/mm10/stats.txt
- sernas_orthologues/mm10/build_files/
- sernas_orthologues/mm10/build_files/query_exceptions.bed
- sernas_orthologues/mm10/build_files/insignificant.subject_orthologs.bed
- sernas_orthologues/mm10/build_files/significant.subject_orthologs.tsv
- sernas_orthologues/mm10/build_files/significant.subject_orthologs.bed
- sernas_orthologues/mm10/build_files/significant.query_orthologs.bed
- sernas_orthologues/mm10/build_files/significant.query_orthologs.tsv
- sernas_orthologues/mm10/build_files/insignificant.query_orthologs.bed
- sernas_orthologues/mm10/align_files/
- sernas_orthologues/mm10/align_files/subject_unaligned.bed
- sernas_orthologues/mm10/align_files/query_exceptions.bed
- sernas_orthologues/mm10/align_files/query_unlifted.bed
- sernas_orthologues/mm10/align_files/query_unaligned.bed
- sernas_orthologues/mm10/shuffle_bg.bed
- sernas_orthologues/mm10/bestSignificant.subject_orthologs.bed
- sernas_orthologues/ornAna2/
- sernas_orthologues/ornAna2/bestSignificant.query_orthologs.bed
- sernas_orthologues/ornAna2/bestSignificant.subject_orthologs.tsv
- sernas_orthologues/ornAna2/annotation_files/
- sernas_orthologues/ornAna2/annotation_files/significant.annotation.tsv
- sernas_orthologues/ornAna2/annotation_files/unaligned.annotation.tsv
- sernas_orthologues/ornAna2/annotation_files/bestSignificant.annotation.tsv
- sernas_orthologues/ornAna2/annotation_files/insignificant.annotation.tsv
- sernas_orthologues/ornAna2/bestSignificant.query_orthologs.tsv
- sernas_orthologues/ornAna2/stats.txt
- sernas_orthologues/ornAna2/build_files/
- sernas_orthologues/ornAna2/build_files/query_exceptions.bed
- sernas_orthologues/ornAna2/build_files/insignificant.subject_orthologs.bed
- sernas_orthologues/ornAna2/build_files/significant.subject_orthologs.tsv
- sernas_orthologues/ornAna2/build_files/significant.subject_orthologs.bed
- sernas_orthologues/ornAna2/build_files/significant.query_orthologs.bed
- sernas_orthologues/ornAna2/build_files/significant.query_orthologs.tsv
- sernas_orthologues/ornAna2/build_files/insignificant.query_orthologs.bed
- sernas_orthologues/ornAna2/align_files/
- sernas_orthologues/ornAna2/align_files/subject_unaligned.bed
- sernas_orthologues/ornAna2/align_files/query_exceptions.bed
- sernas_orthologues/ornAna2/align_files/query_unlifted.bed
- sernas_orthologues/ornAna2/align_files/query_unaligned.bed
- sernas_orthologues/ornAna2/shuffle_bg.bed
- sernas_orthologues/ornAna2/bestSignificant.subject_orthologs.bed
- sernas_orthologues/xenTro10/
- sernas_orthologues/xenTro10/bestSignificant.query_orthologs.bed
- sernas_orthologues/xenTro10/bestSignificant.subject_orthologs.tsv
- sernas_orthologues/xenTro10/annotation_files/
- sernas_orthologues/xenTro10/annotation_files/significant.annotation.tsv
- sernas_orthologues/xenTro10/annotation_files/unaligned.annotation.tsv
- sernas_orthologues/xenTro10/annotation_files/bestSignificant.annotation.tsv
- sernas_orthologues/xenTro10/annotation_files/insignificant.annotation.tsv
- sernas_orthologues/xenTro10/bestSignificant.query_orthologs.tsv
- sernas_orthologues/xenTro10/stats.txt
- sernas_orthologues/xenTro10/build_files/
- sernas_orthologues/xenTro10/build_files/query_exceptions.bed
- sernas_orthologues/xenTro10/build_files/insignificant.subject_orthologs.bed
- sernas_orthologues/xenTro10/build_files/significant.subject_orthologs.tsv
- sernas_orthologues/xenTro10/build_files/significant.subject_orthologs.bed
- sernas_orthologues/xenTro10/build_files/significant.query_orthologs.bed
- sernas_orthologues/xenTro10/build_files/significant.query_orthologs.tsv
- sernas_orthologues/xenTro10/build_files/insignificant.query_orthologs.bed
- sernas_orthologues/xenTro10/align_files/
- sernas_orthologues/xenTro10/align_files/subject_unaligned.bed
- sernas_orthologues/xenTro10/align_files/query_exceptions.bed
- sernas_orthologues/xenTro10/align_files/query_unlifted.bed
- sernas_orthologues/xenTro10/align_files/query_unaligned.bed
- sernas_orthologues/xenTro10/shuffle_bg.bed
- sernas_orthologues/xenTro10/bestSignificant.subject_orthologs.bed
- sernas_orthologues/galGal6/
- sernas_orthologues/galGal6/bestSignificant.query_orthologs.bed
- sernas_orthologues/galGal6/bestSignificant.subject_orthologs.tsv
- sernas_orthologues/galGal6/annotation_files/
- sernas_orthologues/galGal6/annotation_files/significant.annotation.tsv
- sernas_orthologues/galGal6/annotation_files/unaligned.annotation.tsv
- sernas_orthologues/galGal6/annotation_files/bestSignificant.annotation.tsv
- sernas_orthologues/galGal6/annotation_files/insignificant.annotation.tsv
- sernas_orthologues/galGal6/bestSignificant.query_orthologs.tsv
- sernas_orthologues/galGal6/stats.txt
- sernas_orthologues/galGal6/build_files/
- sernas_orthologues/galGal6/build_files/query_exceptions.bed
- sernas_orthologues/galGal6/build_files/insignificant.subject_orthologs.bed
- sernas_orthologues/galGal6/build_files/significant.subject_orthologs.tsv
- sernas_orthologues/galGal6/build_files/significant.subject_orthologs.bed
- sernas_orthologues/galGal6/build_files/significant.query_orthologs.bed
- sernas_orthologues/galGal6/build_files/significant.query_orthologs.tsv
- sernas_orthologues/galGal6/build_files/insignificant.query_orthologs.bed
- sernas_orthologues/galGal6/align_files/
- sernas_orthologues/galGal6/align_files/subject_unaligned.bed
- sernas_orthologues/galGal6/align_files/query_exceptions.bed
- sernas_orthologues/galGal6/align_files/query_unlifted.bed
- sernas_orthologues/galGal6/align_files/query_unaligned.bed
- sernas_orthologues/galGal6/shuffle_bg.bed
- sernas_orthologues/galGal6/bestSignificant.subject_orthologs.bed
- sernas_orthologues/monDom5/
- sernas_orthologues/monDom5/bestSignificant.query_orthologs.bed
- sernas_orthologues/monDom5/bestSignificant.subject_orthologs.tsv
- sernas_orthologues/monDom5/annotation_files/
- sernas_orthologues/monDom5/annotation_files/significant.annotation.tsv
- sernas_orthologues/monDom5/annotation_files/unaligned.annotation.tsv
- sernas_orthologues/monDom5/annotation_files/bestSignificant.annotation.tsv
- sernas_orthologues/monDom5/annotation_files/insignificant.annotation.tsv
- sernas_orthologues/monDom5/bestSignificant.query_orthologs.tsv
- sernas_orthologues/monDom5/stats.txt
- sernas_orthologues/monDom5/build_files/
- sernas_orthologues/monDom5/build_files/query_exceptions.bed
- sernas_orthologues/monDom5/build_files/insignificant.subject_orthologs.bed
- sernas_orthologues/monDom5/build_files/significant.subject_orthologs.tsv
- sernas_orthologues/monDom5/build_files/significant.subject_orthologs.bed
- sernas_orthologues/monDom5/build_files/significant.query_orthologs.bed
- sernas_orthologues/monDom5/build_files/significant.query_orthologs.tsv
- sernas_orthologues/monDom5/build_files/insignificant.query_orthologs.bed
- sernas_orthologues/monDom5/align_files/
- sernas_orthologues/monDom5/align_files/subject_unaligned.bed
- sernas_orthologues/monDom5/align_files/query_exceptions.bed
- sernas_orthologues/monDom5/align_files/query_unlifted.bed
- sernas_orthologues/monDom5/align_files/query_unaligned.bed
- sernas_orthologues/monDom5/shuffle_bg.bed
- sernas_orthologues/monDom5/bestSignificant.subject_orthologs.bed
- strrnas_orthologues/
- strrnas_orthologues/rheMac10/
- strrnas_orthologues/rheMac10/bestSignificant.query_orthologs.bed
- strrnas_orthologues/rheMac10/bestSignificant.subject_orthologs.tsv
- strrnas_orthologues/rheMac10/annotation_files/
- strrnas_orthologues/rheMac10/annotation_files/significant.annotation.tsv
- strrnas_orthologues/rheMac10/annotation_files/unaligned.annotation.tsv
- strrnas_orthologues/rheMac10/annotation_files/bestSignificant.annotation.tsv
- strrnas_orthologues/rheMac10/annotation_files/insignificant.annotation.tsv
- strrnas_orthologues/rheMac10/bestSignificant.query_orthologs.tsv
- strrnas_orthologues/rheMac10/stats.txt
- strrnas_orthologues/rheMac10/build_files/
- strrnas_orthologues/rheMac10/build_files/query_exceptions.bed
- strrnas_orthologues/rheMac10/build_files/insignificant.subject_orthologs.bed
- strrnas_orthologues/rheMac10/build_files/significant.subject_orthologs.tsv
- strrnas_orthologues/rheMac10/build_files/significant.subject_orthologs.bed
- strrnas_orthologues/rheMac10/build_files/significant.query_orthologs.bed
- strrnas_orthologues/rheMac10/build_files/significant.query_orthologs.tsv
- strrnas_orthologues/rheMac10/build_files/insignificant.query_orthologs.bed
- strrnas_orthologues/rheMac10/align_files/
- strrnas_orthologues/rheMac10/align_files/subject_unaligned.bed
- strrnas_orthologues/rheMac10/align_files/query_exceptions.bed
- strrnas_orthologues/rheMac10/align_files/query_unlifted.bed
- strrnas_orthologues/rheMac10/align_files/query_unaligned.bed
- strrnas_orthologues/rheMac10/shuffle_bg.bed
- strrnas_orthologues/rheMac10/bestSignificant.subject_orthologs.bed
- strrnas_orthologues/mm10/
- strrnas_orthologues/mm10/bestSignificant.query_orthologs.bed
- strrnas_orthologues/mm10/bestSignificant.subject_orthologs.tsv
- strrnas_orthologues/mm10/annotation_files/
- strrnas_orthologues/mm10/annotation_files/significant.annotation.tsv
- strrnas_orthologues/mm10/annotation_files/unaligned.annotation.tsv
- strrnas_orthologues/mm10/annotation_files/bestSignificant.annotation.tsv
- strrnas_orthologues/mm10/annotation_files/insignificant.annotation.tsv
- strrnas_orthologues/mm10/bestSignificant.query_orthologs.tsv
- strrnas_orthologues/mm10/stats.txt
- strrnas_orthologues/mm10/build_files/
- strrnas_orthologues/mm10/build_files/query_exceptions.bed
- strrnas_orthologues/mm10/build_files/insignificant.subject_orthologs.bed
- strrnas_orthologues/mm10/build_files/significant.subject_orthologs.tsv
- strrnas_orthologues/mm10/build_files/significant.subject_orthologs.bed
- strrnas_orthologues/mm10/build_files/significant.query_orthologs.bed
- strrnas_orthologues/mm10/build_files/significant.query_orthologs.tsv
- strrnas_orthologues/mm10/build_files/insignificant.query_orthologs.bed
- strrnas_orthologues/mm10/align_files/
- strrnas_orthologues/mm10/align_files/subject_unaligned.bed
- strrnas_orthologues/mm10/align_files/query_exceptions.bed
- strrnas_orthologues/mm10/align_files/query_unlifted.bed
- strrnas_orthologues/mm10/align_files/query_unaligned.bed
- strrnas_orthologues/mm10/shuffle_bg.bed
- strrnas_orthologues/mm10/bestSignificant.subject_orthologs.bed
- strrnas_orthologues/ornAna2/
- strrnas_orthologues/ornAna2/bestSignificant.query_orthologs.bed
- strrnas_orthologues/ornAna2/bestSignificant.subject_orthologs.tsv
- strrnas_orthologues/ornAna2/annotation_files/
- strrnas_orthologues/ornAna2/annotation_files/significant.annotation.tsv
- strrnas_orthologues/ornAna2/annotation_files/unaligned.annotation.tsv
- strrnas_orthologues/ornAna2/annotation_files/bestSignificant.annotation.tsv
- strrnas_orthologues/ornAna2/annotation_files/insignificant.annotation.tsv
- strrnas_orthologues/ornAna2/bestSignificant.query_orthologs.tsv
- strrnas_orthologues/ornAna2/stats.txt
- strrnas_orthologues/ornAna2/build_files/
- strrnas_orthologues/ornAna2/build_files/query_exceptions.bed
- strrnas_orthologues/ornAna2/build_files/insignificant.subject_orthologs.bed
- strrnas_orthologues/ornAna2/build_files/significant.subject_orthologs.tsv
- strrnas_orthologues/ornAna2/build_files/significant.subject_orthologs.bed
- strrnas_orthologues/ornAna2/build_files/significant.query_orthologs.bed
- strrnas_orthologues/ornAna2/build_files/significant.query_orthologs.tsv
- strrnas_orthologues/ornAna2/build_files/insignificant.query_orthologs.bed
- strrnas_orthologues/ornAna2/align_files/
- strrnas_orthologues/ornAna2/align_files/subject_unaligned.bed
- strrnas_orthologues/ornAna2/align_files/query_exceptions.bed
- strrnas_orthologues/ornAna2/align_files/query_unlifted.bed
- strrnas_orthologues/ornAna2/align_files/query_unaligned.bed
- strrnas_orthologues/ornAna2/shuffle_bg.bed
- strrnas_orthologues/ornAna2/bestSignificant.subject_orthologs.bed
- strrnas_orthologues/xenTro10/
- strrnas_orthologues/xenTro10/bestSignificant.query_orthologs.bed
- strrnas_orthologues/xenTro10/bestSignificant.subject_orthologs.tsv
- strrnas_orthologues/xenTro10/annotation_files/
- strrnas_orthologues/xenTro10/annotation_files/significant.annotation.tsv
- strrnas_orthologues/xenTro10/annotation_files/unaligned.annotation.tsv
- strrnas_orthologues/xenTro10/annotation_files/bestSignificant.annotation.tsv
- strrnas_orthologues/xenTro10/annotation_files/insignificant.annotation.tsv
- strrnas_orthologues/xenTro10/bestSignificant.query_orthologs.tsv
- strrnas_orthologues/xenTro10/stats.txt
- strrnas_orthologues/xenTro10/build_files/
- strrnas_orthologues/xenTro10/build_files/query_exceptions.bed
- strrnas_orthologues/xenTro10/build_files/insignificant.subject_orthologs.bed
- strrnas_orthologues/xenTro10/build_files/significant.subject_orthologs.tsv
- strrnas_orthologues/xenTro10/build_files/significant.subject_orthologs.bed
- strrnas_orthologues/xenTro10/build_files/significant.query_orthologs.bed
- strrnas_orthologues/xenTro10/build_files/significant.query_orthologs.tsv
- strrnas_orthologues/xenTro10/build_files/insignificant.query_orthologs.bed
- strrnas_orthologues/xenTro10/align_files/
- strrnas_orthologues/xenTro10/align_files/subject_unaligned.bed
- strrnas_orthologues/xenTro10/align_files/query_exceptions.bed
- strrnas_orthologues/xenTro10/align_files/query_unlifted.bed
- strrnas_orthologues/xenTro10/align_files/query_unaligned.bed
- strrnas_orthologues/xenTro10/shuffle_bg.bed
- strrnas_orthologues/xenTro10/bestSignificant.subject_orthologs.bed
- strrnas_orthologues/galGal6/
- strrnas_orthologues/galGal6/bestSignificant.query_orthologs.bed
- strrnas_orthologues/galGal6/bestSignificant.subject_orthologs.tsv
- strrnas_orthologues/galGal6/annotation_files/
- strrnas_orthologues/galGal6/annotation_files/significant.annotation.tsv
- strrnas_orthologues/galGal6/annotation_files/unaligned.annotation.tsv
- strrnas_orthologues/galGal6/annotation_files/bestSignificant.annotation.tsv
- strrnas_orthologues/galGal6/annotation_files/insignificant.annotation.tsv
- strrnas_orthologues/galGal6/bestSignificant.query_orthologs.tsv
- strrnas_orthologues/galGal6/stats.txt
- strrnas_orthologues/galGal6/build_files/
- strrnas_orthologues/galGal6/build_files/query_exceptions.bed
- strrnas_orthologues/galGal6/build_files/insignificant.subject_orthologs.bed
- strrnas_orthologues/galGal6/build_files/significant.subject_orthologs.tsv
- strrnas_orthologues/galGal6/build_files/significant.subject_orthologs.bed
- strrnas_orthologues/galGal6/build_files/significant.query_orthologs.bed
- strrnas_orthologues/galGal6/build_files/significant.query_orthologs.tsv
- strrnas_orthologues/galGal6/build_files/insignificant.query_orthologs.bed
- strrnas_orthologues/galGal6/align_files/
- strrnas_orthologues/galGal6/align_files/subject_unaligned.bed
- strrnas_orthologues/galGal6/align_files/query_exceptions.bed
- strrnas_orthologues/galGal6/align_files/query_unlifted.bed
- strrnas_orthologues/galGal6/align_files/query_unaligned.bed
- strrnas_orthologues/galGal6/shuffle_bg.bed
- strrnas_orthologues/galGal6/bestSignificant.subject_orthologs.bed
- strrnas_orthologues/monDom5/
- strrnas_orthologues/monDom5/bestSignificant.query_orthologs.bed
- strrnas_orthologues/monDom5/bestSignificant.subject_orthologs.tsv
- strrnas_orthologues/monDom5/annotation_files/
- strrnas_orthologues/monDom5/annotation_files/significant.annotation.tsv
- strrnas_orthologues/monDom5/annotation_files/unaligned.annotation.tsv
- strrnas_orthologues/monDom5/annotation_files/bestSignificant.annotation.tsv
- strrnas_orthologues/monDom5/annotation_files/insignificant.annotation.tsv
- strrnas_orthologues/monDom5/bestSignificant.query_orthologs.tsv
- strrnas_orthologues/monDom5/stats.txt
- strrnas_orthologues/monDom5/build_files/
- strrnas_orthologues/monDom5/build_files/query_exceptions.bed
- strrnas_orthologues/monDom5/build_files/insignificant.subject_orthologs.bed
- strrnas_orthologues/monDom5/build_files/significant.subject_orthologs.tsv
- strrnas_orthologues/monDom5/build_files/significant.subject_orthologs.bed
- strrnas_orthologues/monDom5/build_files/significant.query_orthologs.bed
- strrnas_orthologues/monDom5/build_files/significant.query_orthologs.tsv
- strrnas_orthologues/monDom5/build_files/insignificant.query_orthologs.bed
- strrnas_orthologues/monDom5/align_files/
- strrnas_orthologues/monDom5/align_files/subject_unaligned.bed
- strrnas_orthologues/monDom5/align_files/query_exceptions.bed
- strrnas_orthologues/monDom5/align_files/query_unlifted.bed
- strrnas_orthologues/monDom5/align_files/query_unaligned.bed
[truncated: 153 more entries]
