# Supplementary material for: ortho2align: a sensitive approach for searching for orthologues of novel lncRNAs
Source: BMC Bioinformatics. 2022 Sep 19;23:384. doi: 10.1186/s12859-022-04929-y (PMC9487038; doi:10.1186/s12859-022-04929-y)
Supplement: Supplementary file 2 — Additional file 2. This ZIP archive contains output files of ortho2align search for orthologues of three novel classes of lncRNAs: X-RNAs, strRNAs and seRNAs – in six species listed in the main text including genomic coordinates of those orthologues. [file 12859_2022_4929_MOESM2_ESM.zip › sernas_orthologues/rheMac10/bestSignificant.query_orthologs.bed]

chr16	21837631	21860836	peri_NPIP_repeat_rna	18231	+	21837631	21860836	0	6	924,5123,1578,1500,2575,1060	0,1338,7475,9059,12006,22145
chr12	9143907	9208370	PZP_antisense_rna	74554.14730406382	+	9143907	9208370	0	6	1702,11879,3918,12546,5518,10548	0,4866,19558,23672,45043,53915
chrX	123733159	123733478	SVA_D_rna	537.1880745341615	+	123733159	123733478	0	1	319	0
