# Supplementary material for: ortho2align: a sensitive approach for searching for orthologues of novel lncRNAs
Source: BMC Bioinformatics. 2022 Sep 19;23:384. doi: 10.1186/s12859-022-04929-y (PMC9487038; doi:10.1186/s12859-022-04929-y)
Supplement: Supplementary file 2 — Additional file 2. This ZIP archive contains output files of ortho2align search for orthologues of three novel classes of lncRNAs: X-RNAs, strRNAs and seRNAs – in six species listed in the main text including genomic coordinates of those orthologues. [file 12859_2022_4929_MOESM2_ESM.zip › sernas_orthologues/rheMac10/annotation_files/significant.annotation.tsv]

Query	Orthologs	Query_length	Orthologs_lengths	JI	OC
PZP_antisense_rna	NotAnnotated	69786	0	0	0
peri_NPIP_repeat_rna	NotAnnotated	21114	0	0	0
peri_NPIP_repeat_rna	NotAnnotated	38837	0	0	0
peri_NPIP_repeat_rna	LOC701853	60993	465	0.0076238257	1
SVA_D_rna	NotAnnotated	322	0	0	0
