# Supplementary material for: ortho2align: a sensitive approach for searching for orthologues of novel lncRNAs
Source: BMC Bioinformatics. 2022 Sep 19;23:384. doi: 10.1186/s12859-022-04929-y (PMC9487038; doi:10.1186/s12859-022-04929-y)
Supplement: Supplementary file 2 — Additional file 2. This ZIP archive contains output files of ortho2align search for orthologues of three novel classes of lncRNAs: X-RNAs, strRNAs and seRNAs – in six species listed in the main text including genomic coordinates of those orthologues. [file 12859_2022_4929_MOESM2_ESM.zip › sernas_orthologues/rheMac10/bestSignificant.subject_orthologs.bed]

chr20	14704719	14725833	peri_NPIP_repeat_rna	18231	-	14704719	14725833	0	6	1050,2496,1498,1626,5051,913	0,3922,8117,9792,12113,20201
chr11	10545411	10615197	PZP_antisense_rna	74554.14730406382	-	10545411	10615197	0	6	10553,5520,12480,3879,11909,1706	0,13790,27236,41144,47274,68080
chrX	119948754	119949076	SVA_D_rna	537.1880745341615	+	119948754	119949076	0	1	322	0
