# Supplementary material for: ortho2align: a sensitive approach for searching for orthologues of novel lncRNAs
Source: BMC Bioinformatics. 2022 Sep 19;23:384. doi: 10.1186/s12859-022-04929-y (PMC9487038; doi:10.1186/s12859-022-04929-y)
Supplement: Supplementary file 2 — Additional file 2. This ZIP archive contains output files of ortho2align search for orthologues of three novel classes of lncRNAs: X-RNAs, strRNAs and seRNAs – in six species listed in the main text including genomic coordinates of those orthologues. [file 12859_2022_4929_MOESM2_ESM.zip › sernas_orthologues/mm10/annotation_files/insignificant.annotation.tsv]

Query	Orthologs	Query_length	Orthologs_lengths	JI	OC
PZP_antisense_rna	NotAnnotated	149	0	0	0
PZP_antisense_rna	Tpt1-ps3	815	823	0.99027947	1
PZP_antisense_rna	A2m	74	43074	0.0017179737	1
PZP_antisense_rna	A2m	6249	43074	0.14507592	1
PZP_antisense_rna	Gm7298	2231	50145	0.044490976	1
PZP_antisense_rna	Gm7298	177	50145	0.0035297637	1
PZP_antisense_rna	Gm7298	535	50145	0.01066906	1
PZP_antisense_rna	Mug1	14900	50562	0.29468771	1
PZP_antisense_rna	Mug4-ps	115	43380	0.0026509912	1
PZP_antisense_rna	Mug4-ps	147	43380	0.0033886584	1
PZP_antisense_rna	Mug2	1431	79240	0.018059061	1
PZP_antisense_rna	Mug2	6166	79240	0.077814235	1
PZP_antisense_rna	Mug-ps1	310	72514	0.0042750365	1
PZP_antisense_rna	Pzp	11891	43154	0.27554804	1
