# Supplementary material for: ortho2align: a sensitive approach for searching for orthologues of novel lncRNAs
Source: BMC Bioinformatics. 2022 Sep 19;23:384. doi: 10.1186/s12859-022-04929-y (PMC9487038; doi:10.1186/s12859-022-04929-y)
Supplement: Supplementary file 2 — Additional file 2. This ZIP archive contains output files of ortho2align search for orthologues of three novel classes of lncRNAs: X-RNAs, strRNAs and seRNAs – in six species listed in the main text including genomic coordinates of those orthologues. [file 12859_2022_4929_MOESM2_ESM.zip › sernas_orthologues/mm10/bestSignificant.query_orthologs.tsv]

chr16	21884800	21919156	peri_NPIP_repeat_rna	4139.720224719101	+	21884800	21919156	0	8	548,1260,1189,578,329,407,311,1259	0,2753,4945,6711,10690,14005,23585,33097	0.0,0.0,0.0,0.0,0.0,0.0,0.0,0.0
chrX	123733294	123733361	SVA_D_rna	62	+	123733294	123733361	0	1	67	0	0.0
