# Supplementary material for: ortho2align: a sensitive approach for searching for orthologues of novel lncRNAs
Source: BMC Bioinformatics. 2022 Sep 19;23:384. doi: 10.1186/s12859-022-04929-y (PMC9487038; doi:10.1186/s12859-022-04929-y)
Supplement: Supplementary file 2 — Additional file 2. This ZIP archive contains output files of ortho2align search for orthologues of three novel classes of lncRNAs: X-RNAs, strRNAs and seRNAs – in six species listed in the main text including genomic coordinates of those orthologues. [file 12859_2022_4929_MOESM2_ESM.zip › sernas_orthologues/mm10/build_files/insignificant.subject_orthologs.bed]

chr14	75848305	75848454	PZP_antisense_rna	.	.
chr6	99877618	99878433	PZP_antisense_rna	.	.
chr6	121657373	121657447	PZP_antisense_rna	.	.
chr6	121669784	121676033	PZP_antisense_rna	.	.
chr6	121767516	121769747	PZP_antisense_rna	.	.
chr6	121770986	121771163	PZP_antisense_rna	.	.
chr6	121774238	121774773	PZP_antisense_rna	.	.
chr6	121873727	121888627	PZP_antisense_rna	.	.
chr6	121916561	121916676	PZP_antisense_rna	.	.
chr6	121953816	121953963	PZP_antisense_rna	.	.
chr6	122008228	122009659	PZP_antisense_rna	.	.
chr6	122079797	122085963	PZP_antisense_rna	.	.
chr6	122192745	122193055	PZP_antisense_rna	.	.
chr6	128510306	128522197	PZP_antisense_rna	.	.
