# Supplementary material for: ortho2align: a sensitive approach for searching for orthologues of novel lncRNAs
Source: BMC Bioinformatics. 2022 Sep 19;23:384. doi: 10.1186/s12859-022-04929-y (PMC9487038; doi:10.1186/s12859-022-04929-y)
Supplement: Supplementary file 2 — Additional file 2. This ZIP archive contains output files of ortho2align search for orthologues of three novel classes of lncRNAs: X-RNAs, strRNAs and seRNAs – in six species listed in the main text including genomic coordinates of those orthologues. [file 12859_2022_4929_MOESM2_ESM.zip › sernas_orthologues/mm10/build_files/significant.subject_orthologs.bed]

chr7	118182350	118217830	peri_NPIP_repeat_rna	4139.720224719101	+	118182350	118217830	0	8	567,1231,1120,562,329,395,313,1230	0,2092,6483,8056,11066,13384,24444,34250
chrX	41912116	41912184	SVA_D_rna	62	+	41912116	41912184	0	1	68	0
