# Supplementary material for: ortho2align: a sensitive approach for searching for orthologues of novel lncRNAs
Source: BMC Bioinformatics. 2022 Sep 19;23:384. doi: 10.1186/s12859-022-04929-y (PMC9487038; doi:10.1186/s12859-022-04929-y)
Supplement: Supplementary file 2 — Additional file 2. This ZIP archive contains output files of ortho2align search for orthologues of three novel classes of lncRNAs: X-RNAs, strRNAs and seRNAs – in six species listed in the main text including genomic coordinates of those orthologues. [file 12859_2022_4929_MOESM2_ESM.zip › sernas_orthologues/ornAna2/stats.txt]

-----------------------
estimate_background stats:
Recieved 3 transcripts.
Eliminated 0 background ranges due to intersections with lifted transcripts.
Estimated background for 3 of them.
Caught 0 exceptions.
Distribution of amount of found background HSPs:
1| 49,
3| 16,
-----
13| 30,
Reported at most 1000 HSPs for each transcript.
-----------------------
-----------------------
get_alignments stats:
Recieved 3 transcripts.
Aligned 2 of them.
Estimated as unliftable 1 transcripts.
Estimated as unaligned 0 transcripts.
Caught 0 exceptions.
Distribution of amount of alignments:
1: 1
6: 1
Reported all alignments for each transcript.
-----------------------
-----------------------
build_orthologs stats:
Recieved 2 transcript alignments and 2 backgrounds.
Built orthologs for 2 of transcripts.
Found only unsignificant orthologs for 0 transcripts.
Caught 0 exceptions.
Distribution of amount of orthologs:
1: 1
6: 1
Reported all significant orthologs for each transcript.
-----------------------
-----------------------
annotate_orthologs stats:
Recieved 41 orthologs.-----------------------
-----------------------
annotate_orthologs stats:
Recieved 55 orthologs.-----------------------
-----------------------
annotate_orthologs stats:
Recieved 7 orthologs from ornAna2/build_files/significant.subject_orthologs.bed.
Distribution of amount of annotations:
0: 7
Reported all annotations for each ortholog.
-----------------------
-----------------------
annotate_orthologs stats:
Recieved 2 orthologs from ornAna2/bestSignificant.subject_orthologs.bed.
Distribution of amount of annotations:
0: 2
Reported all annotations for each ortholog.
-----------------------
Elapsed time: 00:00:58.
Maximum RAM usage: 0 Gb 586 Mb.
