# Supplementary material for: ortho2align: a sensitive approach for searching for orthologues of novel lncRNAs
Source: BMC Bioinformatics. 2022 Sep 19;23:384. doi: 10.1186/s12859-022-04929-y (PMC9487038; doi:10.1186/s12859-022-04929-y)
Supplement: Supplementary file 2 — Additional file 2. This ZIP archive contains output files of ortho2align search for orthologues of three novel classes of lncRNAs: X-RNAs, strRNAs and seRNAs – in six species listed in the main text including genomic coordinates of those orthologues. [file 12859_2022_4929_MOESM2_ESM.zip › sernas_orthologues/xenTro10/bestSignificant.query_orthologs.bed]

chr16	21879358	21915282	peri_NPIP_repeat_rna	3217	+	21879358	21915282	0	21	102,160,118,216,160,153,248,205,160,289,130,150,138,261,232,182,102,129,223,136,165	0,1353,2480,5457,6968,8239,8556,9139,9890,10650,11400,12245,12539,16162,19509,22177,24088,25554,29028,31874,35759
chr12	9158417	9202573	PZP_antisense_rna	391	+	9158417	9202573	0	4	162,111,184,55	0,1915,6737,44101
