# Supplementary material for: ortho2align: a sensitive approach for searching for orthologues of novel lncRNAs
Source: BMC Bioinformatics. 2022 Sep 19;23:384. doi: 10.1186/s12859-022-04929-y (PMC9487038; doi:10.1186/s12859-022-04929-y)
Supplement: Supplementary file 2 — Additional file 2. This ZIP archive contains output files of ortho2align search for orthologues of three novel classes of lncRNAs: X-RNAs, strRNAs and seRNAs – in six species listed in the main text including genomic coordinates of those orthologues. [file 12859_2022_4929_MOESM2_ESM.zip › sernas_orthologues/xenTro10/annotation_files/significant.annotation.tsv]

Query	Orthologs	Query_length	Orthologs_lengths	JI	OC
PZP_antisense_rna	pzp,LOC116412047,LOC116412055,LOC116412043,LOC101730404,LOC100487578,LOC108644844,LOC116412042,LOC116412044,LOC116412048,LOC101733266,LOC105945597,LOC100486922,LOC116412058,LOC116412132,LOC116412133,LOC105945599	1277309	37489,3218,33171,11415,13381,38614,31951,3184,2242,838,7033,25827,4758,14681,5632,21175,10864	0.029349985,0.0025193591,0.02596944,0.0089367569,0.01047593,0.030230743,0.025014307,0.0024927406,0.0017552526,0.00065606678,0.005506107,0.020219853,0.0037250188,0.011493695,0.0044092698,0.016577821,0.0085053812	1,1,1,1,1,1,1,1,1,1,1,1,1,1,1,1,1
peri_NPIP_repeat_rna	NotAnnotated	36340	0	0	0
