# Supplementary material for: ortho2align: a sensitive approach for searching for orthologues of novel lncRNAs
Source: BMC Bioinformatics. 2022 Sep 19;23:384. doi: 10.1186/s12859-022-04929-y (PMC9487038; doi:10.1186/s12859-022-04929-y)
Supplement: Supplementary file 2 — Additional file 2. This ZIP archive contains output files of ortho2align search for orthologues of three novel classes of lncRNAs: X-RNAs, strRNAs and seRNAs – in six species listed in the main text including genomic coordinates of those orthologues. [file 12859_2022_4929_MOESM2_ESM.zip › sernas_orthologues/xenTro10/build_files/significant.subject_orthologs.bed]

chr9	32539746	32576086	peri_NPIP_repeat_rna	3217	+	32539746	32576086	0	21	102,160,118,216,160,154,245,205,161,288,130,151,138,261,236,183,102,129,223,136,162	0,1408,2397,9480,11265,12700,16114,17406,18828,19789,20450,21842,27591,28117,30280,30699,31803,33155,33506,34697,36178
chr7	6681392	7958701	PZP_antisense_rna	391	+	6681392	7958701	0	4	162,111,181,55	0,43596,48977,1277254
