# Supplementary material for: ortho2align: a sensitive approach for searching for orthologues of novel lncRNAs
Source: BMC Bioinformatics. 2022 Sep 19;23:384. doi: 10.1186/s12859-022-04929-y (PMC9487038; doi:10.1186/s12859-022-04929-y)
Supplement: Supplementary file 2 — Additional file 2. This ZIP archive contains output files of ortho2align search for orthologues of three novel classes of lncRNAs: X-RNAs, strRNAs and seRNAs – in six species listed in the main text including genomic coordinates of those orthologues. [file 12859_2022_4929_MOESM2_ESM.zip › sernas_orthologues/monDom5/build_files/significant.query_orthologs.tsv]

chr16	21879330	21919156	peri_NPIP_repeat_rna	6106.861538461539	+	21879330	21919156	0	25	130,166,184,133,525,192,556,227,157,302,131,171,154,288,127,297,191,107,110,146,229,188,171,197,318	0,855,1383,2504,5488,6986,8248,9168,9910,10672,11427,12256,12568,16181,17174,19516,22199,24116,25117,25581,29050,31895,35785,36513,39508	0.011083143239626161,0.0,0.0,0.0,0.0,0.0,0.0,0.0,0.0,0.0,0.0,0.0,0.0,0.0,0.0,0.0,0.0,0.005782608695652179,0.01861999999999972,0.0,0.0,0.0,0.0,0.0,0.0
chr16	21870352	21870681	peri_NPIP_repeat_rna	151	+	21870352	21870681	0	1	329	0	0.0
chr12	9155692	9156440	PZP_antisense_rna	558	+	9155692	9156440	0	1	748	0	0.0
chr12	9155630	9156435	PZP_antisense_rna	624	+	9155630	9156435	0	1	805	0	0.0
chr12	9155630	9156517	PZP_antisense_rna	594	+	9155630	9156517	0	1	887	0	0.0
