# Supplementary material for: ortho2align: a sensitive approach for searching for orthologues of novel lncRNAs
Source: BMC Bioinformatics. 2022 Sep 19;23:384. doi: 10.1186/s12859-022-04929-y (PMC9487038; doi:10.1186/s12859-022-04929-y)
Supplement: Supplementary file 2 — Additional file 2. This ZIP archive contains output files of ortho2align search for orthologues of three novel classes of lncRNAs: X-RNAs, strRNAs and seRNAs – in six species listed in the main text including genomic coordinates of those orthologues. [file 12859_2022_4929_MOESM2_ESM.zip › sernas_orthologues/monDom5/bestSignificant.subject_orthologs.bed]

chr6	57770128	57814334	peri_NPIP_repeat_rna	6106.861538461539	+	57770128	57814334	0	25	130,166,183,133,560,195,552,228,157,321,131,177,154,289,127,303,192,108,113,146,229,184,171,193,335	0,832,1382,5428,6456,12269,13747,14852,15476,16036,16695,17461,17717,25662,26667,27423,29196,32424,33673,34310,35189,37126,40670,40907,43871
chr4	241036672	241037520	PZP_antisense_rna	594	+	241036672	241037520	0	1	848	0
