# Supplementary material for: ortho2align: a sensitive approach for searching for orthologues of novel lncRNAs
Source: BMC Bioinformatics. 2022 Sep 19;23:384. doi: 10.1186/s12859-022-04929-y (PMC9487038; doi:10.1186/s12859-022-04929-y)
Supplement: Supplementary file 2 — Additional file 2. This ZIP archive contains output files of ortho2align search for orthologues of three novel classes of lncRNAs: X-RNAs, strRNAs and seRNAs – in six species listed in the main text including genomic coordinates of those orthologues. [file 12859_2022_4929_MOESM2_ESM.zip › strrnas_orthologues/mm10/build_files/insignificant.subject_orthologs.bed]

chr1	118776792	118778136	strRNA44	.	+
chr1	180790467	180790827	strRNA85	.	+
chr10	77449565	77449868	strRNA58	.	-
chr13	38960586	38961956	strRNA80	.	+
chr17	31779817	31780751	strRNA61	.	-
chr17	84180918	84181536	strRNA42	.	+
chr18	60791906	60792856	strRNA79	.	+
chr18	83988733	83989060	strRNA34	.	+
chr2	70629923	70630031	strRNA45	.	-
chr5	129253711	129254289	strRNA35	.	-
chr7	4944899	4945660	strRNA41	.	-
chr7	126100310	126100918	strRNA36	.	-
chr8	120371767	120373349	strRNA31	.	+
chr8	120387233	120387439	strRNA32	.	+
chr8	120519009	120519283	strRNA34	.	+
chr8	125191631	125192538	strRNA85	.	-
chrX	21320635	21320747	strRNA95	.	+
chrX	21320635	21320747	strRNA95	.	-
