# Supplementary material for: ortho2align: a sensitive approach for searching for orthologues of novel lncRNAs
Source: BMC Bioinformatics. 2022 Sep 19;23:384. doi: 10.1186/s12859-022-04929-y (PMC9487038; doi:10.1186/s12859-022-04929-y)
Supplement: Supplementary file 2 — Additional file 2. This ZIP archive contains output files of ortho2align search for orthologues of three novel classes of lncRNAs: X-RNAs, strRNAs and seRNAs – in six species listed in the main text including genomic coordinates of those orthologues. [file 12859_2022_4929_MOESM2_ESM.zip › strrnas_orthologues/mm10/align_files/subject_unaligned.bed]

chr13	3838940	3855544	strRNA5	.	-
