# Supplementary material for: ortho2align: a sensitive approach for searching for orthologues of novel lncRNAs
Source: BMC Bioinformatics. 2022 Sep 19;23:384. doi: 10.1186/s12859-022-04929-y (PMC9487038; doi:10.1186/s12859-022-04929-y)
Supplement: Supplementary file 2 — Additional file 2. This ZIP archive contains output files of ortho2align search for orthologues of three novel classes of lncRNAs: X-RNAs, strRNAs and seRNAs – in six species listed in the main text including genomic coordinates of those orthologues. [file 12859_2022_4929_MOESM2_ESM.zip › strrnas_orthologues/ornAna2/bestSignificant.query_orthologs.bed]

chr16	86587997	86588452	strRNA35	57	+	86587997	86588452	0	1	455	0
chr1	7990865	7990900	strRNA2	50	+	7990865	7990900	0	1	35	0
chr2	43218999	43219188	strRNA42	53	+	43218999	43219188	0	1	189	0
chr2	121075206	121075378	strRNA44	149.58510638297872	-	121075206	121075378	0	1	172	0
chr3	195649353	195649504	strRNA64	111.020366598778	+	195649353	195649504	0	1	151	0
chr12	131884121	131884199	strRNA28	39	+	131884121	131884199	0	1	78	0
