# Supplementary material for: ortho2align: a sensitive approach for searching for orthologues of novel lncRNAs
Source: BMC Bioinformatics. 2022 Sep 19;23:384. doi: 10.1186/s12859-022-04929-y (PMC9487038; doi:10.1186/s12859-022-04929-y)
Supplement: Supplementary file 2 — Additional file 2. This ZIP archive contains output files of ortho2align search for orthologues of three novel classes of lncRNAs: X-RNAs, strRNAs and seRNAs – in six species listed in the main text including genomic coordinates of those orthologues. [file 12859_2022_4929_MOESM2_ESM.zip › strrnas_orthologues/ornAna2/annotation_files/significant.annotation.tsv]

Query	Orthologs	Query_length	Orthologs_lengths	JI	OC
strRNA28	NotAnnotated	77	0	0	0
strRNA64	NotAnnotated	137	0	0	0
strRNA35	NotAnnotated	476	0	0	0
strRNA2	NotAnnotated	33	0	0	0
strRNA42	NotAnnotated	186	0	0	0
strRNA44	NotAnnotated	170	0	0	0
