# Supplementary material for: ortho2align: a sensitive approach for searching for orthologues of novel lncRNAs
Source: BMC Bioinformatics. 2022 Sep 19;23:384. doi: 10.1186/s12859-022-04929-y (PMC9487038; doi:10.1186/s12859-022-04929-y)
Supplement: Supplementary file 2 — Additional file 2. This ZIP archive contains output files of ortho2align search for orthologues of three novel classes of lncRNAs: X-RNAs, strRNAs and seRNAs – in six species listed in the main text including genomic coordinates of those orthologues. [file 12859_2022_4929_MOESM2_ESM.zip › strrnas_orthologues/ornAna2/annotation_files/unaligned.annotation.tsv]

Query	Orthologs	Query_length	Orthologs_lengths	JI	OC
strRNA45	NotAnnotated	63	0	0	0
strRNA56	LOC103165816	296	58787	0.0050351268	1
strRNA56	NotAnnotated	179	0	0	0
strRNA34	NotAnnotated	100	0	0	0
strRNA34	NotAnnotated	1764	0	0	0
strRNA34	NotAnnotated	253	0	0	0
strRNA91	NotAnnotated	152	0	0	0
strRNA94	NotAnnotated	318	0	0	0
