# Supplementary material for: ortho2align: a sensitive approach for searching for orthologues of novel lncRNAs
Source: BMC Bioinformatics. 2022 Sep 19;23:384. doi: 10.1186/s12859-022-04929-y (PMC9487038; doi:10.1186/s12859-022-04929-y)
Supplement: Supplementary file 2 — Additional file 2. This ZIP archive contains output files of ortho2align search for orthologues of three novel classes of lncRNAs: X-RNAs, strRNAs and seRNAs – in six species listed in the main text including genomic coordinates of those orthologues. [file 12859_2022_4929_MOESM2_ESM.zip › strrnas_orthologues/ornAna2/build_files/significant.subject_orthologs.bed]

chrUn_AAPN01385257v1	56	532	strRNA35	57	+	56	532	0	1	476	0
chrUn_DS180983v1	267137	267170	strRNA2	50	-	267137	267170	0	1	33	0
chrUn_DS187955v1	9497	9683	strRNA42	53	+	9497	9683	0	1	186	0
chrUn_DS188310v1	13313	13483	strRNA44	149.58510638297872	+	13313	13483	0	1	170	170
chrUn_AAPN01311756v1	3182	3319	strRNA64	111.020366598778	-	3182	3319	0	1	137	0
chrUn_AAPN01303878v1	788	865	strRNA28	39	+	788	865	0	1	77	0
