# Supplementary material for: ortho2align: a sensitive approach for searching for orthologues of novel lncRNAs
Source: BMC Bioinformatics. 2022 Sep 19;23:384. doi: 10.1186/s12859-022-04929-y (PMC9487038; doi:10.1186/s12859-022-04929-y)
Supplement: Supplementary file 2 — Additional file 2. This ZIP archive contains output files of ortho2align search for orthologues of three novel classes of lncRNAs: X-RNAs, strRNAs and seRNAs – in six species listed in the main text including genomic coordinates of those orthologues. [file 12859_2022_4929_MOESM2_ESM.zip › strrnas_orthologues/ornAna2/align_files/subject_unaligned.bed]

chrUn_DS181389v1	11593547	11593610	strRNA45	.	-
chrUn_DS181831v1	50982	51278	strRNA56	.	-
chrUn_DS184072v1	2909	3009	strRNA34	.	-
chrUn_DS184977v1	6460	6612	strRNA91	.	-
chrUn_DS192961v1	17472	17651	strRNA56	.	+
chrUn_DS195936v1	13825	15589	strRNA34	.	+
chrUn_DS201505v1	296	549	strRNA34	.	-
chrUn_DS210219v1	7289	7607	strRNA94	.	-
