# Supplementary material for: ortho2align: a sensitive approach for searching for orthologues of novel lncRNAs
Source: BMC Bioinformatics. 2022 Sep 19;23:384. doi: 10.1186/s12859-022-04929-y (PMC9487038; doi:10.1186/s12859-022-04929-y)
Supplement: Supplementary file 2 — Additional file 2. This ZIP archive contains output files of ortho2align search for orthologues of three novel classes of lncRNAs: X-RNAs, strRNAs and seRNAs – in six species listed in the main text including genomic coordinates of those orthologues. [file 12859_2022_4929_MOESM2_ESM.zip › strrnas_orthologues/xenTro10/bestSignificant.query_orthologs.bed]

chr16	86587917	86588458	strRNA35	91.40182648401827	+	86587917	86588458	0	1	541	0
chr21	8468683	8470518	PNCTR	904	+	8468683	8470518	0	8	216,155,166,208,116,169,101,151	0,220,379,546,851,1085,1456,1684
chr20	61947591	61947659	strRNA56	38	-	61947591	61947659	0	1	68	0
chr12	108773351	108773777	strRNA29	107	-	108773351	108773777	0	1	426	0
