# Supplementary material for: ortho2align: a sensitive approach for searching for orthologues of novel lncRNAs
Source: BMC Bioinformatics. 2022 Sep 19;23:384. doi: 10.1186/s12859-022-04929-y (PMC9487038; doi:10.1186/s12859-022-04929-y)
Supplement: Supplementary file 2 — Additional file 2. This ZIP archive contains output files of ortho2align search for orthologues of three novel classes of lncRNAs: X-RNAs, strRNAs and seRNAs – in six species listed in the main text including genomic coordinates of those orthologues. [file 12859_2022_4929_MOESM2_ESM.zip › strrnas_orthologues/xenTro10/bestSignificant.subject_orthologs.tsv]

chr5	163688150	163688734	strRNA35	91.40182648401827	+	163688150	163688734	0	1	584	0	0.0
chr10	17324509	17334784	PNCTR	904	+	17324509	17334784	0	8	216,155,166,208,119,169,100,151	0,825,1090,1415,2749,4553,6192,10124	0.0,0.0,0.0,0.0,4.230936588732624e-13,0.0,0.0,0.0
chr5	153793824	153793891	strRNA56	38	-	153793824	153793891	0	1	67	67	1.8770720916494454e-07
chr4	119403002	119403442	strRNA29	107	+	119403002	119403442	0	1	440	440	0.0
