# Supplementary material for: ortho2align: a sensitive approach for searching for orthologues of novel lncRNAs
Source: BMC Bioinformatics. 2022 Sep 19;23:384. doi: 10.1186/s12859-022-04929-y (PMC9487038; doi:10.1186/s12859-022-04929-y)
Supplement: Supplementary file 3 — Additional file 3. This ZIP archive contains files used for benchmarking – annotations of lncRNAs in six species in BED format along with TSV tables of orthologous correspondence between human lncRNAs and those of other species. [file 12859_2022_4929_MOESM3_ESM.zip]

Archive with 14 entries (13 files):
- benchmark_dataset/
- benchmark_dataset/rnas.monDom5.bed
- benchmark_dataset/HumanToOpossum.ortho.tsv
- benchmark_dataset/rnas.mm9.bed
- benchmark_dataset/HumanToPlatypus.ortho.tsv
- benchmark_dataset/rnas.hg19.bed
- benchmark_dataset/HumanToMouse.ortho.tsv
- benchmark_dataset/HumanToMacaque.ortho.tsv
- benchmark_dataset/HumanToChicken.ortho.tsv
- benchmark_dataset/rnas.rheMac2.bed
- benchmark_dataset/rnas.ornAna1.bed
- benchmark_dataset/rnas.galGal3.bed
- benchmark_dataset/HumanToXenopus.ortho.tsv
- benchmark_dataset/rnas.xenTro3.bed
