# Supplementary material for: ortho2align: a sensitive approach for searching for orthologues of novel lncRNAs
Source: BMC Bioinformatics. 2022 Sep 19;23:384. doi: 10.1186/s12859-022-04929-y (PMC9487038; doi:10.1186/s12859-022-04929-y)
Supplement: Supplementary file 3 — Additional file 3. This ZIP archive contains files used for benchmarking – annotations of lncRNAs in six species in BED format along with TSV tables of orthologous correspondence between human lncRNAs and those of other species. [file 12859_2022_4929_MOESM3_ESM.zip › benchmark_dataset/rnas.monDom5.bed]

chr1	130692	143938	Locus_319497	.	-
chr1	135332	137788	Locus_313702	.	+
chr1	797473	800961	Locus_322277	.	-
chr1	1151477	1289158	Locus_320528	.	-
chr1	1296650	1329109	Locus_319864	.	-
chr1	1378622	1394728	Locus_318147	.	-
chr1	1846792	1848978	Locus_317308	.	+
chr1	1918852	1926818	Locus_315257	.	+
chr1	2395728	2411445	Locus_319871	.	-
chr1	3414169	3419243	Locus_321917	.	-
chr1	3439063	3454200	Locus_320850	.	-
chr1	3444000	3452232	Locus_317157	.	+
chr1	3455788	3458339	Locus_320701	.	-
chr1	3514400	3520261	CUFF.191565	.	+
chr1	3532548	3573707	Locus_317158	.	+
chr1	3647759	3649976	Locus_314523	.	+
chr1	3713524	3720086	Locus_322095	.	-
chr1	3718412	3722734	Locus_317243	.	+
chr1	3940944	3943531	Locus_321471	.	-
chr1	4185377	4209591	Locus_322174	.	-
chr1	4287941	4292590	Locus_315499	.	+
chr1	4317158	4331336	Locus_314731	.	+
chr1	4346126	4350706	Locus_316882	.	+
chr1	4383497	4384588	Locus_313083	.	+
chr1	4483958	4485294	Locus_319927	.	-
chr1	4486400	4487548	Locus_321648	.	-
chr1	4494428	4495340	Locus_320776	.	-
chr1	4520354	4520497	blastnMouse.Locus_59955	.	+
chr1	4826066	4826208	blastnHuman.ENSG00000236154	.	+
chr1	5042509	5043058	Locus_322007	.	-
chr1	5049425	5096151	Locus_322634	.	-
chr1	5098861	5100332	Locus_316140	.	+
chr1	5464227	5482174	blastnMouse.ENSMUSG00000072566	.	-
chr1	5773828	5775829	Locus_322822	.	-
chr1	6282986	6313690	Locus_320764	.	-
chr1	6306007	6307884	Locus_318996	.	-
chr1	6439786	6474774	Locus_322796	.	-
chr1	6847212	6851818	Locus_322164	.	-
chr1	7097385	7102500	Locus_322633	.	-
chr1	7683023	7686993	Locus_320352	.	-
chr1	7815311	7817116	Locus_321717	.	-
chr1	7871518	7872945	Locus_321007	.	-
chr1	9249552	9250086	Locus_317298	.	+
chr1	9887972	9895004	Locus_317503	.	+
chr1	10793315	10804246	Locus_322805	.	-
chr1	11195185	11195710	CUFF.192911	.	+
chr1	11288746	11295331	Locus_321541	.	-
chr1	13697086	13812948	Locus_320006	.	-
chr1	13895121	13901451	Locus_321173	.	-
chr1	13940392	13943502	Locus_320431	.	-
chr1	14042707	14045409	Locus_321033	.	-
chr1	14095581	14096525	Locus_313780	.	+
chr1	14495596	14497407	Locus_320163	.	-
chr1	14829311	14835429	Locus_318711	.	-
chr1	15404795	15425978	Locus_313811	.	+
chr1	16044431	16069490	Locus_313084	.	+
chr1	16198096	16198618	Locus_313687	.	+
chr1	16258274	16290097	Locus_316371	.	+
chr1	16592687	16597264	Locus_317461	.	+
chr1	16631960	16638341	Locus_313773	.	+
chr1	17798966	17811325	Locus_319512	.	-
chr1	18486531	18501520	Locus_314034	.	+
chr1	18885278	18954005	Locus_317076	.	+
chr1	18935628	18937998	Locus_322120	.	-
chr1	18986409	18987567	Locus_321129	.	-
chr1	19008509	19008613	blastnMouse.Locus_93876	.	-
chr1	19062691	19257015	Locus_319453	.	-
chr1	19259473	19264812	Locus_317476	.	+
chr1	19771589	19773072	Locus_317718	.	+
chr1	21074148	21077665	Locus_322189	.	-
chr1	21329563	21330713	Locus_313637	.	+
chr1	21483127	21491574	Locus_313302	.	+
chr1	22325070	22328299	CUFF.193899	.	-
chr1	22836404	22837692	CUFF.193985	.	-
chr1	23125057	23132026	Locus_316386	.	+
chr1	23454132	23455705	Locus_319157	.	-
chr1	23845056	23846745	Locus_321128	.	-
chr1	24153423	24168371	Locus_316575	.	+
chr1	24169211	24170869	Locus_313583	.	+
chr1	24931512	24935583	Locus_318852	.	-
chr1	25105370	25125417	Locus_322560	.	-
chr1	25555869	25558501	Locus_313304	.	+
chr1	25561077	25564028	Locus_317321	.	+
chr1	26482669	26483934	Locus_319142	.	-
chr1	26773042	26775455	Locus_320419	.	-
chr1	26774333	26782457	Locus_314778	.	+
chr1	26808025	26811121	Locus_321672	.	-
chr1	26996927	27003954	Locus_315678	.	+
chr1	27396924	27436156	Locus_318751	.	-
chr1	27822612	27824842	Locus_313562	.	+
chr1	27851777	27894762	Locus_320270	.	-
chr1	28093971	28094756	Locus_315961	.	+
chr1	28257544	28257669	blastnHuman.ENSG00000228088	.	+
chr1	32860428	32860546	blastnMouse.Locus_67195	.	-
chr1	33944649	33945381	Locus_317409	.	+
chr1	35329714	35348208	Locus_313166	.	+
chr1	35826738	35866635	Locus_317115	.	+
chr1	36454946	36489406	Locus_316539	.	+
chr1	36568695	36568912	blastnHuman.XLOC_008832	.	+
chr1	36800797	36819130	Locus_320050	.	-
chr1	38009301	38009413	blastnPlatypus.Locus_16069	.	-
chr1	38024077	38025556	Locus_319740	.	-
chr1	38025006	38030153	Locus_316677	.	+
chr1	38344528	38350255	Locus_315246	.	+
chr1	38432647	38433618	Locus_313550	.	+
chr1	39301586	39304361	Locus_320982	.	-
chr1	39395384	39403585	Locus_320597	.	-
chr1	39653757	39656051	Locus_321371	.	-
chr1	39672070	39675057	Locus_320973	.	-
chr1	39819138	39820019	Locus_314992	.	+
chr1	40002713	40006394	Locus_320462	.	-
chr1	40088429	40091265	Locus_320332	.	-
chr1	42109836	42236202	Locus_315508	.	+
chr1	42189016	42190406	Locus_320287	.	-
chr1	42195612	42266122	Locus_322413	.	-
chr1	42236215	42237827	Locus_320399	.	-
chr1	42307344	42376388	Locus_315967	.	+
chr1	44621216	44662241	Locus_316387	.	+
chr1	46684564	46768334	Locus_319924	.	-
chr1	46739058	46763051	Locus_314965	.	+
chr1	46976011	46978269	Locus_313443	.	+
chr1	47175321	47182720	Locus_316700	.	+
chr1	47913078	47914044	Locus_318620	.	-
chr1	48110275	48117055	Locus_320751	.	-
chr1	48127964	48167940	Locus_319466	.	-
chr1	48133611	48179377	Locus_316516	.	+
chr1	48135133	48136366	Locus_321306	.	-
chr1	48245268	48250083	Locus_318227	.	-
chr1	48509820	48517752	Locus_319910	.	-
chr1	49067718	49072010	Locus_322376	.	-
chr1	49567073	49568033	Locus_321187	.	-
chr1	51020286	51040537	Locus_321387	.	-
chr1	51576506	51624197	Locus_315087	.	+
chr1	51648643	51650548	Locus_318526	.	-
chr1	52097934	52099068	Locus_315491	.	+
chr1	52619813	52619980	blastnMouse.CUFF.186367	.	-
chr1	52680935	52713033	Locus_319880	.	-
chr1	52792073	52807443	Locus_320068	.	-
chr1	53048135	53063727	blastnMouse.Locus_40585	.	-
chr1	53729367	53731550	blastnMouse.ENSMUSG00000068680	.	-
chr1	54143910	54144012	blastnMacaque.Locus_273656	.	+
chr1	54169941	54170168	blastnHuman.ENSG00000227323	.	+
chr1	54556056	54559202	Locus_316983	.	+
chr1	54611846	54661735	Locus_316117	.	+
chr1	55010027	55013098	Locus_314957	.	+
chr1	55037667	55038666	Locus_318798	.	-
chr1	55038811	55040013	Locus_315705	.	+
chr1	55040297	55044528	Locus_313648	.	+
chr1	55442732	55497010	Locus_315876	.	+
chr1	55572826	55572923	blastnMouse.ENSMUSG00000048628	.	+
chr1	55711640	55719208	blastnHuman.ENSG00000230417	.	+
chr1	55738693	55738873	blastnHuman.ENSG00000227136	.	+
chr1	55883225	55883324	blastnHuman.CUFF.82668	.	+
chr1	56258378	56262203	CUFF.197456	.	-
chr1	56294085	56360055	Locus_321790	.	-
chr1	56368721	56368823	blastnMouse.Locus_40286	.	+
chr1	56473033	56473118	blastnPlatypus.Locus_75309	.	+
chr1	56480948	56481757	Locus_320448	.	-
chr1	56506426	56506695	blastnPlatypus.Locus_75532	.	-
chr1	56536070	56559524	Locus_313589	.	+
chr1	56553580	56567417	Locus_322848	.	-
chr1	56593140	56594329	Locus_314710	.	+
chr1	56819620	56819715	blastnMacaque.Locus_273059	.	+
chr1	56896661	56904507	Locus_316051	.	+
chr1	57016225	57028837	Locus_314729	.	+
chr1	57512156	57555262	Locus_322708	.	-
chr1	58190001	58222132	Locus_320703	.	-
chr1	58264194	58266697	Locus_314560	.	+
chr1	59564354	59595236	Locus_320106	.	-
chr1	60089612	60095234	Locus_313126	.	+
chr1	60189785	60197029	Locus_313125	.	+
chr1	60359587	60362846	Locus_318367	.	-
chr1	60378519	60379913	Locus_321201	.	-
chr1	61522757	61522869	blastnMacaque.Locus_274049	.	-
chr1	64349436	64355709	Locus_318583	.	-
chr1	68285771	68287153	Locus_315247	.	+
chr1	68554732	68580493	Locus_316810	.	+
chr1	68743436	68743796	blastnMacaque.Locus_271866	.	-
chr1	69287181	69400699	Locus_322500	.	-
chr1	69401122	69401236	blastnPan.Locus_88158	.	-
chr1	69630796	69631567	blastnPan.Locus_88117	.	+
chr1	70469544	70469826	blastnPan.Locus_72564	.	-
chr1	70923550	70938986	Locus_315406	.	+
chr1	70980751	70996037	Locus_318276	.	-
chr1	71676727	71680114	Locus_317962	.	-
chr1	71715893	71721016	Locus_322173	.	-
chr1	71722953	71724413	Locus_320041	.	-
chr1	72733259	72781414	Locus_319593	.	-
chr1	77334619	77354842	Locus_314244	.	+
chr1	80338574	80347643	Locus_314793	.	+
chr1	81199563	81202132	Locus_320710	.	-
chr1	81918735	81919220	blastnGorilla.Locus_464163	.	-
chr1	82144947	82145034	blastnPan.Locus_72962	.	-
chr1	82514103	82518484	Locus_316928	.	+
chr1	82634738	82652415	Locus_318991	.	-
chr1	83057264	83057348	blastnHuman.Locus_37859	.	+
chr1	84573708	84573870	blastnChicken.Locus_87401	.	-
chr1	85488367	85503303	CUFF.200572	.	+
chr1	85494489	85498453	CUFF.200577	.	+
chr1	85916545	85932939	Locus_313776	.	+
chr1	86591552	86605468	Locus_314893	.	+
chr1	86989806	87029481	Locus_314517	.	+
chr1	86994781	86994969	blastnPlatypus.Locus_164829	.	-
chr1	87034144	87035310	Locus_314792	.	+
chr1	88735936	88788369	Locus_321118	.	-
chr1	88799421	88960454	Locus_322055	.	-
chr1	89309638	89318733	Locus_313566	.	+
chr1	90283986	90284071	blastnPan.Locus_73315	.	+
chr1	90996673	90996776	blastnPlatypus.Locus_60547	.	+
chr1	91098330	91098432	blastnHuman.ENSG00000232139	.	-
chr1	91647067	91648163	Locus_315421	.	+
chr1	91679663	91684941	Locus_318495	.	-
chr1	91919525	91919607	blastnHuman.Locus_37526	.	-
chr1	92096243	92099593	Locus_317506	.	+
chr1	92164054	92164143	blastnHuman.ENSG00000235198	.	+
chr1	92778756	92778837	blastnHuman.ENSG00000234474	.	+
chr1	93753311	93758972	Locus_322314	.	-
chr1	93872093	93884885	Locus_319444	.	-
chr1	95485270	95489860	Locus_319198	.	-
chr1	95815497	95831561	Locus_319988	.	-
chr1	95865163	95865773	Locus_314296	.	+
chr1	97495321	97498986	Locus_313620	.	+
chr1	97502224	97502313	blastnHuman.XLOC_008955	.	+
chr1	97521237	97556126	Locus_316502	.	+
chr1	97860585	97864217	Locus_321164	.	-
chr1	97960244	97966779	Locus_315464	.	+
chr1	98856957	98857051	blastnOrangutan.Locus_107153	.	+
chr1	99062517	99092769	Locus_315520	.	+
chr1	99580598	99580806	blastnMacaque.Locus_272228	.	-
chr1	99675369	99691846	Locus_313365	.	+
chr1	99699104	99721680	Locus_316844	.	+
chr1	99707493	99747657	Locus_314462	.	+
chr1	101282071	101283843	Locus_317743	.	+
chr1	101412048	101420323	Locus_313211	.	+
chr1	101430799	101449166	Locus_313991	.	+
chr1	101470072	101512624	Locus_314215	.	+
chr1	101541691	101569975	Locus_315650	.	+
chr1	101760610	101763271	Locus_320498	.	-
chr1	102953238	103017656	Locus_320100	.	-
chr1	103291909	103316964	Locus_314656	.	+
chr1	105852345	105856520	Locus_316982	.	+
chr1	105899269	105899366	blastnMouse.Locus_74309	.	-
chr1	106512615	106580900	Locus_317030	.	+
chr1	106725636	106769484	Locus_318540	.	-
chr1	106732682	106770905	Locus_316211	.	+
chr1	106767319	106776845	Locus_320963	.	-
chr1	106771105	106779288	Locus_320886	.	-
chr1	106784202	106791477	Locus_316948	.	+
chr1	106974928	106979043	Locus_321435	.	-
chr1	106984252	106985210	Locus_322860	.	-
chr1	109144740	109154169	Locus_322172	.	-
chr1	110485186	110485391	blastnHuman.ENSG00000224817	.	+
chr1	110687108	110690157	Locus_318395	.	-
chr1	110961999	110962352	blastnHuman.ENSG00000230967	.	+
chr1	110978036	110999922	Locus_321265	.	-
chr1	111012014	111012166	blastnMouse.Locus_74859	.	+
chr1	111084915	111085023	blastnHuman.ENSG00000227128	.	-
chr1	111221847	111224855	CUFF.203093	.	-
chr1	111308931	111311960	Locus_314042	.	+
chr1	111796993	111815061	Locus_316900	.	+
chr1	111816634	111819206	Locus_317471	.	+
chr1	111823944	111868440	Locus_315503	.	+
chr1	112647093	112667510	Locus_318907	.	-
chr1	113501525	113502659	Locus_317592	.	+
chr1	113637625	113637713	blastnMacaque.Locus_428347	.	+
chr1	115208231	115208321	blastnXenopus.Locus_25242	.	+
chr1	115295446	115303367	Locus_315467	.	+
chr1	115716806	115723945	Locus_320894	.	-
chr1	116175179	116295539	Locus_313815	.	+
chr1	116883595	116883679	blastnChicken.Locus_76784	.	+
chr1	116942635	116943849	Locus_319220	.	-
chr1	118035327	118037848	Locus_319743	.	-
chr1	120909675	120911067	Locus_319728	.	-
chr1	122490343	122492676	Locus_320001	.	-
chr1	122584865	122591784	Locus_318650	.	-
chr1	122604466	122628336	Locus_318797	.	-
chr1	123538565	123570183	Locus_319024	.	-
chr1	123795710	123809189	blastnChicken.Locus_76960	.	+
chr1	123887663	123889231	Locus_320076	.	-
chr1	124109988	124131265	Locus_320236	.	-
chr1	126789412	126791505	Locus_316986	.	+
chr1	127193789	127195495	Locus_313535	.	+
chr1	129326103	129326181	blastnMacaque.Locus_429877	.	-
chr1	129674815	129683451	Locus_322793	.	-
chr1	129675629	129703121	Locus_314918	.	+
chr1	129960144	129994121	Locus_316880	.	+
chr1	131442830	131443054	blastnMouse.Locus_59766	.	-
chr1	131530019	131530137	blastnMouse.Locus_59406	.	-
chr1	131720186	131720346	blastnChicken.Locus_76786	.	+
chr1	132218265	132272346	blastnPan.Locus_145903	.	-
chr1	132224217	132224429	blastnMacaque.Locus_428071	.	+
chr1	132266950	132270302	Locus_316664	.	+
chr1	132300783	132301141	blastnGorilla.Locus_257017	.	+
chr1	132457290	132457380	blastnMacaque.Locus_428691	.	-
chr1	132960899	132963317	blastnMacaque.Locus_429562	.	-
chr1	133038818	133038983	blastnPlatypus.Locus_104782	.	+
chr1	133098303	133098544	blastnPan.Locus_145959	.	-
chr1	133142505	133142925	blastnPan.CUFF.383012	.	-
chr1	133171012	133171139	blastnMacaque.Locus_428380	.	-
chr1	133432625	133432793	blastnHuman.Locus_70335	.	-
chr1	133539121	133539273	blastnGorilla.CUFF.217954	.	-
chr1	133555905	133589368	Locus_320971	.	-
chr1	133593097	133612403	Locus_320695	.	-
chr1	133612817	133613072	blastnPan.CUFF.383092	.	-
chr1	133632379	133632585	blastnXenopus.Locus_93030	.	-
chr1	133634183	133658005	Locus_321906	.	-
chr1	133745906	133749435	blastnHuman.ENSG00000248661	.	-
chr1	133800237	133800344	blastnMouse.Locus_61048	.	+
chr1	134007001	134024141	Locus_315173	.	+
chr1	134152291	134152399	blastnChicken.CUFF.154662	.	+
chr1	134791339	134791701	blastnMouse.Locus_59606	.	-
chr1	136614973	136642910	Locus_313165	.	+
chr1	137014744	137035137	Locus_317534	.	+
chr1	137720710	137779346	Locus_313860	.	+
chr1	137744421	137744568	blastnPlatypus.Locus_104541	.	-
chr1	138258878	138259017	blastnGorilla.Locus_257411	.	+
chr1	139323449	139345815	Locus_314876	.	+
chr1	139324749	139324852	blastnHuman.XLOC_011610	.	-
chr1	139359686	139359799	blastnPan.Locus_145465	.	+
chr1	139374462	139377415	Locus_316993	.	+
chr1	140639335	140670707	Locus_318069	.	-
chr1	140804773	140817675	Locus_320271	.	-
chr1	140953241	140953450	blastnPan.Locus_146155	.	-
chr1	140982052	140982983	Locus_318594	.	-
chr1	141520916	141564617	Locus_318273	.	-
chr1	142395357	142398218	Locus_320380	.	-
chr1	142694658	142712519	Locus_317209	.	+
chr1	143238374	143253345	Locus_313373	.	+
chr1	143499351	143504361	Locus_314063	.	+
chr1	143967518	143969196	Locus_315813	.	+
chr1	144418869	144418999	blastnMacaque.Locus_429421	.	-
chr1	144427399	144429300	blastnGorilla.Locus_258073	.	-
chr1	145025576	145025660	blastnMouse.ENSMUSG00000086648	.	+
chr1	145067764	145067911	blastnPan.Locus_145705	.	+
chr1	145165506	145165585	blastnMacaque.Locus_428274	.	+
chr1	145339347	145339540	blastnHuman.Locus_68914	.	+
chr1	145361739	145365606	Locus_317872	.	-
chr1	146084662	146121104	Locus_313577	.	+
chr1	146519896	146576328	Locus_321747	.	-
chr1	147319193	147404925	Locus_321237	.	-
chr1	148009350	148013949	Locus_321513	.	-
chr1	148021539	148028671	Locus_320615	.	-
chr1	148090471	148101048	Locus_315140	.	+
chr1	150522122	150540972	Locus_320348	.	-
chr1	150964337	150970509	Locus_319932	.	-
chr1	152179594	152194848	Locus_319426	.	-
chr1	152388736	152478326	Locus_318250	.	-
chr1	153540501	153550737	Locus_318039	.	-
chr1	157061337	157066370	Locus_322465	.	-
chr1	157065304	157067638	Locus_314481	.	+
chr1	157180928	157209980	Locus_314401	.	+
chr1	157285849	157287023	Locus_317723	.	+
chr1	157683818	157690536	Locus_320373	.	-
chr1	157713375	157722451	Locus_320288	.	-
chr1	157723245	157749758	Locus_318175	.	-
chr1	158192226	158193066	Locus_314682	.	+
chr1	158303806	158312645	Locus_318161	.	-
chr1	158327096	158334486	Locus_320023	.	-
chr1	158638085	158638566	blastnMouse.Locus_104774	.	+
chr1	158640182	158660076	Locus_317570	.	+
chr1	159397163	159401454	Locus_321477	.	-
chr1	159401858	159406663	Locus_320439	.	-
chr1	159700207	159703603	Locus_318935	.	-
chr1	160081650	160086652	Locus_322084	.	-
chr1	160712970	160713782	Locus_320038	.	-
chr1	161321654	161322897	Locus_315197	.	+
chr1	162836707	162838039	Locus_319237	.	-
chr1	163459440	163459754	blastnMouse.Locus_104611	.	+
chr1	163468307	163469386	Locus_321744	.	-
chr1	163681646	163683007	Locus_316356	.	+
chr1	164636803	164689335	Locus_322358	.	-
chr1	165039473	165046462	Locus_318482	.	-
chr1	165197295	165199332	Locus_315902	.	+
chr1	165252159	165261211	Locus_319207	.	-
chr1	165501294	165527575	Locus_316040	.	+
chr1	168451902	168452997	Locus_321874	.	-
chr1	168520812	168527647	Locus_318185	.	-
chr1	168631361	168635825	Locus_320531	.	-
chr1	168925090	168928088	Locus_315459	.	+
chr1	169013802	169014248	Locus_314216	.	+
chr1	169119792	169134625	Locus_316538	.	+
chr1	169137737	169181379	Locus_319668	.	-
chr1	169208498	169241674	Locus_322711	.	-
chr1	169243724	169249835	Locus_319094	.	-
chr1	169266554	169268803	Locus_319501	.	-
chr1	169296856	169298318	Locus_319693	.	-
chr1	169656927	169666681	Locus_316591	.	+
chr1	170167912	170185085	Locus_322165	.	-
chr1	171245930	171253916	Locus_314271	.	+
chr1	171537716	171538796	Locus_316529	.	+
chr1	171717304	171724647	Locus_317369	.	+
chr1	171938711	171939038	Locus_320408	.	-
chr1	173271160	173288183	Locus_320432	.	-
chr1	173272634	173292370	Locus_314943	.	+
chr1	174373113	174376681	Locus_322374	.	-
chr1	175195362	175223367	Locus_315124	.	+
chr1	175918868	176479256	Locus_313064	.	+
chr1	176406555	176407276	Locus_317358	.	+
chr1	176690392	176691383	CUFF.209566	.	+
chr1	177174470	177185559	Locus_313591	.	+
chr1	177274201	177292286	Locus_319533	.	-
chr1	177360171	177364135	Locus_321095	.	-
chr1	177431126	177432895	CUFF.209631	.	-
chr1	177448658	177450445	Locus_314406	.	+
chr1	177451736	177468613	Locus_313017	.	+
chr1	177501400	177506882	Locus_320454	.	-
chr1	177507457	177532599	Locus_316487	.	+
chr1	177552961	177708402	Locus_319716	.	-
chr1	177924003	177927749	Locus_316777	.	+
chr1	178224228	178224330	blastnHuman.Locus_70004	.	-
chr1	178736699	178736774	blastnMacaque.Locus_428087	.	+
chr1	180171915	180173024	Locus_314764	.	+
chr1	181856075	181856987	Locus_315278	.	+
chr1	184584364	184603283	Locus_315529	.	+
chr1	188931018	188931255	blastnMouse.ENSMUSG00000084798	.	-
chr1	189188336	189225685	Locus_315943	.	+
chr1	189200339	189212818	Locus_322059	.	-
chr1	189379263	189420001	Locus_319897	.	-
chr1	189871900	189872032	blastnGorilla.CUFF.206053	.	-
chr1	190053783	190054370	Locus_317445	.	+
chr1	190387273	190428055	Locus_317437	.	+
chr1	190916397	190945641	Locus_315424	.	+
chr1	191472793	191472974	blastnHuman.Locus_70202	.	-
chr1	192187386	192187624	blastnOrangutan.Locus_217670	.	+
chr1	192350340	192358504	blastnGorilla.Locus_256960	.	+
chr1	193530846	193544424	Locus_319234	.	-
chr1	193531838	193532101	blastnHuman.ENSG00000236914	.	-
chr1	193726902	193785280	Locus_319492	.	-
chr1	194502724	194505243	Locus_314921	.	+
chr1	194950531	194982268	Locus_319908	.	-
chr1	194982399	195002513	Locus_316557	.	+
chr1	195121109	195125960	Locus_318733	.	-
chr1	195209104	195220108	Locus_319697	.	-
chr1	195279409	195279512	blastnMacaque.Locus_428909	.	-
chr1	195280442	195281629	Locus_314534	.	+
chr1	195585202	195585301	blastnGorilla.Locus_257041	.	+
chr1	196465891	196468070	Locus_322487	.	-
chr1	197588591	197594543	Locus_322534	.	-
chr1	198597028	198607674	Locus_314980	.	+
chr1	198625307	198627683	Locus_317490	.	+
chr1	198635033	198664568	Locus_316916	.	+
chr1	202421910	202423632	CUFF.212346	.	-
chr1	202579499	202585104	Locus_322341	.	-
chr1	204950469	204950633	blastnPlatypus.Locus_189095	.	+
chr1	205182790	205183603	blastnPan.Locus_60755	.	+
chr1	205922035	205982401	Locus_314103	.	+
chr1	206598639	206646515	Locus_315645	.	+
chr1	206781914	206791975	Locus_315023	.	+
chr1	207293607	207312539	CUFF.212858	.	-
chr1	208080452	208080587	blastnMouse.ENSMUSG00000090819	.	-
chr1	208082593	208088691	blastnPan.Locus_60297	.	-
chr1	209199219	209199326	blastnGorilla.Locus_150343	.	+
chr1	209460346	209460470	blastnPlatypus.Locus_188815	.	+
chr1	210933213	210933314	blastnHuman.XLOC_010784	.	-
chr1	211525740	211547431	Locus_321685	.	-
chr1	212055924	212057240	Locus_320440	.	-
chr1	212432487	212448653	Locus_313979	.	+
chr1	213641865	213687532	Locus_314083	.	+
chr1	214308024	214346988	Locus_321878	.	-
chr1	215159586	215159725	blastnPlatypus.Locus_189051	.	+
chr1	216067293	216067385	blastnHuman.Locus_126637	.	+
chr1	216101336	216103930	Locus_318355	.	-
chr1	217079275	217122940	Locus_321427	.	-
chr1	217746258	217748107	Locus_314328	.	+
chr1	218247554	218252627	Locus_316226	.	+
chr1	220286458	220291630	Locus_313785	.	+
chr1	220292549	220323296	Locus_316931	.	+
chr1	220588256	220598396	Locus_318515	.	-
chr1	220762776	220764968	Locus_318736	.	-
chr1	220765227	220766257	Locus_321299	.	-
chr1	221224616	221225584	Locus_319878	.	-
chr1	221550398	221553273	Locus_314484	.	+
chr1	221781712	221822050	Locus_313990	.	+
chr1	223498279	223502520	Locus_313368	.	+
chr1	223514902	223518607	Locus_318340	.	-
chr1	223584640	223607420	Locus_318453	.	-
chr1	224333583	224340599	Locus_315167	.	+
chr1	224393218	224398978	Locus_316158	.	+
chr1	224712202	224719870	Locus_313750	.	+
chr1	226491335	226523213	Locus_313609	.	+
chr1	226533593	226537335	Locus_313451	.	+
chr1	226711003	226719820	Locus_321021	.	-
chr1	227119694	227119833	blastnGorilla.Locus_149459	.	-
chr1	227147796	227147965	blastnMacaque.Locus_429480	.	+
chr1	229695448	229704310	Locus_321706	.	-
chr1	230249495	230252985	Locus_317814	.	+
chr1	230823609	230859648	Locus_321310	.	-
chr1	230932434	231060768	Locus_314735	.	+
chr1	231387485	231387582	blastnOrangutan.Locus_87560	.	+
chr1	232136224	232139943	Locus_315262	.	+
chr1	232191849	232197582	Locus_320061	.	-
chr1	232486832	232531495	Locus_315803	.	+
chr1	232626960	232630030	Locus_321972	.	-
chr1	236285904	236310675	Locus_317806	.	+
chr1	237891690	237894566	Locus_313510	.	+
chr1	240678893	240694886	Locus_318061	.	-
chr1	240872675	240886463	Locus_322548	.	-
chr1	241125000	241125243	blastnHuman.Locus_125921	.	-
chr1	241277869	241279779	Locus_314404	.	+
chr1	242978346	242978401	blastnHuman.Locus_127127	.	+
chr1	243765509	243780032	Locus_314303	.	+
chr1	244277361	244284756	Locus_318007	.	-
chr1	244284815	244287603	Locus_317010	.	+
chr1	244339385	244340611	Locus_319129	.	-
chr1	244391999	244399343	Locus_319522	.	-
chr1	244410443	244412150	Locus_318434	.	-
chr1	244702669	244734872	Locus_319170	.	-
chr1	244735001	244736187	Locus_317375	.	+
chr1	245614472	245623869	Locus_316911	.	+
chr1	245687309	245690300	Locus_317477	.	+
chr1	245764053	245770796	Locus_317204	.	+
chr1	246027896	246028018	blastnPlatypus.Locus_45234	.	-
chr1	246618355	246623496	CUFF.215684	.	-
chr1	246715492	246721586	Locus_314978	.	+
chr1	246770686	246770782	blastnMouse.Locus_71586	.	+
chr1	246791607	246795639	blastnChicken.Locus_127029	.	-
chr1	247521239	247521347	blastnMacaque.Locus_429258	.	+
chr1	247947305	247948655	Locus_322266	.	-
chr1	248051947	248056661	Locus_316279	.	+
chr1	248177890	248188033	Locus_313336	.	+
chr1	248528912	248530109	Locus_315885	.	+
chr1	249597324	249627190	Locus_319452	.	-
chr1	250226148	250230448	Locus_320117	.	-
chr1	253255384	253256700	Locus_322789	.	-
chr1	253518510	253550986	Locus_314663	.	+
chr1	254248541	254320467	Locus_314748	.	+
chr1	255902282	255918117	Locus_322322	.	-
chr1	256550723	256593858	Locus_313150	.	+
chr1	257171842	257172249	blastnHuman.Locus_126745	.	-
chr1	257176675	257187092	Locus_320864	.	-
chr1	257479113	257479367	blastnMouse.Locus_40443	.	+
chr1	257826907	257827011	blastnHuman.XLOC_011040	.	-
chr1	259216997	259219646	Locus_319411	.	-
chr1	262841593	262966267	Locus_320943	.	-
chr1	263614544	263621178	blastnMouse.ENSMUSG00000087700	.	-
chr1	264250484	264404382	Locus_314738	.	+
chr1	265980228	265980873	Locus_314132	.	+
chr1	266196022	266198243	Locus_316449	.	+
chr1	266199958	266202235	Locus_314470	.	+
chr1	267325527	267337453	Locus_317899	.	-
chr1	268423266	268452273	Locus_318906	.	-
chr1	269931297	269931422	blastnOrangutan.Locus_96030	.	-
chr1	270345690	270350198	blastnMacaque.Locus_428439	.	-
chr1	270444172	270447068	CUFF.218345	.	-
chr1	273419974	273432716	Locus_319852	.	-
chr1	273570321	273573297	Locus_318346	.	-
chr1	274373149	274373601	Locus_320902	.	-
chr1	276262344	276263352	CUFF.219209	.	-
chr1	277124959	277125564	Locus_313621	.	+
chr1	277914626	277942326	Locus_320871	.	-
chr1	278566437	278593424	Locus_316738	.	+
chr1	280760239	280761029	Locus_316850	.	+
chr1	283277780	283278209	Locus_322046	.	-
chr1	284768699	284768864	blastnChicken.Locus_128084	.	-
chr1	286573949	286577729	Locus_320875	.	-
chr1	287495348	287495563	blastnPlatypus.Locus_189761	.	+
chr1	287518137	287518347	blastnPlatypus.Locus_189838	.	+
chr1	291806941	291807772	Locus_317864	.	-
chr1	292421165	292427954	Locus_319896	.	-
chr1	292784926	292785007	blastnHuman.ENSG00000250947	.	+
chr1	294392252	294392827	Locus_316691	.	+
chr1	294416356	294417637	Locus_315213	.	+
chr1	295184217	295190849	Locus_322439	.	-
chr1	295971539	295978879	CUFF.221154	.	-
chr1	297712463	297715301	Locus_316578	.	+
chr1	299120489	299122713	Locus_319005	.	-
chr1	299848914	299866430	Locus_322892	.	-
chr1	299867448	299869321	CUFF.221770	.	-
chr1	299928835	299935058	Locus_319485	.	-
chr1	300039214	300058202	Locus_319097	.	-
chr1	300096918	300107918	Locus_313809	.	+
chr1	300456329	300529062	Locus_316811	.	+
chr1	300848901	300851111	CUFF.221889	.	+
chr1	300933620	300940239	Locus_320035	.	-
chr1	300945314	300945480	blastnHuman.XLOC_004562	.	-
chr1	301025362	301053278	Locus_320643	.	-
chr1	301119054	301123071	Locus_318724	.	-
chr1	302605965	302623826	Locus_314650	.	+
chr1	302798686	302804650	Locus_314891	.	+
chr1	304968329	304968471	blastnGorilla.Locus_224886	.	-
chr1	305673534	305730835	Locus_318579	.	-
chr1	305758486	305796986	Locus_322340	.	-
chr1	305812683	305852969	Locus_322573	.	-
chr1	306643559	306647250	Locus_320392	.	-
chr1	307359442	307462555	Locus_318190	.	-
chr1	308042132	308061829	Locus_319851	.	-
chr1	308415342	308430789	CUFF.222779	.	+
chr1	308506992	308512620	Locus_318412	.	-
chr1	309391849	309392191	Locus_320951	.	-
chr1	309404086	309410584	Locus_317075	.	+
chr1	310532527	310550068	Locus_316252	.	+
chr1	310639515	310643169	Locus_318914	.	-
chr1	310676107	310695830	Locus_322040	.	-
chr1	311048424	311050872	Locus_320544	.	-
chr1	312304660	312305195	CUFF.226564	.	+
chr1	312549127	312550065	Locus_314639	.	+
chr1	312879076	312899065	Locus_322043	.	-
chr1	312899334	312899840	Locus_318927	.	-
chr1	313156869	313180805	Locus_315544	.	+
chr1	313735791	313748026	Locus_315794	.	+
chr1	314180024	314182695	Locus_314708	.	+
chr1	314441992	314442759	Locus_320999	.	-
chr1	314921658	314968702	Locus_314218	.	+
chr1	315023412	315024356	Locus_316581	.	+
chr1	315512432	315526092	Locus_317725	.	+
chr1	315573962	315610994	Locus_313864	.	+
chr1	315712570	315745722	Locus_321211	.	-
chr1	315929226	315942670	Locus_316168	.	+
chr1	315939797	315943340	Locus_320686	.	-
chr1	316062320	316089246	Locus_319863	.	-
chr1	316145247	316145323	blastnPan.Locus_60218	.	-
chr1	316176145	316193199	Locus_321101	.	-
chr1	316262569	316306341	Locus_313221	.	+
chr1	317350723	317352249	Locus_321442	.	-
chr1	318156941	318159645	Locus_315746	.	+
chr1	318532072	318535811	Locus_317500	.	+
chr1	318538664	318540491	Locus_322528	.	-
chr1	319772534	319780919	Locus_321443	.	-
chr1	320484385	320504636	Locus_317931	.	-
chr1	320740326	320758038	Locus_321200	.	-
chr1	320838576	320838777	blastnChicken.Locus_127247	.	+
chr1	322830309	322830573	blastnMouse.ENSMUSG00000085801	.	-
chr1	323670986	323675767	blastnHuman.ENSG00000246084	.	-
chr1	323755564	323755760	blastnPlatypus.Locus_193775	.	-
chr1	325025513	325029869	Locus_320297	.	-
chr1	327000364	327003277	Locus_318708	.	-
chr1	329911340	329917266	CUFF.224533	.	-
chr1	330613373	330616805	Locus_313007	.	+
chr1	331040662	331076375	Locus_320238	.	-
chr1	331076383	331110187	Locus_313118	.	+
chr1	331196999	331221093	Locus_315562	.	+
chr1	331337360	331347556	blastnHuman.ENSG00000250692	.	+
chr1	331721502	331727052	Locus_314809	.	+
chr1	331970879	331975983	Locus_316303	.	+
chr1	332380216	332380527	Locus_316131	.	+
chr1	333382738	333382818	blastnMouse.Locus_2964	.	+
chr1	333511810	333511890	blastnPan.CUFF.461301	.	+
chr1	333513316	333563175	Locus_320846	.	-
chr1	333576085	333577282	Locus_320208	.	-
chr1	333632135	333632277	blastnMouse.Locus_3279	.	-
chr1	333659750	333662743	blastnHuman.Locus_194322	.	-
chr1	333725860	333727829	Locus_317778	.	+
chr1	333868359	333868974	Locus_314824	.	+
chr1	334374546	334391180	Locus_321032	.	-
chr1	334400450	334404672	Locus_321610	.	-
chr1	334426362	334463769	Locus_316723	.	+
chr1	334486541	334486623	blastnGorilla.Locus_224450	.	+
chr1	334934373	334937734	Locus_320631	.	-
chr1	335468669	335470131	Locus_313692	.	+
chr1	336603199	336632560	Locus_320685	.	-
chr1	336635048	336636156	Locus_317519	.	+
chr1	336672694	336677287	Locus_313797	.	+
chr1	337287379	337287493	blastnMouse.Locus_3435	.	-
chr1	338713052	338713171	blastnMacaque.Locus_312679	.	+
chr1	340201614	340201760	blastnGorilla.Locus_226151	.	+
chr1	340747218	340747423	blastnHuman.ENSG00000250407	.	-
chr1	344846723	344880197	Locus_320377	.	-
chr1	344894487	344895828	CUFF.226546	.	-
chr1	345752171	345753767	Locus_316328	.	+
chr1	345918186	345918307	blastnMouse.ENSMUSG00000086460	.	+
chr1	346180050	346263106	Locus_316086	.	+
chr1	346363269	346363842	Locus_315401	.	+
chr1	346583213	346583373	blastnHuman.CUFF.461751	.	-
chr1	346715958	346717081	CUFF.226858	.	-
chr1	347550385	347564467	Locus_319791	.	-
chr1	348078692	348140569	Locus_317217	.	+
chr1	348116056	348128721	Locus_318527	.	-
chr1	348340096	348341087	Locus_321636	.	-
chr1	348529798	348534632	Locus_318332	.	-
chr1	349279445	349283775	Locus_317937	.	-
chr1	349374695	349384387	Locus_322375	.	-
chr1	349385087	349387112	Locus_319831	.	-
chr1	350257825	350267594	Locus_317025	.	+
chr1	350469942	350475557	Locus_321771	.	-
chr1	351149610	351158785	Locus_320222	.	-
chr1	351438185	351442289	Locus_320217	.	-
chr1	352026708	352033499	Locus_313073	.	+
chr1	353260860	353260982	blastnHuman.ENSG00000253449	.	-
chr1	353394662	353394927	blastnGorilla.Locus_225074	.	+
chr1	353600050	353600185	blastnHuman.ENSG00000254135	.	+
chr1	355129930	355130038	blastnGorilla.Locus_228069	.	-
chr1	355259098	355259622	Locus_318908	.	-
chr1	355935834	355949631	Locus_317720	.	+
chr1	356396404	356425020	Locus_314069	.	+
chr1	357574255	357574337	blastnHuman.ENSG00000253403	.	-
chr1	359798112	359863134	Locus_319775	.	-
chr1	359977382	359980472	Locus_315310	.	+
chr1	360854081	360865083	Locus_316545	.	+
chr1	361271036	361271139	blastnPlatypus.Locus_88319	.	+
chr1	361477238	361532636	Locus_314217	.	+
chr1	361800784	361800896	blastnGorilla.Locus_226453	.	-
chr1	363452306	363452722	blastnMacaque.Locus_314586	.	-
chr1	364416871	364471313	blastnMacaque.Locus_314543	.	-
chr1	364919054	364919657	Locus_321072	.	-
chr1	365885627	365885743	blastnChicken.Locus_84031	.	-
chr1	366545461	366546267	blastnHuman.ENSG00000253925	.	-
chr1	366660854	366664925	Locus_318352	.	-
chr1	367114392	367128020	Locus_319805	.	-
chr1	367545761	367572815	Locus_316823	.	+
chr1	367591968	367594348	Locus_315321	.	+
chr1	367652451	367674102	Locus_318750	.	-
chr1	367652577	367652651	blastnMouse.ENSMUSG00000086311	.	-
chr1	367706538	367706666	blastnPan.CUFF.465291	.	+
chr1	368031447	368045983	Locus_317699	.	+
chr1	369081765	369081865	blastnOrangutan.Locus_266448	.	-
chr1	369132819	369149056	Locus_315666	.	+
chr1	369460890	369475767	Locus_322833	.	-
chr1	369886634	369905827	Locus_318738	.	-
chr1	370396773	370396874	blastnPlatypus.Locus_46113	.	-
chr1	371165342	371167492	Locus_316873	.	+
chr1	371238148	371238532	blastnHuman.Locus_193776	.	-
chr1	372497013	372497652	Locus_321584	.	-
chr1	372507033	372508748	Locus_318275	.	-
chr1	372695598	372710156	Locus_321683	.	-
chr1	373380603	373381417	Locus_315563	.	+
chr1	373512424	373556525	Locus_315105	.	+
chr1	373675547	373679749	Locus_317045	.	+
chr1	373940509	373953281	Locus_322168	.	-
chr1	374365319	374368272	Locus_318027	.	-
chr1	374871028	374894346	Locus_314879	.	+
chr1	375244208	375407382	Locus_313975	.	+
chr1	375302891	375303537	Locus_316052	.	+
chr1	375555806	375601388	Locus_315665	.	+
chr1	375635697	375635801	blastnMouse.Locus_87447	.	+
chr1	376325137	376515095	Locus_322088	.	-
chr1	376628124	376677955	Locus_313356	.	+
chr1	376769456	376771618	Locus_320830	.	-
chr1	377183292	377198748	Locus_319373	.	-
chr1	377602215	377632359	Locus_316451	.	+
chr1	377987064	378017016	Locus_322212	.	-
chr1	378401623	378445597	Locus_319595	.	-
chr1	378605358	378627795	Locus_313334	.	+
chr1	379343083	379350506	Locus_316351	.	+
chr1	380600309	380601289	Locus_319117	.	-
chr1	382023220	382023900	Locus_314124	.	+
chr1	382035588	382076016	Locus_320899	.	-
chr1	382039181	382079055	Locus_313133	.	+
chr1	382097172	382097252	blastnHuman.ENSG00000248859	.	+
chr1	382129178	382146103	Locus_317211	.	+
chr1	382488087	382498719	CUFF.229493	.	-
chr1	382633669	382635271	Locus_322804	.	-
chr1	382652561	382693702	Locus_317638	.	+
chr1	382659551	382669048	Locus_322103	.	-
chr1	382983636	382985520	Locus_315808	.	+
chr1	383309649	383331666	Locus_315930	.	+
chr1	383645236	383646470	Locus_320567	.	-
chr1	383646603	383650881	Locus_314163	.	+
chr1	383778073	383787800	Locus_315938	.	+
chr1	384569734	384571859	Locus_317143	.	+
chr1	384577543	384596521	Locus_316924	.	+
chr1	385541838	385545333	Locus_318319	.	-
chr1	385852114	385856519	Locus_318628	.	-
chr1	386201610	386201728	blastnHuman.ENSG00000225865	.	+
chr1	386264296	386279172	Locus_317934	.	-
chr1	386325522	386339643	Locus_319176	.	-
chr1	388368757	388373093	Locus_315075	.	+
chr1	389307436	389308662	Locus_317652	.	+
chr1	389502584	389522484	Locus_314046	.	+
chr1	390800385	390807735	Locus_313326	.	+
chr1	391289948	391290038	blastnHuman.ENSG00000227599	.	-
chr1	391755464	391811835	Locus_321808	.	-
chr1	392703744	392703820	blastnPlatypus.Locus_88914	.	+
chr1	392727105	392763391	Locus_321607	.	-
chr1	392761796	392778291	Locus_313806	.	+
chr1	392915469	392963348	Locus_320672	.	-
chr1	392920353	392941460	Locus_320313	.	-
chr1	393943997	393948601	Locus_319991	.	-
chr1	394131932	394132180	blastnChicken.Locus_73374	.	+
chr1	394907235	394908979	Locus_320376	.	-
chr1	395164195	395179416	Locus_316418	.	+
chr1	395222395	395234363	Locus_322836	.	-
chr1	395960537	395960678	blastnPan.Locus_65209	.	+
chr1	396295898	396296426	Locus_319051	.	-
chr1	396840611	396840693	blastnPlatypus.Locus_93826	.	-
chr1	396880025	396909172	Locus_318135	.	-
chr1	397302016	397302215	blastnMouse.ENSMUSG00000087563	.	+
chr1	397310146	397310273	blastnMouse.ENSMUSG00000086496	.	+
chr1	397733117	397734178	Locus_313795	.	+
chr1	398297641	398298519	Locus_314581	.	+
chr1	400344435	400346144	Locus_319654	.	-
chr1	400827215	400827290	blastnChicken.Locus_73212	.	-
chr1	400919922	400931884	Locus_322891	.	-
chr1	401680263	401683349	Locus_322045	.	-
chr1	401690783	401698916	Locus_322583	.	-
chr1	402136749	402178356	Locus_314226	.	+
chr1	402311372	402317839	Locus_318824	.	-
chr1	402324264	402326356	Locus_315975	.	+
chr1	402353795	402379459	Locus_314917	.	+
chr1	402493188	402511030	Locus_321250	.	-
chr1	403214076	403218564	Locus_314706	.	+
chr1	403420768	403433452	Locus_319685	.	-
chr1	404350376	404354365	Locus_322823	.	-
chr1	404859302	404859889	Locus_314429	.	+
chr1	405031408	405074522	Locus_314395	.	+
chr1	405112918	405118756	Locus_316450	.	+
chr1	405975623	405977622	Locus_317715	.	+
chr1	406513344	406553666	Locus_313440	.	+
chr1	406570453	406582931	Locus_317447	.	+
chr1	407932196	407935093	Locus_314314	.	+
chr1	408841313	408841404	blastnHuman.CUFF.394739	.	-
chr1	409070923	409072815	Locus_319913	.	-
chr1	411064116	411064252	blastnPlatypus.Locus_189729	.	-
chr1	411099595	411112145	Locus_317281	.	+
chr1	412006532	412006667	blastnPlatypus.Locus_189212	.	-
chr1	412986524	412986997	Locus_315676	.	+
chr1	415016580	415025886	Locus_321833	.	-
chr1	415032359	415046613	Locus_319890	.	-
chr1	417300772	417335832	Locus_313647	.	+
chr1	418376195	418376365	blastnMacaque.Locus_139169	.	-
chr1	418779796	418785031	Locus_320964	.	-
chr1	418795907	418808343	Locus_322692	.	-
chr1	419352279	419396646	Locus_320628	.	-
chr1	419948166	419969941	Locus_320490	.	-
chr1	420132011	420133178	Locus_322641	.	-
chr1	420296457	420297292	Locus_316154	.	+
chr1	420978286	420988054	Locus_319430	.	-
chr1	420987796	421009371	Locus_315027	.	+
chr1	421124474	421124726	blastnMouse.ENSMUSG00000087461	.	+
chr1	421195633	421196131	Locus_313552	.	+
chr1	421251927	421252034	blastnMacaque.Locus_139657	.	-
chr1	421388032	421388160	blastnPan.CUFF.340524	.	-
chr1	421933083	421935299	Locus_316965	.	+
chr1	422180608	422213653	CUFF.234267	.	+
chr1	422216945	422221455	Locus_316705	.	+
chr1	422222038	422248160	Locus_319980	.	-
chr1	422921069	422921955	Locus_318640	.	-
chr1	423951956	424023754	Locus_320602	.	-
chr1	426022032	426034132	Locus_322663	.	-
chr1	426291671	426295646	Locus_313161	.	+
chr1	426335638	426337148	blastnMouse.ENSMUSG00000085923	.	+
chr1	426573719	426584190	Locus_321547	.	-
chr1	426577890	426578418	Locus_319534	.	-
chr1	426584259	426592378	Locus_314346	.	+
chr1	426620669	426658133	Locus_317442	.	+
chr1	427049175	427049943	Locus_316144	.	+
chr1	428642730	428653779	Locus_316968	.	+
chr1	428735180	428776430	Locus_319364	.	-
chr1	428891317	428891399	blastnMouse.Locus_59652	.	+
chr1	429119953	429120706	blastnMacaque.Locus_447756	.	-
chr1	429204716	429204875	blastnHuman.Locus_76848	.	-
chr1	429405995	429406108	blastnGorilla.Locus_313836	.	+
chr1	429876534	429919494	Locus_321528	.	-
chr1	430052958	430053708	blastnMouse.Locus_61116	.	+
chr1	430090551	430090770	blastnGorilla.Locus_311944	.	-
chr1	430375923	430376114	blastnHuman.CUFF.175691	.	-
chr1	430746787	430746878	blastnXenopus.Locus_148221	.	-
chr1	430750641	430750743	blastnMouse.Locus_60746	.	-
chr1	431403973	431411958	Locus_314578	.	+
chr1	432028846	432035173	Locus_319394	.	-
chr1	432388365	432447345	Locus_315953	.	+
chr1	432588502	432592177	CUFF.235434	.	-
chr1	432848149	432858934	Locus_321334	.	-
chr1	433334149	433335730	Locus_318022	.	-
chr1	433663374	433670102	Locus_322510	.	-
chr1	434417587	434471677	Locus_318830	.	-
chr1	434593082	434593167	blastnMacaque.Locus_21219	.	-
chr1	435297397	435298009	Locus_313256	.	+
chr1	436453785	436457885	Locus_318169	.	-
chr1	437288725	437291398	Locus_319471	.	-
chr1	437608023	437669509	Locus_313942	.	+
chr1	437631434	437641374	Locus_320804	.	-
chr1	437705121	437881002	Locus_322656	.	-
chr1	437745008	437761384	Locus_320966	.	-
chr1	437761496	437763021	Locus_314188	.	+
chr1	438001209	438017363	Locus_319435	.	-
chr1	438231365	438231457	blastnChicken.Locus_80017	.	-
chr1	438839653	438856002	Locus_321564	.	-
chr1	440061028	440061156	blastnMacaque.Locus_210994	.	-
chr1	440215898	440228139	Locus_316763	.	+
chr1	440382830	440385923	Locus_316321	.	+
chr1	440514766	440515001	blastnGorilla.Locus_178791	.	-
chr1	440557907	440563577	Locus_315845	.	+
chr1	440602492	440602807	blastnChicken.CUFF.158005	.	-
chr1	440623765	440623979	blastnPlatypus.Locus_108881	.	+
chr1	441007449	441056149	Locus_313254	.	+
chr1	441065678	441065754	blastnMouse.Locus_46146	.	+
chr1	441240819	441291548	Locus_321102	.	-
chr1	441534763	441534988	blastnPlatypus.Locus_108895	.	-
chr1	441655626	441688813	Locus_318762	.	-
chr1	442033546	442034543	Locus_314666	.	+
chr1	442407634	442407748	blastnHuman.ENSG00000249231	.	-
chr1	442659613	442701719	Locus_319661	.	-
chr1	443508800	443515244	Locus_319266	.	-
chr1	443513812	443518995	Locus_313337	.	+
chr1	444191194	444192311	blastnMacaque.Locus_209403	.	+
chr1	444605642	444612938	blastnChicken.Locus_80128	.	-
chr1	444651916	444652182	blastnMouse.Locus_47129	.	-
chr1	444722352	444745936	Locus_318916	.	-
chr1	444880224	444880301	blastnOrangutan.Locus_79306	.	-
chr1	444977272	444977403	blastnMouse.CUFF.30666	.	+
chr1	446098215	446101249	Locus_321757	.	-
chr1	446691092	446734394	Locus_321326	.	-
chr1	446698324	446699349	Locus_319079	.	-
chr1	446734805	446951844	Locus_321148	.	-
chr1	446795615	446807718	Locus_316869	.	+
chr1	447053142	447062474	Locus_321736	.	-
chr1	447978609	447980951	Locus_319336	.	-
chr1	448121978	448140849	Locus_322760	.	-
chr1	448128019	448129667	Locus_322632	.	-
chr1	448381461	448389015	Locus_317118	.	+
chr1	448544423	448546375	Locus_319050	.	-
chr1	449472277	449474911	CUFF.237053	.	-
chr1	449685920	449689925	Locus_315434	.	+
chr1	449703000	449707231	Locus_313309	.	+
chr1	449989023	450038622	Locus_314150	.	+
chr1	450312945	450314752	Locus_318598	.	-
chr1	450471508	450479381	Locus_322346	.	-
chr1	450557719	450558558	Locus_317960	.	-
chr1	450583058	450601144	Locus_315225	.	+
chr1	451075544	451102940	Locus_318533	.	-
chr1	451148104	451246665	Locus_314038	.	+
chr1	451247053	451253649	Locus_316828	.	+
chr1	451568160	451570369	Locus_316039	.	+
chr1	451892177	451893541	Locus_318447	.	-
chr1	451969688	451983581	Locus_315993	.	+
chr1	452570026	452585143	Locus_315921	.	+
chr1	452625602	452626984	Locus_315580	.	+
chr1	452633775	452645531	Locus_316501	.	+
chr1	452734849	452737465	Locus_320381	.	-
chr1	453819927	453820013	blastnHuman.ENSG00000230536	.	-
chr1	454249636	454249722	blastnHuman.ENSG00000225951	.	-
chr1	455089019	455167605	Locus_316831	.	+
chr1	455588427	455622420	Locus_315280	.	+
chr1	455746830	455780999	Locus_314135	.	+
chr1	455803997	455804151	blastnHuman.ENSG00000234789	.	+
chr1	457900181	457900258	blastnHuman.ENSG00000236986	.	-
chr1	458311718	458313650	Locus_321540	.	-
chr1	458434759	458449698	Locus_314339	.	+
chr1	459324374	459325685	Locus_315561	.	+
chr1	459589073	459589322	blastnPlatypus.Locus_172	.	-
chr1	459657221	459657306	blastnPlatypus.Locus_165	.	+
chr1	460426222	460434333	Locus_315307	.	+
chr1	460570359	460578592	CUFF.239103	.	+
chr1	462141249	462141395	blastnGorilla.Locus_269528	.	+
chr1	462144289	462159826	Locus_320290	.	-
chr1	463654580	463654759	blastnHuman.ENSG00000236403	.	+
chr1	464105850	464131069	Locus_313385	.	+
chr1	464659915	464668559	Locus_316409	.	+
chr1	464791068	464791876	CUFF.239573	.	-
chr1	465314375	465323242	Locus_320176	.	-
chr1	466227533	466227709	blastnMacaque.Locus_139090	.	+
chr1	466227829	466228101	blastnPlatypus.Locus_36896	.	-
chr1	466540517	466586109	Locus_315396	.	+
chr1	466593173	466604798	Locus_316617	.	+
chr1	467076112	467077558	Locus_316959	.	+
chr1	467212645	467213849	Locus_322416	.	-
chr1	467276519	467277656	Locus_320743	.	-
chr1	467277767	467283001	Locus_322598	.	-
chr1	469666545	469668656	Locus_320137	.	-
chr1	469669118	469671468	Locus_313381	.	+
chr1	469692067	469693220	Locus_322558	.	-
chr1	470119571	470174988	Locus_321919	.	-
chr1	472009498	472027765	Locus_313697	.	+
chr1	472034183	472036044	Locus_315227	.	+
chr1	472109220	472143648	Locus_319671	.	-
chr1	472588416	472603120	Locus_316107	.	+
chr1	472962945	472967757	CUFF.241386	.	+
chr1	472969169	473047543	Locus_316365	.	+
chr1	474069412	474072366	Locus_313812	.	+
chr1	475323801	475380983	Locus_318137	.	-
chr1	475386328	475387143	CUFF.241064	.	-
chr1	476295432	476298317	Locus_317413	.	+
chr1	476505717	476551103	Locus_317302	.	+
chr1	476785513	476785623	blastnMouse.ENSMUSG00000084843	.	+
chr1	477132248	477167960	Locus_317908	.	-
chr1	477480564	477509984	Locus_317154	.	+
chr1	477639073	477643900	Locus_319569	.	-
chr1	478916286	478938693	blastnHuman.ENSG00000225106	.	+
chr1	479392051	479418459	Locus_313546	.	+
chr1	480035337	480035418	blastnMacaque.Locus_500301	.	-
chr1	480182004	480251219	Locus_321534	.	-
chr1	481659904	481660030	blastnPan.CUFF.154121	.	-
chr1	483695885	483723633	Locus_317451	.	+
chr1	483728820	483734150	Locus_316611	.	+
chr1	485333144	485333911	Locus_314432	.	+
chr1	485580364	485597331	Locus_314979	.	+
chr1	485776785	485785486	Locus_313619	.	+
chr1	486086902	486089656	Locus_322472	.	-
chr1	486210924	486211345	blastnPan.CUFF.154016	.	-
chr1	486297391	486298386	Locus_321297	.	-
chr1	486380908	486382467	Locus_319494	.	-
chr1	488495871	488497554	Locus_319614	.	-
chr1	488953681	488992956	Locus_317177	.	+
chr1	490381640	490383981	Locus_321674	.	-
chr1	491316904	491316983	blastnMouse.ENSMUSG00000086970	.	-
chr1	491495628	491528148	Locus_313841	.	+
chr1	491581819	491583201	Locus_316120	.	+
chr1	491643242	491647559	Locus_320632	.	-
chr1	491646251	491646349	blastnMouse.ENSMUSG00000091760	.	+
chr1	491852726	491852800	blastnMouse.ENSMUSG00000087472	.	+
chr1	491933819	491934097	blastnHuman.ENSG00000231703	.	+
chr1	492420581	492420701	blastnPlatypus.Locus_99452	.	+
chr1	492501477	492516541	Locus_315462	.	+
chr1	492568330	492592629	Locus_314377	.	+
chr1	492604149	492640254	Locus_315959	.	+
chr1	492737751	492737856	blastnHuman.Locus_29015	.	+
chr1	492824679	492825712	Locus_317843	.	-
chr1	492849558	492849918	blastnMouse.CUFF.122810	.	-
chr1	492891427	492892425	Locus_322223	.	-
chr1	492926686	492926769	blastnHuman.ENSG00000225785	.	+
chr1	492995306	492995532	blastnMouse.Locus_34954	.	-
chr1	493925135	493926066	Locus_322476	.	-
chr1	494032148	494033692	Locus_316310	.	+
chr1	494763665	494765396	Locus_322837	.	-
chr1	494943609	494944653	Locus_322854	.	-
chr1	495681209	495736886	Locus_319549	.	-
chr1	495907319	495920639	Locus_315264	.	+
chr1	496773138	496773671	Locus_319960	.	-
chr1	498173834	498184486	Locus_317817	.	+
chr1	498186241	498191281	Locus_317485	.	+
chr1	499555300	499555433	blastnChicken.Locus_73216	.	-
chr1	499575461	499575540	blastnMouse.Locus_36018	.	+
chr1	500979736	500983284	Locus_314669	.	+
chr1	501003749	501006129	Locus_321357	.	-
chr1	501838178	501859819	Locus_317436	.	+
chr1	507679299	507708831	Locus_322420	.	-
chr1	507808182	507813816	Locus_313698	.	+
chr1	508170718	508186952	Locus_319419	.	-
chr1	509589025	509592295	Locus_321464	.	-
chr1	510120573	510121782	Locus_316950	.	+
chr1	512341192	512346511	Locus_319388	.	-
chr1	512372035	512412885	Locus_314808	.	+
chr1	512404654	512405132	Locus_318634	.	-
chr1	512505164	512509574	Locus_317029	.	+
chr1	513033650	513049794	Locus_318455	.	-
chr1	515916932	515918916	Locus_318930	.	-
chr1	516537709	516629938	Locus_322611	.	-
chr1	518820007	518873968	Locus_320026	.	-
chr1	518847443	518860669	Locus_315999	.	+
chr1	518894176	518909259	Locus_320619	.	-
chr1	523176620	523176736	blastnMouse.ENSMUSG00000085688	.	+
chr1	523410446	523461626	Locus_320123	.	-
chr1	524638080	524663495	Locus_314463	.	+
chr1	525660320	525661089	Locus_318461	.	-
chr1	526451393	526460878	Locus_316179	.	+
chr1	526773327	526787411	Locus_316285	.	+
chr1	527586835	527590939	CUFF.246120	.	-
chr1	528163724	528164910	Locus_313655	.	+
chr1	528727616	528756557	Locus_317509	.	+
chr1	528861632	528877241	Locus_315510	.	+
chr1	528939059	528950709	CUFF.246195	.	-
chr1	529037528	529043889	Locus_318347	.	-
chr1	529139994	529160184	Locus_320644	.	-
chr1	529315853	529318989	Locus_313042	.	+
chr1	529975928	529977758	Locus_319028	.	-
chr1	530039351	530044957	Locus_318968	.	-
chr1	530710774	530717175	Locus_319955	.	-
chr1	530861710	530890935	Locus_316113	.	+
chr1	531496535	531511702	Locus_316674	.	+
chr1	531885645	531887259	CUFF.246527	.	-
chr1	531972401	531995057	Locus_315713	.	+
chr1	532052149	532054725	Locus_314012	.	+
chr1	532259994	532260121	blastnGorilla.Locus_197040	.	+
chr1	533882958	533908530	Locus_321999	.	-
chr1	533985356	533994991	Locus_316431	.	+
chr1	537797701	537797818	blastnMouse.CUFF.209072	.	+
chr1	538074125	538087568	Locus_317296	.	+
chr1	538562240	538564895	Locus_317009	.	+
chr1	538926871	538933081	Locus_317866	.	-
chr1	540884225	540900506	Locus_313301	.	+
chr1	541102184	541102412	blastnHuman.CUFF.205682	.	+
chr1	542499026	542523429	Locus_315658	.	+
chr1	542566729	542572081	Locus_320948	.	-
chr1	548368357	548368484	blastnPlatypus.Locus_87471	.	-
chr1	549536834	549540153	Locus_315229	.	+
chr1	550880482	550886606	Locus_322034	.	-
chr1	551508403	551515689	Locus_313171	.	+
chr1	553125444	553163987	Locus_313296	.	+
chr1	553284282	553302177	Locus_317013	.	+
chr1	555088662	555104235	Locus_314838	.	+
chr1	555230356	555298319	Locus_315706	.	+
chr1	556999886	557002314	Locus_320200	.	-
chr1	557726475	557751428	Locus_322451	.	-
chr1	557751615	557753337	Locus_317846	.	-
chr1	557770535	557779067	Locus_318632	.	-
chr1	557976123	558126460	Locus_315311	.	+
chr1	558091934	558117392	Locus_319432	.	-
chr1	558438182	558439917	Locus_314546	.	+
chr1	558585191	558595574	Locus_320177	.	-
chr1	559124029	559166482	Locus_321169	.	-
chr1	559279966	559287332	Locus_320228	.	-
chr1	560046150	560068567	Locus_316438	.	+
chr1	560752285	560776326	Locus_314658	.	+
chr1	561545087	561549930	Locus_321830	.	-
chr1	561861889	561864869	Locus_316318	.	+
chr1	562666551	562667568	Locus_321261	.	-
chr1	563902715	563904026	Locus_317152	.	+
chr1	564541759	564542937	Locus_319815	.	-
chr1	565384630	565386971	Locus_313835	.	+
chr1	566322894	566409337	Locus_315315	.	+
chr1	566539351	566539436	blastnMouse.CUFF.24805	.	-
chr1	566564548	566567886	Locus_314402	.	+
chr1	566939574	566940147	Locus_319056	.	-
chr1	566990645	566996767	Locus_322882	.	-
chr1	567624625	567638320	Locus_313154	.	+
chr1	567760095	567763274	Locus_315662	.	+
chr1	569578836	569584978	Locus_319710	.	-
chr1	569636972	569720604	Locus_314203	.	+
chr1	569783041	569793052	Locus_316338	.	+
chr1	569997780	570085364	Locus_321905	.	-
chr1	570030451	570035822	Locus_313713	.	+
chr1	570774433	570782004	Locus_318166	.	-
chr1	570869121	570978593	Locus_318065	.	-
chr1	570913341	570914840	CUFF.248797	.	-
chr1	571029210	571029361	blastnHuman.XLOC_007051	.	-
chr1	571339891	571340013	blastnMouse.Locus_46374	.	-
chr1	571347937	571348033	blastnMouse.Locus_45514	.	+
chr1	571454687	571489656	Locus_322308	.	-
chr1	572144968	572187788	Locus_320003	.	-
chr1	572200949	572203520	blastnMouse.CUFF.24449	.	+
chr1	572207580	572208476	Locus_315687	.	+
chr1	572283841	572283944	blastnGorilla.Locus_18370	.	+
chr1	572803786	572803874	blastnHuman.ENSG00000253356	.	+
chr1	573046383	573063159	Locus_321404	.	-
chr1	573883225	573893600	Locus_319185	.	-
chr1	575153953	575227911	Locus_316862	.	+
chr1	575296857	575317684	Locus_322884	.	-
chr1	576053269	576111158	Locus_321687	.	-
chr1	576496395	576519364	Locus_313395	.	+
chr1	576761987	576767387	Locus_314903	.	+
chr1	577725650	577728161	Locus_318761	.	-
chr1	577914293	577914812	Locus_322427	.	-
chr1	577916751	577918666	CUFF.249594	.	-
chr1	578171157	578199408	Locus_318619	.	-
chr1	579965114	579965627	blastnGorilla.Locus_17832	.	-
chr1	581572851	581608449	Locus_315498	.	+
chr1	581993538	582005414	Locus_321930	.	-
chr1	581996411	582001006	Locus_315534	.	+
chr1	582145619	582146517	Locus_317735	.	+
chr1	582188377	582203045	Locus_322213	.	-
chr1	582353576	582390947	Locus_318254	.	-
chr1	582433441	582444336	Locus_319061	.	-
chr1	582765937	582767840	Locus_313823	.	+
chr1	584487437	584490112	Locus_321504	.	-
chr1	584608266	584608363	blastnHuman.ENSG00000254230	.	-
chr1	584755202	584764897	Locus_319594	.	-
chr1	585157665	585166283	Locus_315103	.	+
chr1	585205913	585223808	Locus_318219	.	-
chr1	585394086	585416136	Locus_313052	.	+
chr1	585612305	585636426	Locus_315080	.	+
chr1	586207373	586208183	blastnMouse.ENSMUSG00000087652	.	-
chr1	587023350	587024668	CUFF.250742	.	-
chr1	587621592	587634220	Locus_315839	.	+
chr1	587842591	587844182	Locus_313983	.	+
chr1	588196907	588197051	blastnHuman.ENSG00000254129	.	-
chr1	589113713	589131416	Locus_318176	.	-
chr1	589276806	589277985	Locus_313088	.	+
chr1	589646123	589655144	Locus_320704	.	-
chr1	592797435	592798063	Locus_319123	.	-
chr1	593276714	593508676	Locus_322601	.	-
chr1	594254307	594256174	Locus_319821	.	-
chr1	594256557	594266424	Locus_318800	.	-
chr1	594466453	594469512	Locus_321976	.	-
chr1	594625108	594626499	Locus_318873	.	-
chr1	597000276	597021063	Locus_317959	.	-
chr1	597369837	597371667	CUFF.251931	.	+
chr1	597944095	597945925	Locus_321259	.	-
chr1	598472500	598475250	Locus_314901	.	+
chr1	598636315	598636412	blastnGorilla.Locus_73940	.	+
chr1	599616873	599633629	Locus_314648	.	+
chr1	599814432	599866321	Locus_315945	.	+
chr1	600241723	600241959	blastnMouse.ENSMUSG00000053545	.	-
chr1	600915444	600955063	Locus_314272	.	+
chr1	600959099	600959246	blastnGorilla.Locus_73266	.	-
chr1	602552380	602552496	blastnMouse.ENSMUSG00000087594	.	-
chr1	602747381	602747525	blastnHuman.ENSG00000232675	.	+
chr1	603688008	603691111	Locus_317665	.	+
chr1	603705169	603707231	Locus_314035	.	+
chr1	604091877	604097530	Locus_315037	.	+
chr1	604260769	604271213	Locus_318877	.	-
chr1	604709818	604709987	blastnMouse.ENSMUSG00000084837	.	-
chr1	605158478	605188466	Locus_318299	.	-
chr1	605958737	605982123	Locus_317331	.	+
chr1	606129860	606129950	blastnMacaque.Locus_501014	.	+
chr1	608053055	608093158	Locus_313894	.	+
chr1	608387769	608400802	Locus_318401	.	-
chr1	608400969	608402755	Locus_316643	.	+
chr1	608505593	608655077	Locus_314460	.	+
chr1	610444878	610448678	Locus_322191	.	-
chr1	610902170	610902355	blastnHuman.ENSG00000226263	.	-
chr1	611352555	611522176	Locus_314932	.	+
chr1	612608017	612701856	Locus_320017	.	-
chr1	612799919	612802100	Locus_319642	.	-
chr1	612990596	613043269	Locus_319248	.	-
chr1	613252366	613253488	Locus_318698	.	-
chr1	613848215	613916615	Locus_318327	.	-
chr1	614110540	614112619	Locus_313120	.	+
chr1	614725605	614768983	Locus_313491	.	+
chr1	615579172	615580226	Locus_317978	.	-
chr1	615689876	615709984	Locus_317428	.	+
chr1	615763262	615769076	Locus_318970	.	-
chr1	617025458	617025636	blastnMouse.ENSMUSG00000085631	.	+
chr1	617345661	617367122	Locus_315693	.	+
chr1	617410390	617426617	Locus_318357	.	-
chr1	617739279	617759704	Locus_321180	.	-
chr1	617999602	618006908	Locus_319555	.	-
chr1	618515535	618532481	Locus_322005	.	-
chr1	619306763	619306875	blastnHuman.ENSG00000238102	.	+
chr1	620237726	620264108	Locus_314186	.	+
chr1	621875787	621893813	Locus_317587	.	+
chr1	622606738	622607978	Locus_319385	.	-
chr1	623115073	623115160	blastnGorilla.Locus_196677	.	+
chr1	623134172	623134834	Locus_314243	.	+
chr1	623602691	623606485	Locus_316367	.	+
chr1	623745431	623745555	blastnHuman.ENSG00000236605	.	-
chr1	623828954	623848777	Locus_316194	.	+
chr1	624349457	624353406	Locus_316659	.	+
chr1	624389790	624389864	blastnPan.CUFF.238341	.	+
chr1	624392859	624393052	blastnChicken.Locus_98868	.	+
chr1	624664579	624664959	Locus_322811	.	-
chr1	624678613	624680062	blastnPlatypus.Locus_173337	.	-
chr1	624679016	624679504	blastnHuman.ENSG00000237179	.	+
chr1	624953262	624953513	blastnPan.Locus_93930	.	+
chr1	625165298	625171466	Locus_318602	.	-
chr1	625177150	625178341	Locus_318303	.	-
chr1	625548597	625548997	Locus_318886	.	-
chr1	625749372	625758221	Locus_320340	.	-
chr1	625758546	625759992	Locus_321217	.	-
chr1	626113072	626125070	Locus_319384	.	-
chr1	626166818	626195400	Locus_322159	.	-
chr1	626719802	626749795	Locus_322297	.	-
chr1	627067179	627074849	Locus_313423	.	+
chr1	627552233	627567502	Locus_317240	.	+
chr1	627635529	627636119	Locus_319926	.	-
chr1	627640068	627640825	CUFF.254313	.	-
chr1	627724323	627761241	Locus_315040	.	+
chr1	627742139	627746954	Locus_322108	.	-
chr1	628497397	628502049	Locus_315912	.	+
chr1	628525654	628526032	Locus_321331	.	-
chr1	628573427	628604037	Locus_316373	.	+
chr1	628632894	628642058	Locus_318920	.	-
chr1	628644111	628658826	Locus_317432	.	+
chr1	629466095	629493484	blastnHuman.ENSG00000226605	.	+
chr1	630214578	630281463	Locus_313184	.	+
chr1	630805269	630826454	Locus_318934	.	-
chr1	630859537	630860756	Locus_319934	.	-
chr1	631546266	631546694	Locus_315417	.	+
chr1	631548960	631550661	Locus_316108	.	+
chr1	632192746	632192964	blastnHuman.Locus_102915	.	+
chr1	632492971	632493100	blastnMacaque.Locus_62005	.	+
chr1	632556489	632556782	blastnPan.CUFF.236846	.	-
chr1	632611547	632661803	Locus_316419	.	+
chr1	632644547	632644668	blastnGorilla.Locus_196236	.	+
chr1	632816915	632817018	blastnPan.Locus_94086	.	+
chr1	632976161	632976277	blastnMouse.Locus_13078	.	-
chr1	633006029	633006122	blastnPlatypus.Locus_173538	.	+
chr1	633147140	633147470	blastnMouse.ENSMUSG00000073103	.	-
chr1	633277838	633278902	Locus_313472	.	+
chr1	633283593	633303110	Locus_317100	.	+
chr1	633479407	633986989	blastnHuman.ENSG00000233891	.	+
chr1	633483446	633483523	blastnMouse.Locus_12810	.	+
chr1	633539593	633557146	blastnPlatypus.Locus_173196	.	-
chr1	633705364	633705510	blastnHuman.ENSG00000231815	.	-
chr1	633705749	633705873	blastnGorilla.Locus_196806	.	+
chr1	633902418	633902647	blastnPlatypus.Locus_173191	.	-
chr1	633954166	633954443	blastnHuman.ENSG00000222030	.	-
chr1	635531762	635532199	blastnMacaque.CUFF.42824	.	+
chr1	635561793	635561944	blastnPlatypus.Locus_173478	.	+
chr1	635747560	635750440	Locus_315204	.	+
chr1	637244015	637282488	Locus_313098	.	+
chr1	638409811	638409898	blastnGorilla.Locus_196959	.	+
chr1	638473832	638473919	blastnMacaque.Locus_60867	.	-
chr1	638530485	638530566	blastnHuman.ENSG00000226702	.	+
chr1	638726076	638736869	Locus_317933	.	-
chr1	638735661	638759088	Locus_315409	.	+
chr1	639458894	639459021	blastnMacaque.Locus_60853	.	-
chr1	640218908	640220964	Locus_315074	.	+
chr1	640373001	640377208	Locus_317762	.	+
chr1	640962743	640964685	Locus_315937	.	+
chr1	642003690	642009238	Locus_314654	.	+
chr1	642023673	642033195	Locus_315145	.	+
chr1	642510096	642544264	Locus_322843	.	-
chr1	645270275	645271140	blastnPlatypus.Locus_40007	.	+
chr1	645488996	645499512	Locus_319124	.	-
chr1	645906702	645948070	Locus_321495	.	-
chr1	647075356	647088438	Locus_313959	.	+
chr1	649044824	649044987	blastnGorilla.Locus_196861	.	+
chr1	649716159	649783154	Locus_314846	.	+
chr1	649788098	649789236	Locus_315335	.	+
chr1	650429171	650436052	Locus_318306	.	-
chr1	650443029	650451897	CUFF.255782	.	+
chr1	650857778	650889912	Locus_322306	.	-
chr1	650874575	650886234	Locus_321827	.	-
chr1	650897297	650899923	Locus_319274	.	-
chr1	650927416	651006267	Locus_319023	.	-
chr1	651723534	651723640	blastnMouse.CUFF.164667	.	+
chr1	651967370	651968328	Locus_313494	.	+
chr1	652468857	652469881	Locus_315971	.	+
chr1	653659589	653661361	blastnHuman.ENSG00000236502	.	+
chr1	653660197	653660283	blastnGorilla.Locus_197283	.	+
chr1	653762261	653762357	blastnPlatypus.Locus_7079	.	-
chr1	653877378	653878318	blastnGorilla.Locus_195734	.	-
chr1	654808674	654808982	blastnMacaque.Locus_62213	.	+
chr1	655525243	655554794	Locus_320668	.	-
chr1	656172967	656189107	Locus_314571	.	+
chr1	656515988	656518141	Locus_315466	.	+
chr1	657116009	657121874	CUFF.257280	.	-
chr1	657427715	657433661	Locus_321415	.	-
chr1	657652606	657653294	blastnHuman.ENSG00000234362	.	+
chr1	658072400	658096109	Locus_315404	.	+
chr1	659192468	659210536	Locus_317651	.	+
chr1	659812745	659821335	Locus_319802	.	-
chr1	660997833	660998017	blastnMouse.Locus_26291	.	-
chr1	661052308	661053461	Locus_319077	.	-
chr1	662906632	662906856	blastnMouse.Locus_27506	.	+
chr1	663063616	663107905	Locus_320833	.	-
chr1	665435255	665435404	blastnMouse.Locus_45303	.	-
chr1	665633267	665637090	Locus_315064	.	+
chr1	666123734	666140707	Locus_321676	.	-
chr1	666930075	666930375	blastnMacaque.Locus_210993	.	+
chr1	667149564	667176458	Locus_317381	.	+
chr1	667853255	667853355	blastnHuman.Locus_24469	.	+
chr1	668049677	668067066	Locus_322290	.	-
chr1	668457173	668460141	Locus_318569	.	-
chr1	668479829	668480202	Locus_315932	.	+
chr1	669858518	669859308	Locus_313730	.	+
chr1	675256357	675257013	Locus_322197	.	-
chr1	675373322	675422827	Locus_322554	.	-
chr1	676004852	676273424	Locus_313526	.	+
chr1	677224454	677228885	Locus_315038	.	+
chr1	677974489	677976346	Locus_321714	.	-
chr1	680793723	680803027	Locus_317466	.	+
chr1	680798956	680801426	Locus_322648	.	-
chr1	681046826	681053152	Locus_317755	.	+
chr1	681076160	681077736	Locus_319720	.	-
chr1	681959017	681959546	Locus_316565	.	+
chr1	682049859	682096655	Locus_318178	.	-
chr1	682319294	682321445	Locus_313404	.	+
chr1	682540896	682541764	CUFF.258012	.	+
chr1	682940984	682953197	Locus_318426	.	-
chr1	683292608	683292699	blastnMacaque.Locus_209238	.	+
chr1	683963649	683966915	Locus_313275	.	+
chr1	685081915	685103449	Locus_319246	.	-
chr1	685149275	685153163	Locus_321458	.	-
chr1	686428072	686435865	Locus_313415	.	+
chr1	686536039	686539980	Locus_322640	.	-
chr1	687223074	687224907	Locus_321037	.	-
chr1	687226105	687237728	Locus_320599	.	-
chr1	687261067	687261150	blastnMouse.Locus_46059	.	+
chr1	688135647	688184473	Locus_319893	.	-
chr1	688185440	688194093	Locus_314342	.	+
chr1	688212512	688221872	Locus_318767	.	-
chr1	688312526	688341777	Locus_322217	.	-
chr1	688962100	688981883	Locus_319882	.	-
chr1	689422859	689422933	blastnPlatypus.Locus_167316	.	-
chr1	689622879	689627490	Locus_319970	.	-
chr1	689834856	689845831	CUFF.260233	.	+
chr1	690036626	690038696	Locus_321125	.	-
chr1	691132078	691172890	Locus_319745	.	-
chr1	691507057	691510210	Locus_321354	.	-
chr1	692217691	692231484	Locus_316147	.	+
chr1	692223982	692224783	Locus_321436	.	-
chr1	692248463	692269172	Locus_316949	.	+
chr1	692356396	692358493	CUFF.259311	.	-
chr1	692382099	692382186	blastnPlatypus.Locus_168915	.	-
chr1	692506534	692507350	Locus_317271	.	+
chr1	692767239	692801668	Locus_317919	.	-
chr1	692779362	692815480	Locus_316728	.	+
chr1	694068337	694068677	Locus_321931	.	-
chr1	694211467	694211653	blastnPlatypus.Locus_168896	.	+
chr1	694840327	694840416	blastnPlatypus.Locus_168900	.	+
chr1	695057547	695057711	blastnPlatypus.Locus_168938	.	-
chr1	697920349	697948583	Locus_316891	.	+
chr1	698883381	698900633	Locus_314583	.	+
chr1	699546398	699552526	Locus_322192	.	-
chr1	699966399	699974235	Locus_320931	.	-
chr1	699979139	699989682	Locus_316584	.	+
chr1	700014852	700035009	Locus_313011	.	+
chr1	700301250	700315496	Locus_322696	.	-
chr1	700462930	700463870	Locus_317295	.	+
chr1	700934581	700934963	blastnHuman.Locus_23378	.	-
chr1	700963416	700984753	Locus_318909	.	-
chr1	701119187	701128480	Locus_319448	.	-
chr1	701134853	701156337	Locus_314536	.	+
chr1	701362090	701362494	Locus_320333	.	-
chr1	701382140	701382227	blastnPlatypus.Locus_166706	.	+
chr1	701569032	701588375	Locus_322817	.	-
chr1	701789283	701789392	blastnChicken.Locus_80621	.	-
chr1	702305829	702351004	Locus_319883	.	-
chr1	702432043	702435853	Locus_314929	.	+
chr1	702436346	702456050	Locus_313224	.	+
chr1	702510461	702707504	Locus_315494	.	+
chr1	702514617	702559063	Locus_322114	.	-
chr1	702709051	702839101	Locus_317221	.	+
chr1	703059556	703063205	Locus_321019	.	-
chr1	703064327	703078268	Locus_317469	.	+
chr1	703199335	703200747	CUFF.261296	.	-
chr1	704140034	704140137	blastnHuman.CUFF.217530	.	+
chr1	704332778	704339806	Locus_315435	.	+
chr1	704413938	704414041	blastnHuman.XLOC_001527	.	-
chr1	704429428	704429530	blastnMouse.CUFF.56672	.	-
chr1	705067551	705070574	CUFF.261582	.	-
chr1	705083724	705084745	Locus_319817	.	-
chr1	705235722	705247584	Locus_316821	.	+
chr1	705459501	705463482	Locus_314231	.	+
chr1	705547945	705597504	Locus_320484	.	-
chr1	705880545	705889335	Locus_315461	.	+
chr1	705980371	705991246	Locus_316947	.	+
chr1	706411908	706413852	Locus_319131	.	-
chr1	706418642	706430646	Locus_318760	.	-
chr1	706472864	706490870	Locus_322447	.	-
chr1	706766217	706766334	blastnHuman.ENSG00000229621	.	+
chr1	706790016	706795493	CUFF.261739	.	+
chr1	706826535	706827758	Locus_318500	.	-
chr1	708047537	708053361	Locus_322682	.	-
chr1	708167123	708168526	Locus_316995	.	+
chr1	708189742	708191205	Locus_314660	.	+
chr1	709252203	709256115	CUFF.262309	.	+
chr1	709771716	709773074	Locus_321041	.	-
chr1	710184708	710188324	Locus_315976	.	+
chr1	710821679	710840652	Locus_318794	.	-
chr1	710836362	710842230	Locus_316747	.	+
chr1	711048547	711061749	Locus_316838	.	+
chr1	711679426	711682292	Locus_313506	.	+
chr1	712030253	712031577	Locus_313889	.	+
chr1	713711892	713713674	Locus_315097	.	+
chr1	715102069	715136370	Locus_313363	.	+
chr1	715231413	715240833	CUFF.263298	.	-
chr1	715245816	715246871	Locus_320166	.	-
chr1	716068069	716068850	blastnHuman.ENSG00000225420	.	-
chr1	716178434	716180073	Locus_318423	.	-
chr1	716549652	716551977	CUFF.263428	.	-
chr1	718052808	718054378	Locus_319098	.	-
chr1	718054398	718056903	Locus_316322	.	+
chr1	718580065	718582215	Locus_314427	.	+
chr1	718881110	718884164	CUFF.263970	.	+
chr1	719416904	719440285	Locus_313892	.	+
chr1	719824264	719826401	Locus_316332	.	+
chr1	722573124	722584895	Locus_318414	.	-
chr1	723809129	723875660	Locus_316461	.	+
chr1	723939125	723942647	Locus_313324	.	+
chr1	724827884	724829276	Locus_316471	.	+
chr1	725623861	725674341	Locus_313537	.	+
chr1	725860598	725905989	Locus_315478	.	+
chr1	727028061	727029396	Locus_322766	.	-
chr1	727211820	727222869	Locus_318188	.	-
chr1	727256946	727261333	Locus_314270	.	+
chr1	727618388	727638637	Locus_318194	.	-
chr1	728476693	728516632	Locus_314551	.	+
chr1	728863549	728865275	Locus_319275	.	-
chr1	729054688	729086531	Locus_313201	.	+
chr1	729070654	729070846	blastnMouse.Locus_92890	.	-
chr1	729981520	729987623	Locus_314755	.	+
chr1	731044466	731060815	Locus_321155	.	-
chr1	732625917	732628060	Locus_315296	.	+
chr1	734326720	734354875	Locus_315996	.	+
chr1	734982763	734982875	blastnMacaque.Locus_61329	.	-
chr1	735984884	735986627	Locus_313876	.	+
chr1	736304145	736306712	Locus_321484	.	-
chr1	736823714	736823980	blastnHuman.ENSG00000253100	.	-
chr1	737365238	737374575	Locus_316114	.	+
chr1	737992851	738058749	Locus_314516	.	+
chr1	738641591	738732176	Locus_319979	.	-
chr1	738915293	738969383	Locus_315432	.	+
chr1	738949889	738976223	Locus_317860	.	-
chr1	739050147	739054126	Locus_320393	.	-
chr1	739057056	739076802	Locus_314629	.	+
chr1	739688843	739689024	blastnHuman.ENSG00000253837	.	-
chr1	740387160	740405968	Locus_317654	.	+
chr1	740497521	740500079	Locus_315928	.	+
chr1	740852759	740854189	Locus_313908	.	+
chr1	742404481	742415094	CUFF.265735	.	-
chr1	742502960	742505231	Locus_316491	.	+
chr1	742695937	742696037	blastnHuman.ENSG00000225649	.	-
chr1	744273357	744294087	Locus_319084	.	-
chr1	745252394	745256064	Locus_320132	.	-
chr1	745504340	745505799	Locus_318917	.	-
chr1	745600862	745602563	Locus_321854	.	-
chr1	745767183	745769220	Locus_321135	.	-
chr1	745784679	745786394	Locus_314655	.	+
chr1	745924039	745944224	Locus_322245	.	-
chr1	746629216	746630637	Locus_321010	.	-
chr1	746972498	746975584	Locus_316842	.	+
chr1	747230570	747238060	Locus_319759	.	-
chr1	747371793	747372953	Locus_320927	.	-
chr1	747479252	747482970	Locus_314405	.	+
chr1	747556988	747567117	Locus_316801	.	+
chr1	747666415	747666981	CUFF.266444	.	-
chr1	748019688	748024117	Locus_315148	.	+
chr2	466565	469235	Locus_193013	.	-
chr2	470267	471208	Locus_191242	.	-
chr2	496887	515237	Locus_192377	.	-
chr2	541150	550143	Locus_193048	.	-
chr2	878037	880193	Locus_186985	.	+
chr2	953663	955689	Locus_191836	.	-
chr2	1127906	1128001	blastnHuman.ENSG00000224149	.	-
chr2	1585455	1625640	Locus_188797	.	+
chr2	1929479	1929613	blastnHuman.ENSG00000228838	.	-
chr2	2167365	2167591	blastnHuman.ENSG00000235563	.	-
chr2	2818792	2869108	Locus_190707	.	-
chr2	2870720	2871252	Locus_189784	.	-
chr2	3392813	3395079	Locus_192914	.	-
chr2	3560381	3568414	Locus_188125	.	+
chr2	3729652	3730790	Locus_187497	.	+
chr2	4078155	4106103	Locus_189577	.	-
chr2	4494146	4500916	Locus_191100	.	-
chr2	4803285	4823198	Locus_191351	.	-
chr2	5255467	5261465	Locus_192218	.	-
chr2	5291401	5298605	Locus_192802	.	-
chr2	5800752	5802679	Locus_191119	.	-
chr2	6046067	6047403	Locus_190326	.	-
chr2	6449388	6450585	Locus_191664	.	-
chr2	6490219	6492209	Locus_189091	.	+
chr2	6525817	6525943	blastnMacaque.Locus_188103	.	-
chr2	7206452	7207955	Locus_191760	.	-
chr2	7439138	7441589	Locus_193513	.	-
chr2	7743697	7745149	Locus_189240	.	+
chr2	7759677	7771676	Locus_188656	.	+
chr2	10304618	10306202	Locus_190014	.	-
chr2	10561191	10562589	Locus_191396	.	-
chr2	11602924	11605617	Locus_190622	.	-
chr2	11913593	11917097	Locus_186776	.	+
chr2	11988100	11989886	Locus_187088	.	+
chr2	13201129	13203676	Locus_190895	.	-
chr2	13538476	13554648	Locus_186188	.	+
chr2	13551788	13553012	blastnGorilla.CUFF.32414	.	-
chr2	13871211	13871341	blastnMouse.Locus_52212	.	-
chr2	13888895	13905393	Locus_192583	.	-
chr2	13955076	13955248	blastnMouse.Locus_52928	.	-
chr2	14422581	14422681	blastnPlatypus.Locus_189454	.	+
chr2	14686284	14688447	Locus_192100	.	-
chr2	14778977	14790391	Locus_185951	.	+
chr2	14848349	14895622	Locus_190741	.	-
chr2	16380437	16469179	Locus_187797	.	+
chr2	16471597	16514169	Locus_187078	.	+
chr2	16523966	16557602	Locus_186846	.	+
chr2	17800945	17822315	Locus_193292	.	-
chr2	17972909	17991451	Locus_191529	.	-
chr2	19139045	19139700	Locus_186100	.	+
chr2	19681227	19685779	Locus_191831	.	-
chr2	20010311	20011165	Locus_192052	.	-
chr2	20281079	20283724	Locus_188948	.	+
chr2	20580378	20587110	CUFF.103817	.	+
chr2	20587186	20590252	CUFF.103818	.	+
chr2	20737351	20743709	Locus_186720	.	+
chr2	22584128	22610586	Locus_187236	.	+
chr2	22646634	22654989	Locus_189584	.	-
chr2	22673592	22675271	Locus_188399	.	+
chr2	23005532	23006842	Locus_190594	.	-
chr2	23072029	23072861	Locus_185851	.	+
chr2	23338447	23343368	Locus_185807	.	+
chr2	23360512	23363740	Locus_188082	.	+
chr2	23384999	23389887	Locus_186004	.	+
chr2	23475678	23614270	Locus_185957	.	+
chr2	23817163	23817701	Locus_192014	.	-
chr2	23853413	23863683	Locus_192614	.	-
chr2	23931997	23932635	Locus_191282	.	-
chr2	23933070	23946712	Locus_188576	.	+
chr2	24029531	24031606	Locus_185657	.	+
chr2	24247003	24253033	Locus_191619	.	-
chr2	24253522	24318426	Locus_186487	.	+
chr2	24263983	24265128	Locus_191076	.	-
chr2	24846562	24871979	Locus_187878	.	+
chr2	24878013	24879029	Locus_187736	.	+
chr2	24991811	24992839	Locus_187082	.	+
chr2	25297560	25300657	Locus_185765	.	+
chr2	25584701	25587480	Locus_192045	.	-
chr2	26236087	26255804	Locus_192586	.	-
chr2	26256875	26266919	Locus_188306	.	+
chr2	26338597	26339548	Locus_190160	.	-
chr2	26886524	26887542	Locus_186043	.	+
chr2	26953740	26970297	Locus_188635	.	+
chr2	27262717	27265772	Locus_190271	.	-
chr2	27266297	27267407	Locus_189419	.	+
chr2	27780894	27786503	Locus_187122	.	+
chr2	27930076	27931693	Locus_188121	.	+
chr2	27940382	27941885	Locus_191797	.	-
chr2	28003386	28003493	blastnPan.ENSPTRG00000030580	.	-
chr2	28094779	28143729	Locus_187647	.	+
chr2	28101888	28102258	Locus_189068	.	+
chr2	28261820	28261935	blastnChicken.CUFF.226595	.	-
chr2	30075014	30078164	Locus_188038	.	+
chr2	30481177	30526559	Locus_188348	.	+
chr2	30483933	30528012	Locus_187815	.	+
chr2	30583818	30614526	Locus_190293	.	-
chr2	32140454	32158463	Locus_186153	.	+
chr2	33595963	33638265	Locus_186515	.	+
chr2	34658045	34662426	Locus_193506	.	-
chr2	35448067	35448525	Locus_187291	.	+
chr2	35488058	35548319	Locus_189515	.	+
chr2	35549542	35573145	Locus_186389	.	+
chr2	35575587	35612489	Locus_186786	.	+
chr2	35983280	35987658	Locus_186784	.	+
chr2	36101139	36113360	Locus_190408	.	-
chr2	36165647	36176972	Locus_189733	.	-
chr2	36707292	36718944	Locus_188132	.	+
chr2	36801713	36807527	Locus_193149	.	-
chr2	39179735	39211036	Locus_188227	.	+
chr2	40298907	40400685	blastnHuman.ENSG00000224235	.	-
chr2	40357240	40361636	Locus_192077	.	-
chr2	40385944	40386154	blastnMacaque.Locus_187822	.	+
chr2	40415211	40514369	Locus_188907	.	+
chr2	40525285	40563729	Locus_188482	.	+
chr2	40588505	40594456	blastnPlatypus.Locus_189355	.	-
chr2	40589366	40592260	Locus_188546	.	+
chr2	40669543	40669640	blastnMacaque.Locus_188028	.	+
chr2	40672393	40672540	blastnHuman.CUFF.261901	.	-
chr2	40772790	40772875	blastnMouse.Locus_98575	.	-
chr2	41042571	41043233	CUFF.107220	.	-
chr2	41189808	41190365	Locus_188095	.	+
chr2	42303165	42303248	blastnGorilla.Locus_60620	.	+
chr2	42305016	42305266	blastnMouse.ENSMUSG00000090771	.	+
chr2	43624264	43789148	Locus_188446	.	+
chr2	44079608	44084416	Locus_186104	.	+
chr2	44701786	44729101	Locus_190396	.	-
chr2	44918415	44942419	Locus_192508	.	-
chr2	44942464	44960080	Locus_187741	.	+
chr2	45255636	45255909	blastnHuman.Locus_120640	.	+
chr2	45702477	45703689	Locus_188729	.	+
chr2	48004804	48004897	blastnHuman.ENSG00000236676	.	+
chr2	48165159	48166223	Locus_187276	.	+
chr2	48380369	48380517	blastnMouse.Locus_99108	.	-
chr2	48542387	48542628	blastnGorilla.Locus_58945	.	-
chr2	48656366	48663417	Locus_186676	.	+
chr2	51088487	51098147	Locus_191951	.	-
chr2	51265552	51276397	Locus_189286	.	+
chr2	51269815	51324144	Locus_193385	.	-
chr2	52166710	52171561	Locus_186318	.	+
chr2	52654977	52658577	Locus_190369	.	-
chr2	54114344	54117203	Locus_191839	.	-
chr2	55426741	55426838	blastnMouse.Locus_82713	.	+
chr2	55549342	55549458	blastnXenopus.Locus_170914	.	-
chr2	55772284	55772473	blastnMouse.Locus_81616	.	+
chr2	55860291	55878270	Locus_188756	.	+
chr2	57040536	57057233	Locus_188240	.	+
chr2	58071861	58156725	Locus_193316	.	-
chr2	58469654	58480495	Locus_191563	.	-
chr2	58633656	58636154	Locus_187949	.	+
chr2	58990080	59010880	Locus_192145	.	-
chr2	59009098	59015684	Locus_191388	.	-
chr2	59036494	59043951	Locus_193261	.	-
chr2	60671545	60685182	Locus_192801	.	-
chr2	61048335	61049374	Locus_189620	.	-
chr2	62575195	62578760	blastnHuman.ENSG00000224286	.	-
chr2	62746048	62798482	Locus_189460	.	+
chr2	62753091	62755887	blastnHuman.ENSG00000231407	.	-
chr2	63518758	63518910	blastnHuman.ENSG00000225243	.	-
chr2	64772342	64802379	Locus_191342	.	-
chr2	65004705	65010063	CUFF.109071	.	+
chr2	65072234	65072682	Locus_188199	.	+
chr2	65487694	65492998	Locus_191829	.	-
chr2	65768256	65778560	Locus_187477	.	+
chr2	66080004	66084607	Locus_188450	.	+
chr2	67529127	67531099	Locus_189274	.	+
chr2	67535137	67540186	Locus_188140	.	+
chr2	67540293	67581383	Locus_189380	.	+
chr2	67599536	67600636	Locus_191793	.	-
chr2	67633334	67634922	Locus_189709	.	-
chr2	71687239	71690383	Locus_185942	.	+
chr2	71754479	71771646	Locus_188712	.	+
chr2	72247164	72250197	Locus_190866	.	-
chr2	72334274	72376367	Locus_191666	.	-
chr2	72699189	72708807	Locus_186886	.	+
chr2	72779531	72779595	blastnMacaque.Locus_289099	.	-
chr2	75058363	75059936	Locus_188868	.	+
chr2	75117221	75117305	blastnHuman.ENSG00000232586	.	-
chr2	75259494	75268961	Locus_189634	.	-
chr2	76271438	76360543	Locus_187604	.	+
chr2	76376111	76396015	Locus_188803	.	+
chr2	76849112	76853330	Locus_191469	.	-
chr2	77145084	77162484	Locus_185749	.	+
chr2	77543231	77556202	Locus_192243	.	-
chr2	77614453	77640359	Locus_190320	.	-
chr2	79521322	79521411	blastnMacaque.Locus_192060	.	+
chr2	79969225	79970805	Locus_185665	.	+
chr2	80735128	80737838	Locus_193029	.	-
chr2	81152949	81248187	Locus_192269	.	-
chr2	83539516	83550646	Locus_191906	.	-
chr2	83951977	83999156	CUFF.111064	.	-
chr2	87975949	88118052	Locus_185664	.	+
chr2	88985444	89013363	CUFF.111097	.	-
chr2	89574305	89575039	Locus_186767	.	+
chr2	91871900	91872743	Locus_188340	.	+
chr2	91924943	91956172	Locus_186646	.	+
chr2	91964597	92047773	Locus_190941	.	-
chr2	92188483	92188721	blastnHuman.ENSG00000226640	.	+
chr2	93292099	93295579	Locus_185934	.	+
chr2	98735470	98772576	Locus_190945	.	-
chr2	99153404	99159606	Locus_192810	.	-
chr2	99835559	99850780	Locus_186826	.	+
chr2	99883918	99888224	Locus_192526	.	-
chr2	99895806	99926768	Locus_193401	.	-
chr2	100030195	100039447	Locus_190774	.	-
chr2	101411530	101443020	Locus_190765	.	-
chr2	101542173	101549216	Locus_189572	.	-
chr2	101656442	101676133	Locus_186629	.	+
chr2	102533111	102536209	Locus_192325	.	-
chr2	103303146	103308606	Locus_191565	.	-
chr2	103390905	103398028	Locus_189736	.	-
chr2	103443243	103444530	Locus_185914	.	+
chr2	105281573	105395468	Locus_186779	.	+
chr2	105478768	105480238	Locus_191069	.	-
chr2	105487032	105524387	Locus_191317	.	-
chr2	106867197	106876737	CUFF.112482	.	-
chr2	108631685	108644131	Locus_193107	.	-
chr2	108647424	108648257	Locus_192721	.	-
chr2	109687953	109697607	Locus_189418	.	+
chr2	109984119	110001777	Locus_189187	.	+
chr2	110315412	110316880	Locus_193154	.	-
chr2	110325021	110327125	Locus_189204	.	+
chr2	110351063	110351198	blastnHuman.CUFF.277653	.	-
chr2	110414698	110448571	Locus_189196	.	+
chr2	110496862	110502464	Locus_187806	.	+
chr2	110802075	110841555	Locus_192709	.	-
chr2	111357886	111358076	blastnHuman.ENSG00000224717	.	+
chr2	111517175	111519732	Locus_192546	.	-
chr2	111765873	111766668	Locus_192816	.	-
chr2	112300877	112305872	Locus_188405	.	+
chr2	112710948	112713173	Locus_189459	.	+
chr2	113775181	113780780	Locus_188501	.	+
chr2	113795073	113798958	CUFF.113702	.	+
chr2	113852714	113854405	Locus_190593	.	-
chr2	113970568	113978650	Locus_187152	.	+
chr2	114283252	114291537	CUFF.113905	.	-
chr2	115022262	115025210	Locus_187014	.	+
chr2	115425389	115426649	Locus_190493	.	-
chr2	115430820	115431791	Locus_187013	.	+
chr2	115769173	115769281	blastnMacaque.Locus_187687	.	+
chr2	115788701	115788937	blastnHuman.ENSG00000236950	.	-
chr2	116153910	116154139	blastnHuman.ENSG00000232537	.	-
chr2	116188679	116194338	Locus_190097	.	-
chr2	116579559	116591046	Locus_191046	.	-
chr2	117776515	117777528	Locus_190612	.	-
chr2	118210105	118215538	Locus_193204	.	-
chr2	118557284	118560092	Locus_187211	.	+
chr2	118560203	118568093	Locus_188115	.	+
chr2	119408276	119443530	Locus_186108	.	+
chr2	119422611	119426243	Locus_189064	.	+
chr2	119601803	119602711	Locus_186490	.	+
chr2	119873708	119904478	Locus_190843	.	-
chr2	120259460	120260680	Locus_192964	.	-
chr2	120290783	120291398	Locus_190788	.	-
chr2	120603613	120605076	CUFF.114416	.	-
chr2	120610534	120642243	Locus_193077	.	-
chr2	120626567	120637938	Locus_191291	.	-
chr2	120728804	120747279	Locus_191336	.	-
chr2	120803267	120813154	Locus_193419	.	-
chr2	121146176	121150918	Locus_192327	.	-
chr2	121149311	121157311	Locus_188727	.	+
chr2	121154038	121158446	Locus_190184	.	-
chr2	121437550	121440118	Locus_189812	.	-
chr2	122063777	122064527	Locus_193371	.	-
chr2	122070066	122113439	Locus_190665	.	-
chr2	122310318	122310485	blastnOrangutan.Locus_60056	.	-
chr2	122312024	122349152	Locus_191281	.	-
chr2	122559921	122561910	Locus_189657	.	-
chr2	122629569	122629684	blastnHuman.ENSG00000223365	.	+
chr2	124074759	124076053	Locus_192423	.	-
chr2	125131630	125132060	blastnHuman.ENSG00000229242	.	+
chr2	127586078	127587223	blastnHuman.ENSG00000234070	.	-
chr2	127855306	127880468	Locus_188788	.	+
chr2	127860227	127860422	blastnHuman.ENSG00000231814	.	+
chr2	127908495	127908703	blastnMouse.CUFF.140188	.	-
chr2	127963333	127963433	blastnMouse.Locus_80812	.	-
chr2	127963623	128036925	Locus_186980	.	+
chr2	128133066	128133185	blastnChicken.Locus_99673	.	+
chr2	128162495	128162617	blastnMouse.Locus_80395	.	-
chr2	128365327	128365439	blastnHuman.ENSG00000232480	.	-
chr2	128503536	128522793	blastnMouse.Locus_80708	.	-
chr2	129741982	129742087	blastnXenopus.Locus_192362	.	+
chr2	130316884	130317111	blastnMouse.ENSMUSG00000051295	.	+
chr2	131355916	131356318	blastnChicken.CUFF.183917	.	+
chr2	132264239	132264346	blastnHuman.Locus_120349	.	-
chr2	132582406	132582514	blastnPlatypus.Locus_66148	.	+
chr2	133808178	133965575	Locus_188120	.	+
chr2	134309292	134331328	Locus_192436	.	-
chr2	135146533	135148359	Locus_189179	.	+
chr2	135155161	135157071	Locus_191335	.	-
chr2	135629761	135649120	Locus_185670	.	+
chr2	135978144	135979588	Locus_188648	.	+
chr2	136087607	136087696	blastnPan.Locus_42364	.	-
chr2	136287720	136287843	blastnHuman.ENSG00000229400	.	-
chr2	136700528	136713866	Locus_188895	.	+
chr2	137122276	137145059	Locus_191511	.	-
chr2	137158846	137159587	CUFF.115502	.	+
chr2	137413690	137427121	Locus_188394	.	+
chr2	137511735	137523378	Locus_189003	.	+
chr2	137596875	137605969	Locus_190272	.	-
chr2	137744801	137747865	Locus_191212	.	-
chr2	137746533	137750795	Locus_188332	.	+
chr2	138155225	138158027	CUFF.115639	.	+
chr2	138366457	138370262	Locus_189744	.	-
chr2	138393648	138395919	Locus_188145	.	+
chr2	138406362	138411740	Locus_189238	.	+
chr2	140245472	140276852	Locus_189272	.	+
chr2	140279099	140282272	Locus_192439	.	-
chr2	140747593	140749004	Locus_186120	.	+
chr2	141689153	141715690	Locus_190670	.	-
chr2	142422384	142425868	Locus_187526	.	+
chr2	142632606	142654707	Locus_187375	.	+
chr2	142667620	142671706	Locus_187663	.	+
chr2	143562991	143563089	blastnHuman.XLOC_001288	.	+
chr2	143686931	143742846	Locus_191187	.	-
chr2	143875933	143876444	blastnMouse.ENSMUSG00000078909	.	+
chr2	143900078	143904775	Locus_187064	.	+
chr2	143915897	143916318	blastnPlatypus.Locus_66560	.	-
chr2	144601104	144602168	Locus_190169	.	-
chr2	149543602	149567468	Locus_186112	.	+
chr2	150640958	150641056	blastnHuman.ENSG00000231877	.	-
chr2	151065825	151087158	Locus_189694	.	-
chr2	153337910	153338901	Locus_189369	.	+
chr2	155001882	155029203	Locus_192096	.	-
chr2	155007295	155038283	Locus_188186	.	+
chr2	155138622	155142862	Locus_187620	.	+
chr2	155356154	155390747	Locus_192882	.	-
chr2	155409498	155419098	Locus_188826	.	+
chr2	155460650	155490194	Locus_186421	.	+
chr2	155646856	155671850	Locus_192341	.	-
chr2	155650064	155650960	Locus_188790	.	+
chr2	155703376	155704769	blastnHuman.ENSG00000230628	.	+
chr2	155741573	155747192	Locus_192895	.	-
chr2	155927617	155952266	Locus_189525	.	+
chr2	156513817	156521934	CUFF.118088	.	+
chr2	156711891	156731825	Locus_186191	.	+
chr2	156731974	156775626	Locus_187037	.	+
chr2	158357935	158402871	Locus_186059	.	+
chr2	159315136	159359551	Locus_188452	.	+
chr2	159386923	159387048	blastnHuman.ENSG00000236372	.	+
chr2	159481686	159483924	Locus_192103	.	-
chr2	159853068	159861643	Locus_188381	.	+
chr2	160391783	160393862	Locus_186766	.	+
chr2	160662562	160680078	Locus_186255	.	+
chr2	160901912	161196245	Locus_193530	.	-
chr2	161070387	161073875	Locus_188707	.	+
chr2	161303601	161320463	Locus_193244	.	-
chr2	161306412	161319686	Locus_189884	.	-
chr2	161402933	161418697	Locus_193164	.	-
chr2	162025282	162055998	Locus_187992	.	+
chr2	162707979	162708108	blastnPlatypus.Locus_163097	.	-
chr2	163165010	163166248	Locus_190054	.	-
chr2	163593198	163593315	blastnGorilla.Locus_58659	.	+
chr2	163623676	163645652	Locus_188267	.	+
chr2	163633356	163652085	Locus_193004	.	-
chr2	164625066	164669608	Locus_187286	.	+
chr2	164673992	164684847	Locus_186386	.	+
chr2	164726009	164756309	Locus_187573	.	+
chr2	164846484	164875862	Locus_186591	.	+
chr2	165330941	165333102	Locus_189389	.	+
chr2	166059292	166122522	blastnHuman.Locus_118031	.	-
chr2	166140741	166142388	Locus_188154	.	+
chr2	167077774	167116585	Locus_191043	.	-
chr2	167081858	167088641	Locus_189259	.	+
chr2	168363350	168370159	Locus_190254	.	-
chr2	168377137	168414215	Locus_190705	.	-
chr2	168638060	168643557	Locus_186306	.	+
chr2	169063122	169105816	Locus_187771	.	+
chr2	169070322	169108145	Locus_189402	.	+
chr2	170766718	170768380	Locus_189664	.	-
chr2	170998881	170999781	Locus_191691	.	-
chr2	172686317	172695139	Locus_186183	.	+
chr2	175505129	175507481	Locus_186856	.	+
chr2	176518325	176521767	Locus_187769	.	+
chr2	176713167	176741562	Locus_187380	.	+
chr2	177264314	177292367	Locus_192332	.	-
chr2	177516191	177524785	Locus_188229	.	+
chr2	178178554	178198330	Locus_187402	.	+
chr2	178178859	178190936	Locus_186266	.	+
chr2	178386206	178387965	Locus_186595	.	+
chr2	178473007	178486264	Locus_193355	.	-
chr2	179361675	179361765	blastnPlatypus.Locus_162020	.	-
chr2	181687299	181700127	Locus_190292	.	-
chr2	183475608	183481559	Locus_193329	.	-
chr2	183825736	183837528	Locus_187353	.	+
chr2	183847282	183848226	Locus_186772	.	+
chr2	184442453	184443446	Locus_187726	.	+
chr2	184555766	184563845	Locus_192705	.	-
chr2	184568355	184585865	Locus_190076	.	-
chr2	184695563	184709995	Locus_192184	.	-
chr2	184713056	184716495	Locus_190008	.	-
chr2	185565521	185565669	blastnChicken.Locus_120818	.	-
chr2	185913952	185914101	blastnMacaque.Locus_395704	.	-
chr2	185931298	185932501	Locus_190617	.	-
chr2	186534651	186535839	Locus_189559	.	+
chr2	186794175	186797685	Locus_188731	.	+
chr2	186826555	186852918	Locus_190549	.	-
chr2	187051542	187060230	Locus_192082	.	-
chr2	187454681	187465346	Locus_190545	.	-
chr2	187464811	187467837	Locus_186702	.	+
chr2	188696426	188722711	Locus_187036	.	+
chr2	189829028	189839675	Locus_186737	.	+
chr2	190863943	190864041	blastnHuman.ENSG00000227010	.	-
chr2	191365641	191366496	Locus_192959	.	-
chr2	191370226	191371892	Locus_190025	.	-
chr2	191376602	191380571	Locus_191430	.	-
chr2	191455870	191456199	CUFF.121510	.	+
chr2	192593487	192623590	Locus_190508	.	-
chr2	192633927	192673597	Locus_190359	.	-
chr2	192786862	192787620	blastnHuman.CUFF.195371	.	-
chr2	192929771	192982816	Locus_190976	.	-
chr2	192937924	192947195	Locus_188138	.	+
chr2	194178038	194178134	blastnHuman.ENSG00000236194	.	-
chr2	194385107	194386865	Locus_189308	.	+
chr2	195131942	195132323	Locus_190486	.	-
chr2	197030768	197031952	Locus_185838	.	+
chr2	197488441	197489251	Locus_186417	.	+
chr2	197689446	197712934	Locus_186630	.	+
chr2	197716294	197730879	Locus_192013	.	-
chr2	197730965	197733111	Locus_192227	.	-
chr2	197761625	197762964	Locus_192412	.	-
chr2	198231023	198231115	blastnHuman.XLOC_012462	.	+
chr2	198231358	198246955	Locus_186260	.	+
chr2	198666072	198667072	Locus_186899	.	+
chr2	199178833	199180523	Locus_188087	.	+
chr2	200023015	200072104	Locus_192425	.	-
chr2	200212623	200212916	blastnPan.Locus_24925	.	-
chr2	200606290	200609789	Locus_186502	.	+
chr2	200793580	200811135	blastnHuman.ENSG00000235300	.	+
chr2	200975445	200975588	blastnMacaque.Locus_395025	.	+
chr2	201228535	201229785	Locus_193173	.	-
chr2	201232835	201245653	Locus_186648	.	+
chr2	201289390	201290069	Locus_188271	.	+
chr2	201375241	201376701	Locus_190835	.	-
chr2	201580507	201582192	Locus_189399	.	+
chr2	201582452	201582535	blastnHuman.ENSG00000230532	.	+
chr2	202189092	202191381	Locus_188930	.	+
chr2	202504089	202504186	blastnHuman.ENSG00000249906	.	-
chr2	203109030	203109209	blastnHuman.ENSG00000248954	.	+
chr2	203499168	203501130	Locus_189865	.	-
chr2	203857024	203875062	Locus_185763	.	+
chr2	204553768	204573788	Locus_189312	.	+
chr2	204663820	204663969	blastnMouse.ENSMUSG00000086283	.	-
chr2	204710823	204716042	Locus_187892	.	+
chr2	204711833	204712446	Locus_187524	.	+
chr2	205477518	205478485	Locus_191155	.	-
chr2	205896415	205896613	blastnMouse.ENSMUSG00000085360	.	+
chr2	206384003	206388991	Locus_191909	.	-
chr2	207378131	207379538	Locus_190787	.	-
chr2	207407843	207416331	Locus_190742	.	-
chr2	207757323	207759540	Locus_187311	.	+
chr2	207790631	207791764	Locus_190345	.	-
chr2	208339829	208358684	Locus_186753	.	+
chr2	208365028	208366906	Locus_187617	.	+
chr2	208375332	208589538	Locus_189349	.	+
chr2	208595930	208608447	Locus_188621	.	+
chr2	208648612	208690688	Locus_187360	.	+
chr2	208702398	208729044	Locus_189077	.	+
chr2	208730566	208742659	Locus_187698	.	+
chr2	208943797	208954815	Locus_186146	.	+
chr2	211494325	211499582	Locus_189755	.	-
chr2	214312147	214319652	Locus_187735	.	+
chr2	214990018	214995883	Locus_185866	.	+
chr2	215206547	215230257	Locus_192454	.	-
chr2	215208370	215214516	Locus_191777	.	-
chr2	215359579	215360581	Locus_190770	.	-
chr2	215756510	215761938	Locus_191993	.	-
chr2	215762614	215765242	Locus_189588	.	-
chr2	215849629	215869348	Locus_186847	.	+
chr2	215860830	215860951	blastnPlatypus.Locus_125401	.	+
chr2	216090239	216093747	Locus_190588	.	-
chr2	216405188	216417240	Locus_190726	.	-
chr2	216445237	216445369	blastnMouse.Locus_11655	.	-
chr2	216741062	216742093	Locus_185771	.	+
chr2	217519703	217520053	Locus_190260	.	-
chr2	218102199	218126731	Locus_191572	.	-
chr2	218124604	218412360	Locus_189480	.	+
chr2	218504332	218504475	blastnHuman.Locus_87373	.	+
chr2	218950766	218951263	blastnPlatypus.Locus_96065	.	+
chr2	218986458	218986658	blastnGorilla.Locus_224967	.	+
chr2	218987084	218996258	Locus_187269	.	+
chr2	220974080	220975249	Locus_192209	.	-
chr2	221468866	221468975	blastnPlatypus.Locus_89932	.	+
chr2	223231259	223233053	Locus_193488	.	-
chr2	223456948	223457027	blastnHuman.ENSG00000227517	.	-
chr2	223474508	223474756	blastnGorilla.Locus_225474	.	+
chr2	224915311	224965547	Locus_189444	.	+
chr2	225606597	225632973	Locus_193436	.	-
chr2	228041531	228066373	Locus_190946	.	-
chr2	230242206	230313600	Locus_187228	.	+
chr2	230587113	230591368	CUFF.126939	.	+
chr2	232166094	232168177	Locus_186813	.	+
chr2	232505039	232510202	Locus_188569	.	+
chr2	232802493	232811011	Locus_190380	.	-
chr2	233095282	233104397	Locus_189062	.	+
chr2	233138392	233144179	Locus_188717	.	+
chr2	233215038	233228290	Locus_185726	.	+
chr2	233781541	233784647	Locus_193299	.	-
chr2	236842822	236843116	blastnMouse.Locus_14012	.	+
chr2	237199301	237199473	blastnMacaque.Locus_394627	.	-
chr2	239254860	239256581	Locus_191181	.	-
chr2	239411235	239415236	Locus_187039	.	+
chr2	241300817	241302894	CUFF.128414	.	-
chr2	242168978	242169780	CUFF.128982	.	-
chr2	242690020	242714508	Locus_190253	.	-
chr2	243017174	243018558	Locus_188956	.	+
chr2	243021871	243023829	CUFF.129157	.	+
chr2	244975761	244976899	Locus_192711	.	-
chr2	250162867	250169281	Locus_190703	.	-
chr2	250295897	250296969	Locus_187636	.	+
chr2	251040565	251051149	Locus_186998	.	+
chr2	253135509	253152771	Locus_187662	.	+
chr2	254326688	254326763	blastnMouse.ENSMUSG00000090920	.	-
chr2	254876941	254879017	Locus_187233	.	+
chr2	255764237	255770493	CUFF.130426	.	+
chr2	258055368	258056485	Locus_189571	.	-
chr2	258262726	258264075	Locus_186048	.	+
chr2	259767885	259768826	Locus_191489	.	-
chr2	260487945	260499327	Locus_186709	.	+
chr2	262344254	262357222	Locus_186881	.	+
chr2	266150403	266166929	Locus_193433	.	-
chr2	266181715	266183130	Locus_189061	.	+
[truncated: 6,039 more rows]
