# Supplementary material for: ortho2align: a sensitive approach for searching for orthologues of novel lncRNAs
Source: BMC Bioinformatics. 2022 Sep 19;23:384. doi: 10.1186/s12859-022-04929-y (PMC9487038; doi:10.1186/s12859-022-04929-y)
Supplement: Supplementary file 3 — Additional file 3. This ZIP archive contains files used for benchmarking – annotations of lncRNAs in six species in BED format along with TSV tables of orthologous correspondence between human lncRNAs and those of other species. [file 12859_2022_4929_MOESM3_ESM.zip › benchmark_dataset/rnas.mm9.bed]

chr1	3062808	3064483	CUFF.124394	.	+
chr1	3869620	3898642	CUFF.124407	.	+
chr1	3931490	3945361	Locus_81155	.	+
chr1	3945889	3946631	Locus_80683	.	+
chr1	4580894	4588131	Locus_81117	.	+
chr1	4593984	4595263	Locus_82051	.	-
chr1	4712490	4736767	Locus_80247	.	+
chr1	6170755	6172299	CUFF.124979	.	-
chr1	6432143	6433239	Locus_81381	.	+
chr1	6648841	6648966	blastnOpossum.CUFF.47314	.	-
chr1	6993243	6994456	Locus_81777	.	-
chr1	7304717	7387882	ENSMUSG00000086461	.	-
chr1	7365689	7368865	Locus_80959	.	+
chr1	8102080	8112581	Locus_81791	.	-
chr1	8311912	8312539	Locus_82179	.	-
chr1	10244182	10244876	Locus_80657	.	+
chr1	10495045	10513197	Locus_80999	.	+
chr1	11011402	11013846	Locus_81812	.	-
chr1	11305149	11307521	Locus_82609	.	-
chr1	11318009	11328602	Locus_81049	.	+
chr1	11973376	11979878	CUFF.125078	.	+
chr1	12040659	12040752	blastnHuman.ENSG00000253658	.	-
chr1	12223511	12305662	Locus_80268	.	+
chr1	12413640	12419036	Locus_82730	.	-
chr1	12419365	12421744	CUFF.125118	.	-
chr1	12657644	12663171	ENSMUSG00000066918	.	+
chr1	12660667	12661732	blastnHuman.ENSG00000253479	.	-
chr1	13058889	13065016	Locus_81346	.	+
chr1	13059027	13059485	CUFF.125139	.	-
chr1	13065976	13067249	CUFF.125146	.	+
chr1	13836653	14050224	Locus_80177	.	+
chr1	14160993	14161083	blastnPan.Locus_152281	.	+
chr1	14402465	14412646	CUFF.125271	.	+
chr1	14404048	14428270	Locus_81762	.	-
chr1	14454509	14454711	blastnOpossum.Locus_90073	.	+
chr1	14622212	14624737	CUFF.125287	.	-
chr1	14662837	14667337	Locus_81875	.	-
chr1	14725815	14729154	Locus_80534	.	+
chr1	14765606	14766744	Locus_80889	.	+
chr1	15238686	15241343	Locus_80151	.	+
chr1	15316237	15318944	Locus_82542	.	-
chr1	15551245	15555176	Locus_81886	.	-
chr1	15597234	15600858	Locus_82352	.	-
chr1	15784862	15786448	Locus_80143	.	+
chr1	16126261	16126349	blastnGorilla.Locus_18377	.	-
chr1	16167754	16167976	blastnHuman.ENSG00000253339	.	+
chr1	16243673	16258002	ENSMUSG00000089982	.	+
chr1	16647633	16652359	ENSMUSG00000087414	.	+
chr1	17193023	17195698	Locus_81376	.	+
chr1	17626138	17627811	Locus_81493	.	-
chr1	17666108	17717727	ENSMUSG00000085125	.	-
chr1	17752188	17752266	blastnHuman.ENSG00000254238	.	-
chr1	18142838	18150342	CUFF.125506	.	+
chr1	18518922	18518997	blastnOrangutan.Locus_122085	.	-
chr1	18963447	18963562	blastnHuman.ENSG00000230472	.	-
chr1	19249197	19249758	CUFF.125540	.	+
chr1	19596119	19626959	Locus_81389	.	+
chr1	19955109	19957892	Locus_80236	.	+
chr1	19964179	19969734	Locus_81341	.	+
chr1	20321728	20321865	blastnHuman.ENSG00000253256	.	+
chr1	20371174	20382381	ENSMUSG00000089914	.	+
chr1	20856815	20860020	Locus_82119	.	-
chr1	20860198	20860879	Locus_81072	.	+
chr1	20878731	20880554	ENSMUSG00000087078	.	-
chr1	21179256	21183363	CUFF.126109	.	-
chr1	21448841	21449051	blastnPan.Locus_106111	.	+
chr1	21895227	21912202	Locus_80359	.	+
chr1	23056546	23066714	CUFF.125832	.	-
chr1	23122821	23127546	Locus_80230	.	+
chr1	23130581	23131713	Locus_80937	.	+
chr1	23274113	23277667	CUFF.126019	.	+
chr1	23984442	23985309	CUFF.126060	.	+
chr1	24921498	24926045	Locus_80303	.	+
chr1	24926347	24927191	Locus_80891	.	+
chr1	24996147	25000226	Locus_80576	.	+
chr1	25083427	25084115	Locus_82620	.	-
chr1	25084153	25089222	Locus_80517	.	+
chr1	25336500	25341582	Locus_81007	.	+
chr1	25952908	25960486	Locus_82225	.	-
chr1	26585981	26586056	blastnHuman.ENSG00000223504	.	-
chr1	27524891	27526195	Locus_81842	.	-
chr1	27538036	27584662	Locus_80391	.	+
chr1	27940855	27961821	Locus_80258	.	+
chr1	28640753	28641055	blastnHuman.Locus_146821	.	+
chr1	28977094	28978728	Locus_80980	.	+
chr1	30178514	30179738	Locus_82257	.	-
chr1	30184592	30195161	Locus_81647	.	-
chr1	30229955	30233224	Locus_81790	.	-
chr1	30237570	30238492	Locus_82007	.	-
chr1	30559317	30573449	Locus_81193	.	+
chr1	30690728	30707455	Locus_82261	.	-
chr1	31076664	31101796	Locus_82369	.	-
chr1	31386590	31390455	Locus_80507	.	+
chr1	32174261	32178901	Locus_82527	.	-
chr1	32208864	32211079	Locus_80360	.	+
chr1	32757656	32762365	Locus_80932	.	+
chr1	33258442	33258636	blastnGorilla.Locus_440843	.	-
chr1	34542028	34543271	Locus_80237	.	+
chr1	34719831	34723840	Locus_82518	.	-
chr1	34742277	34745815	Locus_82605	.	-
chr1	35681111	35683929	Locus_81923	.	-
chr1	35688613	35708341	Locus_81640	.	-
chr1	35926796	35937953	Locus_81310	.	+
chr1	36058566	36067833	Locus_81467	.	-
chr1	36067836	36068707	Locus_81197	.	+
chr1	36188342	36189085	Locus_81248	.	+
chr1	36360449	36360525	blastnHuman.ENSG00000235480	.	-
chr1	37372677	37391017	ENSMUSG00000086064	.	-
chr1	37627751	37638389	CUFF.126972	.	+
chr1	37922144	37928233	ENSMUSG00000092106	.	+
chr1	38215691	38216736	Locus_80445	.	+
chr1	38785602	38787294	blastnMacaque.Locus_61967	.	-
chr1	39067351	39068177	Locus_81731	.	-
chr1	39082892	39084180	CUFF.127116	.	-
chr1	39161641	39162535	Locus_82492	.	-
chr1	39639814	39648693	CUFF.127215	.	-
chr1	39649145	39654654	Locus_80208	.	+
chr1	39707021	39720260	ENSMUSG00000090677	.	+
chr1	39896045	39941657	Locus_82616	.	-
chr1	39907806	39909190	Locus_81719	.	-
chr1	39909298	39922140	Locus_80816	.	+
chr1	39912609	39913895	Locus_80846	.	+
chr1	40085610	40142698	ENSMUSG00000086705	.	-
chr1	40205483	40209526	Locus_81192	.	+
chr1	40438040	40440497	Locus_81028	.	+
chr1	40461687	40468430	Locus_81017	.	+
chr1	40979951	40980049	blastnMacaque.Locus_61934	.	-
chr1	41031276	41038353	Locus_81026	.	+
chr1	41112678	41113124	Locus_82491	.	-
chr1	41213687	41215004	blastnPlatypus.Locus_14805	.	-
chr1	41224388	41233267	Locus_82502	.	-
chr1	41552864	41590178	Locus_81594	.	-
chr1	41781579	41806129	blastnHuman.ENSG00000232597	.	-
chr1	41806108	41806460	blastnXenopus.Locus_167764	.	+
chr1	41815684	41815878	blastnPan.Locus_93540	.	+
chr1	41975314	41975568	blastnHuman.ENSG00000256637	.	+
chr1	41993068	41993187	blastnOrangutan.Locus_138800	.	-
chr1	42165421	42165826	Locus_80996	.	+
chr1	42290116	42290260	blastnMacaque.Locus_60961	.	+
chr1	42352510	42361735	Locus_81450	.	+
chr1	42497355	42497464	blastnHuman.ENSG00000236109	.	+
chr1	42550295	42551548	CUFF.127423	.	+
chr1	42580095	42580178	blastnPan.Locus_93380	.	+
chr1	42598113	42598259	blastnPan.Locus_93243	.	+
chr1	42629099	42642881	Locus_80631	.	+
chr1	42828663	42829019	blastnHuman.ENSG00000224509	.	-
chr1	43277547	43317803	Locus_81758	.	-
chr1	43358284	43363026	Locus_81516	.	-
chr1	43652093	43652276	blastnHuman.XLOC_002247	.	-
chr1	43737513	43752795	CUFF.127545	.	+
chr1	45236797	45243700	Locus_82329	.	-
chr1	47026605	47026794	blastnHuman.ENSG00000223466	.	-
chr1	47133749	47149282	CUFF.127780	.	+
chr1	47372132	47406152	Locus_80350	.	+
chr1	47464668	47482216	Locus_82147	.	-
chr1	47500073	47537923	Locus_81988	.	-
chr1	47974258	47974601	blastnHuman.ENSG00000230173	.	-
chr1	49594531	49613971	CUFF.127840	.	-
chr1	50279236	50279366	blastnHuman.ENSG00000227418	.	-
chr1	51101890	51101980	blastnGorilla.Locus_370517	.	-
chr1	51275932	51306853	CUFF.127970	.	-
chr1	51324909	51325576	Locus_80653	.	+
chr1	51346382	51346602	blastnHuman.ENSG00000233766	.	-
chr1	51389385	51390775	Locus_82338	.	-
chr1	51462024	51462172	blastnHuman.Locus_100641	.	-
chr1	51513728	51515751	Locus_81838	.	-
chr1	51566371	51569992	Locus_82393	.	-
chr1	51679324	51702845	Locus_80201	.	+
chr1	51774439	51774978	Locus_81123	.	+
chr1	51986264	51986356	blastnMacaque.Locus_289762	.	+
chr1	52357310	52360143	Locus_80489	.	+
chr1	52565935	52571219	CUFF.128178	.	+
chr1	53766337	53768057	Locus_81124	.	+
chr1	53850899	53854695	Locus_80501	.	+
chr1	54652147	54663072	CUFF.128589	.	-
chr1	54663743	54664738	Locus_80565	.	+
chr1	54684711	54685234	Locus_81901	.	-
chr1	55283095	55292466	ENSMUSG00000073675	.	+
chr1	55855642	55867202	Locus_81038	.	+
chr1	56075203	56077047	Locus_81149	.	+
chr1	56225551	56225657	blastnGorilla.Locus_370709	.	+
chr1	56367806	56384459	Locus_80284	.	+
chr1	56669481	56669830	blastnHuman.ENSG00000231557	.	-
chr1	57153588	57153868	blastnHuman.CUFF.235855	.	-
chr1	57182547	57183672	Locus_82348	.	-
chr1	57184137	57186248	Locus_80429	.	+
chr1	57206665	57208030	Locus_80253	.	+
chr1	57209287	57210943	Locus_80701	.	+
chr1	57375516	57381877	CUFF.128773	.	+
chr1	57389015	57390357	Locus_82624	.	-
chr1	57416066	57434348	ENSMUSG00000084958	.	-
chr1	57594152	57594277	blastnGorilla.Locus_371504	.	-
chr1	57737982	57738085	blastnGorilla.Locus_372061	.	-
chr1	57775510	57776529	Locus_80326	.	+
chr1	58310961	58372500	ENSMUSG00000089822	.	-
chr1	59465646	59476819	Locus_81741	.	-
chr1	59505805	59506840	blastnGorilla.Locus_370909	.	+
chr1	59512785	59514626	Locus_82602	.	-
chr1	59623729	59626242	blastnHuman.ENSG00000222035	.	-
chr1	60630940	60632114	CUFF.129660	.	+
chr1	60653044	60663864	Locus_80804	.	+
chr1	60655002	60656280	Locus_81896	.	-
chr1	60833509	60838678	ENSMUSG00000086795	.	-
chr1	60978075	61000334	Locus_80461	.	+
chr1	61177359	61197870	blastnHuman.ENSG00000234714	.	+
chr1	61435276	61452748	ENSMUSG00000085447	.	+
chr1	61592619	61592735	blastnHuman.ENSG00000237843	.	+
chr1	61663291	61667723	ENSMUSG00000086009	.	-
chr1	61786656	61898114	ENSMUSG00000085842	.	-
chr1	61882341	61883510	CUFF.129290	.	-
chr1	62103113	62106010	Locus_81464	.	-
chr1	62108474	62108619	blastnMacaque.Locus_289585	.	-
chr1	62177769	62182683	ENSMUSG00000085019	.	-
chr1	62224333	62224442	blastnGorilla.Locus_371131	.	-
chr1	62503299	62545835	ENSMUSG00000085400	.	-
chr1	62829987	62830133	blastnHuman.ENSG00000225216	.	-
chr1	62906652	62906779	blastnHuman.Locus_103248	.	-
chr1	63246887	63254188	ENSMUSG00000086730	.	+
chr1	63283302	63286053	Locus_82358	.	-
chr1	63313422	63319694	ENSMUSG00000087561	.	-
chr1	63424038	63442491	CUFF.129372	.	+
chr1	63478209	63482827	Locus_82300	.	-
chr1	63824636	63825853	Locus_81570	.	-
chr1	63875186	63875426	blastnPan.CUFF.44239	.	+
chr1	63904881	63905647	CUFF.129415	.	-
chr1	64066397	64067416	Locus_80764	.	+
chr1	64076037	64079501	ENSMUSG00000090886	.	+
chr1	64125228	64137356	ENSMUSG00000086836	.	+
chr1	64335734	64335974	blastnOpossum.Locus_121190	.	-
chr1	64726445	64737233	ENSMUSG00000087213	.	-
chr1	65802838	65805048	Locus_82458	.	-
chr1	66049878	66051310	Locus_80382	.	+
chr1	66198032	66209987	Locus_80695	.	+
chr1	66775008	66775106	blastnHuman.ENSG00000229127	.	+
chr1	67160253	67163118	Locus_82324	.	-
chr1	67839055	67851898	ENSMUSG00000085075	.	+
chr1	67887395	67889010	Locus_80456	.	+
chr1	69138487	69153314	ENSMUSG00000087514	.	-
chr1	69483658	69483771	blastnGorilla.Locus_371042	.	+
chr1	69755277	69755474	blastnHuman.ENSG00000236193	.	-
chr1	69755702	69757204	Locus_80493	.	+
chr1	69819348	69819519	blastnHuman.XLOC_002477	.	-
chr1	71312433	71314808	blastnMacaque.Locus_288507	.	+
chr1	71777910	71779806	Locus_80825	.	+
chr1	71794112	71795686	CUFF.129967	.	+
chr1	71933361	71940730	Locus_81164	.	+
chr1	71941417	71943148	Locus_82629	.	-
chr1	71988318	71988436	blastnHuman.ENSG00000230838	.	+
chr1	72005594	72085307	Locus_82052	.	-
chr1	72812277	72814662	Locus_81435	.	+
chr1	73106925	73107223	blastnGorilla.Locus_369948	.	+
chr1	73169964	73179101	Locus_82305	.	-
chr1	73185107	73187254	Locus_81550	.	-
chr1	73211874	73216000	Locus_82207	.	-
chr1	73222676	73223839	blastnMacaque.Locus_289183	.	+
chr1	73401735	73402535	Locus_80514	.	+
chr1	73408901	73409024	blastnHuman.CUFF.239039	.	-
chr1	73410426	73411755	Locus_80463	.	+
chr1	73413611	73417399	CUFF.130178	.	+
chr1	73563296	73563401	blastnOrangutan.Locus_11201	.	+
chr1	73566847	73571909	Locus_81500	.	-
chr1	73664478	73666983	CUFF.130194	.	-
chr1	73745108	73749133	Locus_81973	.	-
chr1	73876300	73905487	CUFF.130209	.	-
chr1	74414358	74415079	blastnHuman.ENSG00000225062	.	-
chr1	74863581	74872502	CUFF.130304	.	+
chr1	74952903	74957768	blastnHuman.ENSG00000224090	.	+
chr1	75320824	75322292	Locus_82568	.	-
chr1	75388706	75392938	ENSMUSG00000086053	.	-
chr1	75756346	75761506	Locus_80712	.	+
chr1	76485642	76498021	CUFF.130503	.	+
chr1	76487922	76488150	blastnGorilla.Locus_371145	.	-
chr1	76751836	76779699	blastnPan.CUFF.46221	.	+
chr1	76916472	76916686	blastnHuman.Locus_102232	.	-
chr1	77551667	77552998	Locus_80771	.	+
chr1	77589250	77589410	blastnOrangutan.Locus_11101	.	+
chr1	77593848	77593954	blastnPan.Locus_8491	.	-
chr1	77767809	77768482	Locus_82069	.	-
chr1	77810227	77912262	Locus_80430	.	+
chr1	78322248	78343893	CUFF.130626	.	-
chr1	78723231	78737384	Locus_82596	.	-
chr1	78737388	78742787	Locus_80506	.	+
chr1	79412020	79422560	Locus_81571	.	-
chr1	79422605	79424478	Locus_81245	.	+
chr1	80442475	80476387	Locus_80288	.	+
chr1	80818709	80819621	Locus_82685	.	-
chr1	81663239	81688332	Locus_81536	.	-
chr1	81690411	81694088	Locus_81615	.	-
chr1	82806019	82812680	Locus_80733	.	+
chr1	83738767	83742775	Locus_82123	.	-
chr1	83829049	83833360	CUFF.130948	.	-
chr1	83918978	83920685	Locus_81415	.	+
chr1	85102521	85110610	ENSMUSG00000072109	.	+
chr1	87500660	87508471	ENSMUSG00000073628	.	-
chr1	87813732	87813944	blastnPan.Locus_7377	.	+
chr1	87869286	87869938	Locus_81261	.	+
chr1	88336907	88338952	Locus_80218	.	+
chr1	88353239	88354182	CUFF.131392	.	-
chr1	88362246	88369409	Locus_81683	.	-
chr1	88540076	88540784	Locus_80344	.	+
chr1	88953039	88964084	Locus_82192	.	-
chr1	89068788	89070139	Locus_81005	.	+
chr1	89551147	89553905	Locus_82296	.	-
chr1	89626056	89637437	Locus_81755	.	-
chr1	90356238	90389091	Locus_80975	.	+
chr1	90555082	90555180	blastnMacaque.Locus_288818	.	+
chr1	90625024	90626406	CUFF.131679	.	+
chr1	90672875	90676503	Locus_81635	.	-
chr1	90877704	90888550	Locus_82579	.	-
chr1	90897739	90912634	Locus_81849	.	-
chr1	90912646	90918867	Locus_80956	.	+
chr1	91160621	91161615	CUFF.131744	.	-
chr1	91284260	91288158	Locus_80742	.	+
chr1	92252534	92293065	CUFF.131827	.	+
chr1	92341772	92348132	Locus_80749	.	+
chr1	92466654	92479310	CUFF.131860	.	-
chr1	92546854	92549817	Locus_80588	.	+
chr1	92781559	92784016	CUFF.131903	.	+
chr1	93201669	93217678	ENSMUSG00000090322	.	-
chr1	93464180	93465151	CUFF.132028	.	+
chr1	93674853	93677488	Locus_81783	.	-
chr1	93712072	93712701	Locus_82410	.	-
chr1	93761475	93763346	CUFF.132073	.	+
chr1	94077106	94086463	Locus_80374	.	+
chr1	94276323	94290208	Locus_80394	.	+
chr1	94466432	94468286	CUFF.132119	.	-
chr1	94609747	94617081	CUFF.132162	.	-
chr1	94613545	94616018	CUFF.132165	.	+
chr1	94622452	94627321	Locus_82334	.	-
chr1	94655810	94657084	Locus_82169	.	-
chr1	94656174	94658042	Locus_80383	.	+
chr1	94658297	94663015	Locus_80791	.	+
chr1	94893708	94894512	CUFF.132219	.	+
chr1	95011903	95012490	Locus_80963	.	+
chr1	95019338	95020689	CUFF.132244	.	-
chr1	95022394	95025340	CUFF.132246	.	-
chr1	95543807	95545453	Locus_80723	.	+
chr1	95958490	95959075	CUFF.132420	.	-
chr1	96073817	96074285	Locus_80704	.	+
chr1	97597759	97609309	Locus_82306	.	-
chr1	98233482	98268157	Locus_80541	.	+
chr1	98284214	98285293	Locus_81020	.	+
chr1	98295848	98296538	Locus_80175	.	+
chr1	98322520	98323360	Locus_80942	.	+
chr1	98439689	98453296	Locus_81981	.	-
chr1	98444741	98446239	Locus_82475	.	-
chr1	98686343	98693046	Locus_82278	.	-
chr1	98768798	98777807	ENSMUSG00000092052	.	+
chr1	99186389	99187225	CUFF.132597	.	+
chr1	99486645	99492312	Locus_81230	.	+
chr1	99532547	99534111	Locus_82175	.	-
chr1	99927693	99954257	ENSMUSG00000089706	.	-
chr1	100004245	100005388	CUFF.132674	.	-
chr1	100015983	100030245	Locus_81252	.	+
chr1	100039822	100042712	CUFF.132681	.	+
chr1	100054398	100054797	blastnPan.CUFF.456030	.	-
chr1	100502388	100503883	Locus_81225	.	+
chr1	103052335	103071725	Locus_80847	.	+
chr1	103159355	103176903	Locus_80599	.	+
chr1	104012355	104016273	Locus_80242	.	+
chr1	104037617	104038559	Locus_82588	.	-
chr1	105622058	105623569	Locus_80212	.	+
chr1	106964499	106964685	blastnHuman.Locus_17618	.	-
chr1	107252584	107258201	ENSMUSG00000090759	.	+
chr1	107303109	107316946	CUFF.132933	.	-
chr1	107317560	107330655	Locus_81229	.	+
chr1	107767068	107774054	Locus_81062	.	+
chr1	107783587	107784839	Locus_81169	.	+
chr1	107800199	107830676	Locus_82320	.	-
chr1	107841653	107841791	blastnGorilla.Locus_105427	.	+
chr1	107868348	107869193	Locus_80551	.	+
chr1	108021512	108022499	Locus_81602	.	-
chr1	108297796	108297871	blastnGorilla.CUFF.87872	.	+
chr1	108438520	108471622	ENSMUSG00000054006	.	+
chr1	108497483	108497755	blastnMacaque.CUFF.185257	.	+
chr1	109281777	109283989	ENSMUSG00000087210	.	-
chr1	109305550	109313753	Locus_82354	.	-
chr1	109376507	109376875	Locus_82520	.	-
chr1	109583585	109590091	ENSMUSG00000086161	.	+
chr1	109813871	109834313	Locus_81258	.	+
chr1	109868887	109923822	Locus_80754	.	+
chr1	109925353	109953450	Locus_81137	.	+
chr1	109987305	109997972	Locus_80606	.	+
chr1	110181693	110181814	blastnHuman.Locus_17811	.	-
chr1	112135212	112136809	Locus_80332	.	+
chr1	112654495	112656043	Locus_82034	.	-
chr1	113040982	113046821	Locus_81826	.	-
chr1	113046953	113075579	Locus_80652	.	+
chr1	113875792	113880075	Locus_82745	.	-
chr1	115596255	115681057	Locus_82639	.	-
chr1	115812561	115814993	Locus_80604	.	+
chr1	115866491	115869959	CUFF.133395	.	+
chr1	117138338	117141275	Locus_80508	.	+
chr1	119285681	119287697	Locus_81387	.	+
chr1	120329656	120330740	Locus_81517	.	-
chr1	120662700	120666714	Locus_82056	.	-
chr1	121012352	121019599	Locus_81969	.	-
chr1	121080525	121086355	blastnHuman.XLOC_001641	.	-
chr1	121097987	121106782	Locus_81063	.	+
chr1	121168540	121169451	Locus_80698	.	+
chr1	121204436	121206681	Locus_80400	.	+
chr1	121335061	121336216	CUFF.133504	.	+
chr1	121336723	121342237	Locus_82100	.	-
chr1	121350480	121351091	Locus_80726	.	+
chr1	121983476	121986177	Locus_82283	.	-
chr1	121983476	121984152	Locus_80487	.	+
chr1	122000513	122002324	Locus_80573	.	+
chr1	122323916	122332696	Locus_82664	.	-
chr1	122332043	122334978	Locus_81419	.	+
chr1	122361987	122364080	Locus_80757	.	+
chr1	122511094	122513207	CUFF.133770	.	-
chr1	122765397	122766377	blastnMacaque.Locus_61430	.	+
chr1	122826143	122843619	Locus_81504	.	-
chr1	122853242	122870313	Locus_81675	.	-
chr1	122983982	123017533	ENSMUSG00000086664	.	+
chr1	122991014	122993258	Locus_82303	.	-
chr1	123073870	123074001	blastnChicken.Locus_4937	.	+
chr1	123120907	123124099	blastnHuman.ENSG00000226856	.	+
chr1	123256071	123256530	CUFF.133793	.	-
chr1	123667817	123667928	blastnMacaque.Locus_61674	.	+
chr1	124132383	124133496	Locus_81784	.	-
chr1	124925676	124925767	blastnMacaque.Locus_62170	.	+
chr1	126545570	126548247	CUFF.134294	.	-
chr1	126808327	126813831	Locus_80281	.	+
chr1	127086858	127094029	Locus_82171	.	-
chr1	127981623	127983475	Locus_80660	.	+
chr1	128390117	128390191	blastnHuman.ENSG00000226953	.	+
chr1	128513615	128513955	blastnHuman.ENSG00000232474	.	-
chr1	128768827	128773246	Locus_82269	.	-
chr1	130618668	130618760	blastnMacaque.Locus_60841	.	-
chr1	130659587	130680968	Locus_80973	.	+
chr1	130873251	130873335	blastnMacaque.Locus_143534	.	+
chr1	131305761	131315302	Locus_82047	.	-
chr1	132156825	132158670	Locus_81750	.	-
chr1	132166527	132177835	ENSMUSG00000086633	.	-
chr1	132169423	132169937	Locus_81060	.	+
chr1	132359153	132453652	ENSMUSG00000085526	.	+
chr1	133034646	133034734	blastnMacaque.Locus_189366	.	+
chr1	133244031	133244377	blastnHuman.ENSG00000224900	.	-
chr1	133390944	133391091	blastnMacaque.Locus_189929	.	+
chr1	133807107	133829931	blastnHuman.ENSG00000247614	.	-
chr1	134047241	134047968	Locus_81332	.	+
chr1	134049330	134050771	CUFF.135011	.	+
chr1	134087013	134087852	blastnHuman.ENSG00000224717	.	-
chr1	134097646	134100380	ENSMUSG00000091344	.	-
chr1	134238894	134247391	Locus_80161	.	+
chr1	134363010	134373622	ENSMUSG00000090678	.	-
chr1	134687712	134689224	CUFF.135110	.	+
chr1	134742314	134742530	blastnHuman.CUFF.277653	.	+
chr1	134869295	134870371	Locus_80368	.	+
chr1	135057033	135057905	Locus_82399	.	-
chr1	135506988	135510999	ENSMUSG00000092104	.	+
chr1	135826884	135829054	Locus_82197	.	-
chr1	135873993	135878907	Locus_80773	.	+
chr1	135956681	135957585	CUFF.135353	.	-
chr1	136538831	136543097	ENSMUSG00000091246	.	-
chr1	137577912	137578042	blastnMacaque.Locus_189790	.	+
chr1	138022755	138027760	ENSMUSG00000086264	.	-
chr1	138147846	138151643	CUFF.135632	.	+
chr1	138308493	138312096	ENSMUSG00000086553	.	-
chr1	138472886	138474274	CUFF.135679	.	-
chr1	138499609	138501954	Locus_82434	.	-
chr1	138566213	138569858	Locus_81385	.	+
chr1	138592788	138622305	ENSMUSG00000085011	.	+
chr1	138678842	138679105	blastnOpossum.Locus_190765	.	+
chr1	139250141	139252884	Locus_81129	.	+
chr1	139342013	139368604	Locus_80587	.	+
chr1	139362474	139363358	Locus_80810	.	+
chr1	139405439	139407097	Locus_82701	.	-
chr1	139827236	139830105	Locus_81053	.	+
chr1	140617361	140617459	blastnOpossum.Locus_190945	.	+
chr1	140694800	140699200	CUFF.135861	.	-
chr1	140772757	140773568	Locus_82258	.	-
chr1	140874234	140875817	ENSMUSG00000086113	.	+
chr1	143074631	143077771	Locus_81267	.	+
chr1	144845874	144875237	CUFF.135994	.	+
chr1	144853772	144853998	blastnHuman.ENSG00000226640	.	-
chr1	145087163	145087249	blastnHuman.Locus_118290	.	-
chr1	145213854	145213965	blastnMacaque.Locus_190598	.	-
chr1	145214426	145241198	Locus_82108	.	-
chr1	145924990	145927831	Locus_80414	.	+
chr1	146575970	146577285	Locus_81833	.	-
chr1	146671800	146763589	Locus_81084	.	+
chr1	148650095	148653152	ENSMUSG00000087627	.	-
chr1	148656961	148688826	ENSMUSG00000085822	.	-
chr1	149080957	149081051	blastnMacaque.Locus_191421	.	-
chr1	149230644	149235632	Locus_80584	.	+
chr1	150543873	150556999	Locus_82066	.	-
chr1	150559880	150579494	Locus_81330	.	+
chr1	150906871	150912250	CUFF.136212	.	-
chr1	151012577	151012908	Locus_81953	.	-
chr1	151922003	151947004	ENSMUSG00000084952	.	-
chr1	151977573	151979606	Locus_82497	.	-
chr1	152006173	152012078	ENSMUSG00000091113	.	-
chr1	152318643	152325037	Locus_80246	.	+
chr1	152847276	152848942	Locus_80158	.	+
chr1	152903160	152924240	Locus_80433	.	+
chr1	152921607	152922585	Locus_82445	.	-
chr1	153008242	153008296	blastnMacaque.ENSMMUG00000008712	.	-
chr1	153070497	153072199	Locus_82725	.	-
chr1	153087200	153098066	Locus_82496	.	-
chr1	153396346	153398104	Locus_82776	.	-
chr1	154012689	154013138	blastnMacaque.Locus_192060	.	-
chr1	154128258	154130736	Locus_82394	.	-
chr1	154134477	154135613	Locus_81805	.	-
chr1	154137028	154137756	Locus_81937	.	-
chr1	154180577	154181269	Locus_81823	.	-
chr1	154504993	154506263	Locus_80417	.	+
chr1	154529795	154533924	Locus_81218	.	+
chr1	154531156	154534631	ENSMUSG00000086145	.	-
chr1	155224998	155244170	Locus_81919	.	-
chr1	155408313	155408591	blastnMacaque.Locus_187773	.	+
chr1	155850551	155856958	CUFF.136682	.	-
chr1	155877054	155878122	Locus_80159	.	+
chr1	155879380	155880298	Locus_80808	.	+
chr1	155958510	155966370	Locus_81705	.	-
chr1	156001412	156005266	Locus_81840	.	-
chr1	156008774	156026470	Locus_81109	.	+
chr1	156088754	156101458	Locus_82501	.	-
chr1	156104112	156117533	Locus_81342	.	+
chr1	156756999	156776321	Locus_81821	.	-
chr1	156758964	156760668	Locus_81421	.	+
chr1	156820969	156821977	Locus_81557	.	-
chr1	156876708	156880355	Locus_82342	.	-
chr1	156898352	156902688	CUFF.136816	.	+
chr1	156910653	156930396	ENSMUSG00000086217	.	-
chr1	156930765	156931254	Locus_81386	.	+
chr1	157060633	157060854	blastnHuman.ENSG00000232586	.	+
chr1	157103755	157106242	Locus_81032	.	+
chr1	157303757	157305086	Locus_80848	.	+
chr1	157338759	157341238	blastnHuman.ENSG00000236719	.	-
chr1	157363231	157363362	blastnGorilla.Locus_62206	.	+
chr1	157363462	157364624	blastnMacaque.Locus_190639	.	-
chr1	158271190	158272649	Locus_81241	.	+
chr1	158430624	158431701	Locus_80768	.	+
chr1	158881090	158883186	Locus_81312	.	+
chr1	159428006	159441852	ENSMUSG00000087093	.	-
chr1	159614421	159614513	blastnGorilla.Locus_57092	.	-
chr1	159736932	159737537	CUFF.137192	.	-
chr1	159789335	159790596	Locus_81551	.	-
chr1	160043525	160044471	CUFF.137195	.	-
chr1	160381608	160393970	blastnHuman.Locus_117494	.	-
chr1	160935169	160936747	Locus_82212	.	-
chr1	160939332	160952041	Locus_82237	.	-
chr1	161064402	161096540	Locus_81451	.	+
chr1	161703807	161743100	Locus_81845	.	-
chr1	162007682	162007767	blastnHuman.ENSG00000227085	.	-
chr1	162813702	162814926	CUFF.137331	.	+
chr1	163562159	163562565	Locus_82396	.	-
chr1	163821905	163842732	Locus_80858	.	+
chr1	164388177	164388257	blastnHuman.ENSG00000233540	.	-
chr1	164569280	164569567	blastnMacaque.Locus_188556	.	-
chr1	164812205	164816599	blastnHuman.ENSG00000225243	.	+
chr1	165353677	165408249	blastnHuman.ENSG00000231407	.	+
chr1	165372866	165373603	Locus_81091	.	+
chr1	165461298	165461410	blastnHuman.Locus_119067	.	-
chr1	165508529	165510196	Locus_81157	.	+
chr1	165537885	165540300	blastnHuman.ENSG00000224286	.	+
chr1	166078722	166082348	ENSMUSG00000086593	.	-
chr1	166403521	166418117	Locus_80634	.	+
chr1	166433438	166499464	ENSMUSG00000086116	.	+
chr1	166500572	166504268	CUFF.137817	.	+
chr1	166507445	166507596	blastnPan.Locus_42824	.	+
chr1	166635730	166636425	Locus_82187	.	-
chr1	166686016	166686145	blastnHuman.ENSG00000225826	.	-
chr1	166788779	166792977	Locus_82719	.	-
chr1	166792995	166802491	Locus_80983	.	+
chr1	166881763	166890890	Locus_82304	.	-
chr1	166890993	166902800	CUFF.137903	.	+
chr1	166927547	166931640	Locus_82156	.	-
chr1	166987340	166999655	Locus_81601	.	-
chr1	167002672	167003842	Locus_80770	.	+
chr1	167022880	167038644	Locus_81889	.	-
chr1	167039494	167041676	Locus_80411	.	+
chr1	167665953	167666586	Locus_81444	.	+
chr1	167710440	167719498	ENSMUSG00000089829	.	+
chr1	167742622	167774092	Locus_81825	.	-
chr1	167933089	167968389	ENSMUSG00000091458	.	+
chr1	167978449	167979160	Locus_82692	.	-
chr1	168269699	168270581	Locus_82004	.	-
chr1	168357454	168367544	Locus_81167	.	+
chr1	168372103	168373513	Locus_81282	.	+
chr1	168374715	168375107	Locus_81223	.	+
chr1	168896917	168898390	Locus_82253	.	-
chr1	168898426	168899714	Locus_81201	.	+
chr1	168900738	168901388	Locus_82536	.	-
chr1	168906285	168909361	CUFF.138227	.	-
chr1	169384541	169385340	Locus_80745	.	+
chr1	169471445	169473094	Locus_81162	.	+
chr1	169684785	169685009	blastnPan.Locus_40714	.	-
chr1	169853457	169866594	Locus_81820	.	-
chr1	169866862	169870670	CUFF.138270	.	+
chr1	169887130	169888732	Locus_82512	.	-
chr1	170405739	170407989	Locus_81616	.	-
chr1	170463927	170464043	blastnHuman.Locus_120908	.	+
chr1	170502568	170528019	Locus_80925	.	+
chr1	170503724	170589252	Locus_80923	.	+
chr1	170593536	170594913	CUFF.138284	.	-
chr1	170607049	170607165	blastnXenopus.Locus_170914	.	+
chr1	170688195	170692071	Locus_82713	.	-
chr1	170924695	170928051	CUFF.138292	.	+
chr1	170961977	170963460	CUFF.138295	.	-
chr1	171060406	171086233	CUFF.138298	.	-
chr1	171147831	171148695	Locus_82074	.	-
chr1	171222441	171223690	Locus_81596	.	-
chr1	171258255	171258928	Locus_81810	.	-
chr1	171274085	171277782	Locus_81473	.	-
chr1	171393153	171400890	Locus_80183	.	+
chr1	171410698	171415446	Locus_81685	.	-
chr1	171862829	171864379	ENSMUSG00000089990	.	-
chr1	173019674	173025313	CUFF.138482	.	-
chr1	173304790	173305117	blastnHuman.ENSG00000228917	.	-
chr1	173353316	173367449	ENSMUSG00000092117	.	-
chr1	173828851	173833903	CUFF.138631	.	+
chr1	174444167	174444320	blastnPan.CUFF.104032	.	-
chr1	174479389	174488260	ENSMUSG00000091726	.	-
chr1	174743748	174744305	Locus_81437	.	+
chr1	174759738	174761713	CUFF.138796	.	+
chr1	177506556	177508185	CUFF.138981	.	+
chr1	177954729	177954817	blastnMacaque.Locus_192176	.	+
chr1	178233936	178234070	blastnGorilla.Locus_62061	.	-
chr1	178527624	178543150	Locus_82539	.	-
chr1	178858130	178862842	ENSMUSG00000087082	.	-
chr1	179341048	179341329	blastnPlatypus.Locus_66560	.	+
chr1	179357539	179373401	ENSMUSG00000078909	.	-
chr1	179488094	179494192	CUFF.139170	.	-
chr1	179518594	179524684	Locus_82598	.	-
chr1	179570498	179570772	blastnHuman.XLOC_001288	.	-
chr1	179628907	179631055	Locus_82687	.	-
chr1	180443435	180445435	CUFF.139370	.	+
chr1	180479540	180483496	CUFF.139402	.	-
chr1	180518785	180520488	CUFF.139413	.	-
chr1	181860289	181860706	Locus_82421	.	-
chr1	182148003	182150619	CUFF.139500	.	-
chr1	182208629	182210803	CUFF.139519	.	+
chr1	182237072	182239181	Locus_82462	.	-
chr1	182333335	182336082	Locus_81802	.	-
chr1	182480583	182481523	Locus_82642	.	-
chr1	182558095	182566411	Locus_80647	.	+
chr1	182693390	182698728	Locus_82678	.	-
chr1	182759964	182763369	Locus_81369	.	+
chr1	182844258	182854405	Locus_81697	.	-
chr1	182852166	182853381	Locus_81465	.	-
chr1	183006696	183007314	Locus_82444	.	-
chr1	183215899	183226012	Locus_80423	.	+
chr1	183283554	183283646	blastnPan.Locus_42364	.	-
chr1	183380080	183380216	blastnHuman.ENSG00000229400	.	-
chr1	183712402	183712787	CUFF.139794	.	-
chr1	184304669	184306193	Locus_82718	.	-
chr1	184600001	184612633	CUFF.139886	.	-
chr1	184619144	184620256	Locus_82153	.	-
chr1	184708068	184709459	Locus_82547	.	-
chr1	184837102	184840714	CUFF.139950	.	-
chr1	184883504	184883613	blastnHuman.ENSG00000236846	.	-
chr1	185377286	185387568	Locus_80540	.	+
chr1	185494266	185500613	Locus_80228	.	+
chr1	185764125	185768251	Locus_80554	.	+
chr1	186002195	186002670	blastnHuman.Locus_120349	.	+
chr1	186188905	186206707	CUFF.139996	.	-
chr1	186238923	186277283	Locus_82060	.	-
chr1	186350642	186352877	Locus_81718	.	-
chr1	186353838	186355692	Locus_81907	.	-
chr1	186354382	186355098	Locus_80209	.	+
chr1	186454676	186456361	CUFF.140028	.	-
chr1	186489106	186489991	Locus_82186	.	-
chr1	186572602	186572960	blastnChicken.CUFF.183917	.	-
chr1	186594740	186605415	Locus_80713	.	+
chr1	186836450	186837624	CUFF.140071	.	-
chr1	186881474	186890822	CUFF.140084	.	+
chr1	186897472	186924701	Locus_81456	.	-
chr1	186906559	186909864	Locus_82695	.	-
chr1	186909984	186914104	Locus_80648	.	+
chr1	186973549	186974869	Locus_82141	.	-
chr1	187253236	187265698	ENSMUSG00000051295	.	-
chr1	187324192	187325751	Locus_81035	.	+
chr1	187358273	187398688	Locus_80496	.	+
chr1	187465619	187467842	Locus_81121	.	+
chr1	187717593	187717745	blastnGorilla.Locus_59559	.	-
chr1	188237302	188237420	blastnMacaque.Locus_189655	.	+
chr1	188411122	188441044	Locus_80708	.	+
chr1	188529851	188529988	blastnHuman.ENSG00000232480	.	+
chr1	188573275	188576800	ENSMUSG00000090488	.	+
chr1	188624027	188641338	Locus_80395	.	+
chr1	188654543	188654675	blastnPan.Locus_40923	.	-
chr1	188740682	188742794	Locus_82099	.	-
chr1	188746590	188746766	blastnOpossum.Locus_186980	.	-
chr1	188746862	188753960	Locus_80812	.	+
chr1	188767565	188774325	Locus_80552	.	+
chr1	188779779	188780601	CUFF.140188	.	+
chr1	188821667	188821966	blastnHuman.ENSG00000231814	.	-
chr1	188833924	188837818	Locus_81944	.	-
chr1	188937797	188937875	blastnHuman.ENSG00000234070	.	+
chr1	188944748	188948910	ENSMUSG00000089947	.	-
chr1	189276321	189286660	Locus_81107	.	+
chr1	189345608	189346204	CUFF.140235	.	-
chr1	190537883	190538348	blastnHuman.ENSG00000229242	.	-
chr1	190856919	190888502	Locus_80351	.	+
chr1	191246316	191254274	Locus_80834	.	+
chr1	191301821	191305975	CUFF.140355	.	-
chr1	191911510	191914682	Locus_80198	.	+
chr1	191987569	191987684	blastnHuman.ENSG00000223365	.	-
chr1	192213368	192213551	blastnOrangutan.Locus_60056	.	+
chr1	192227264	192227339	blastnPan.Locus_40493	.	-
chr1	192406446	192419969	Locus_82461	.	-
chr1	192414682	192414777	blastnHuman.ENSG00000225233	.	-
chr1	192418141	192422222	Locus_80868	.	+
chr1	192584855	192589023	Locus_80442	.	+
chr1	192816565	192818353	Locus_81328	.	+
chr1	193048351	193049565	ENSMUSG00000073478	.	+
chr1	193090903	193109021	Locus_81408	.	+
chr1	193255345	193256594	Locus_82159	.	-
chr1	193261311	193265715	Locus_81895	.	-
chr1	193275112	193277078	CUFF.140604	.	-
chr1	193689295	193691684	Locus_82529	.	-
chr1	193960780	193974895	ENSMUSG00000073476	.	+
chr1	194604663	194605746	Locus_81974	.	-
chr1	194607872	194611533	Locus_80686	.	+
chr1	194649147	194649297	blastnOpossum.Locus_190612	.	+
chr1	194681122	194682660	ENSMUSG00000089812	.	+
chr1	195029233	195052402	ENSMUSG00000089683	.	+
chr1	195033944	195080668	ENSMUSG00000089688	.	+
chr1	195115453	195120632	Locus_80818	.	+
chr1	195247240	195247334	blastnHuman.ENSG00000224260	.	+
chr1	195413229	195414564	Locus_82043	.	-
chr1	195507466	195507614	blastnMacaque.Locus_188105	.	+
chr1	195525041	195535630	Locus_81928	.	-
chr1	195562781	195562969	blastnHuman.ENSG00000232537	.	+
chr1	195722613	195722724	blastnMacaque.Locus_187687	.	+
chr1	195846523	195847289	Locus_82299	.	-
chr1	195925525	195932539	Locus_82565	.	-
chr1	195983889	195984016	blastnHuman.ENSG00000232812	.	-
chr1	196038387	196049347	Locus_82706	.	-
chr1	196063559	196063637	blastnGorilla.Locus_60329	.	+
chr1	196138951	196149122	Locus_81709	.	-
chr1	196351234	196372559	CUFF.141001	.	-
chr1	196502462	196506406	Locus_81993	.	-
chr1	196712441	196718111	Locus_81674	.	-
chr1	196803476	196805382	CUFF.141159	.	+
chr1	196825182	196827189	Locus_82660	.	-
chr1	197011930	197043270	CUFF.141063	.	-
chr10	3630620	3631484	Locus_65732	.	+
chr10	4875387	4881026	CUFF.233405	.	-
chr10	5056955	5057271	blastnHuman.ENSG00000234577	.	-
chr10	5712793	5714580	CUFF.232068	.	+
chr10	6614893	6628377	Locus_67343	.	-
chr10	6999856	7000942	Locus_65697	.	+
chr10	7315816	7328446	ENSMUSG00000086647	.	-
chr10	7500066	7501155	ENSMUSG00000085211	.	+
chr10	7696195	7698290	Locus_66382	.	+
chr10	7699694	7702634	Locus_66033	.	+
chr10	7703137	7706428	Locus_66257	.	+
chr10	7707551	7708709	Locus_66293	.	+
chr10	7735101	7735179	blastnGorilla.Locus_441164	.	+
chr10	7805179	7805993	Locus_66796	.	-
chr10	7892855	7893142	blastnGorilla.Locus_440769	.	-
chr10	7950184	7952192	Locus_66248	.	+
chr10	8387155	8387372	blastnMacaque.Locus_473079	.	+
chr10	8679432	8687672	CUFF.232273	.	+
chr10	8796870	8837573	CUFF.232304	.	-
chr10	9049590	9056393	Locus_67208	.	-
chr10	9056462	9061896	Locus_66326	.	+
chr10	9063135	9069552	CUFF.232381	.	+
chr10	9195064	9199070	blastnHuman.ENSG00000227681	.	-
chr10	9286959	9287397	Locus_66191	.	+
chr10	9295733	9296404	Locus_66199	.	+
chr10	9811278	9811471	blastnPan.CUFF.275371	.	-
chr10	9950558	9954741	Locus_67139	.	-
chr10	9954773	9978599	Locus_65810	.	+
chr10	10326892	10327861	Locus_66523	.	+
chr10	10932078	10932777	ENSMUSG00000090070	.	-
chr10	12043132	12047316	Locus_67225	.	-
chr10	13026384	13026530	blastnGorilla.Locus_441960	.	+
chr10	13908630	13918783	Locus_65982	.	+
chr10	15020106	15030941	Locus_65926	.	+
chr10	15455147	15479875	Locus_67110	.	-
chr10	16304024	16364898	Locus_66289	.	+
chr10	16626228	16630650	Locus_66963	.	-
chr10	16641205	16675851	Locus_67609	.	-
chr10	17231884	17240337	Locus_67319	.	-
chr10	17271790	17272888	Locus_66693	.	+
chr10	17367208	17367379	blastnHuman.ENSG00000238099	.	+
chr10	17504966	17506363	CUFF.233020	.	-
chr10	17908762	17911379	Locus_66432	.	+
chr10	17954859	17957866	ENSMUSG00000075308	.	+
chr10	17965561	18018399	Locus_66525	.	+
chr10	18061947	18069399	Locus_66237	.	+
chr10	18516611	18551745	Locus_67262	.	-
chr10	18782108	18783324	blastnHuman.ENSG00000235842	.	+
chr10	18782646	18807087	Locus_66925	.	-
chr10	18845300	18861020	Locus_66513	.	+
chr10	18919468	18922132	Locus_66030	.	+
chr10	19017303	19020939	Locus_65911	.	+
chr10	19093070	19093165	blastnPlatypus.Locus_14113	.	+
chr10	19151346	19152582	CUFF.233258	.	+
chr10	19160873	19183728	Locus_66988	.	-
chr10	19191501	19191801	blastnXenopus.Locus_14855	.	-
chr10	19206320	19242900	Locus_66374	.	+
chr10	19905644	19921723	Locus_66920	.	-
chr10	20007688	20009294	Locus_65820	.	+
chr10	20235133	20237970	ENSMUSG00000068638	.	-
chr10	20505849	20513315	CUFF.233383	.	-
chr10	20543489	20551430	CUFF.233384	.	+
chr10	20902433	20908413	Locus_65797	.	+
chr10	20917265	20918073	Locus_66844	.	-
chr10	21012313	21017386	Locus_66810	.	-
chr10	21169093	21173891	CUFF.233547	.	+
chr10	21196612	21197422	Locus_67331	.	-
chr10	21283202	21284661	Locus_66994	.	-
chr10	21389015	21399428	Locus_66134	.	+
chr10	21431336	21431838	blastnHuman.ENSG00000236700	.	-
chr10	21550305	21564657	ENSMUSG00000085422	.	-
chr10	21778538	21784481	Locus_66662	.	+
chr10	22312368	22333276	Locus_67530	.	-
chr10	22647911	22648086	blastnGorilla.Locus_441293	.	+
chr10	23260350	23306174	Locus_67266	.	-
chr10	23333290	23334973	CUFF.233735	.	-
chr10	23391164	23391256	blastnOrangutan.Locus_156368	.	-
chr10	23447894	23449781	Locus_67135	.	-
chr10	24157033	24157235	blastnGorilla.Locus_442252	.	+
chr10	24269247	24316914	ENSMUSG00000087400	.	-
chr10	24272667	24289591	Locus_66302	.	+
chr10	24473852	24477210	Locus_66548	.	+
chr10	24690500	24693236	Locus_67474	.	-
chr10	24719831	24751874	CUFF.233889	.	+
chr10	24864764	24867604	CUFF.233931	.	-
chr10	25337883	25341577	Locus_67739	.	-
chr10	25393062	25423147	Locus_65983	.	+
chr10	25417843	25425787	CUFF.233986	.	-
chr10	25498974	25505447	Locus_67550	.	-
chr10	25508423	25529109	Locus_67158	.	-
chr10	26507668	26513129	ENSMUSG00000085216	.	+
chr10	26735223	26735363	blastnHuman.ENSG00000233351	.	+
chr10	27111770	27114015	Locus_65914	.	+
chr10	27367279	27367942	CUFF.234092	.	-
chr10	27530184	27531868	Locus_66027	.	+
chr10	27768887	27770036	Locus_66443	.	+
chr10	27903268	27904907	Locus_67500	.	-
chr10	29097660	29098792	CUFF.234206	.	+
chr10	29703280	29720419	Locus_67725	.	-
chr10	29957875	29973814	CUFF.234261	.	+
chr10	30748220	30763875	Locus_66764	.	-
chr10	30881743	30882489	Locus_65936	.	+
chr10	31770117	31771360	Locus_65695	.	+
chr10	31777445	31779623	Locus_66595	.	+
chr10	33847323	33847697	blastnGorilla.Locus_441872	.	+
chr10	34376448	34376698	blastnHuman.XLOC_005815	.	+
chr10	34450718	34453517	Locus_66250	.	+
chr10	34783466	34822580	Locus_66169	.	+
chr10	35164819	35166383	Locus_67516	.	-
chr10	35176917	35177415	CUFF.234594	.	-
chr10	35197702	35205183	Locus_67159	.	-
chr10	35560149	35567717	Locus_66683	.	+
chr10	35924776	35951076	Locus_67600	.	-
chr10	37053060	37099458	ENSMUSG00000087311	.	+
chr10	37060547	37065972	Locus_66431	.	+
chr10	37224410	37224528	blastnHuman.Locus_147253	.	+
chr10	37722118	37726926	Locus_67088	.	-
chr10	37779302	37783153	CUFF.234647	.	+
chr10	38781192	38781266	blastnHuman.ENSG00000237234	.	-
chr10	38947487	38949838	Locus_66004	.	+
chr10	38970491	38970623	blastnHuman.Locus_146314	.	-
chr10	39002045	39009627	Locus_67031	.	-
chr10	39014092	39014740	Locus_66571	.	+
chr10	39042735	39042813	blastnMacaque.Locus_474553	.	-
chr10	39304759	39306533	Locus_65774	.	+
chr10	39309985	39320721	Locus_66157	.	+
chr10	39386681	39395032	Locus_66726	.	+
chr10	39408259	39419245	Locus_66046	.	+
chr10	39619135	39627737	ENSMUSG00000075243	.	+
chr10	39656800	39658200	Locus_66459	.	+
chr10	39883905	39895641	Locus_66598	.	+
chr10	39913081	39913911	Locus_66445	.	+
chr10	40052796	40053849	CUFF.234969	.	-
chr10	40816258	40818894	Locus_66532	.	+
chr10	40820330	40821618	Locus_65947	.	+
chr10	40822451	40822948	Locus_66826	.	-
chr10	40838851	40857982	Locus_67541	.	-
chr10	41273568	41276358	ENSMUSG00000090708	.	+
chr10	41287822	41296282	ENSMUSG00000091370	.	+
chr10	41327262	41328807	Locus_66415	.	+
chr10	41494544	41495720	Locus_66337	.	+
chr10	41788720	41791126	CUFF.235217	.	+
chr10	41793265	41808406	CUFF.235216	.	-
chr10	43029099	43040208	Locus_67065	.	-
chr10	43054950	43056998	Locus_67660	.	-
chr10	43270670	43275620	CUFF.235380	.	+
chr10	43341770	43343490	CUFF.235389	.	-
chr10	43397678	43400951	CUFF.235396	.	+
chr10	43410520	43411583	Locus_67012	.	-
chr10	43442899	43446396	Locus_66206	.	+
chr10	43461119	43461892	Locus_66743	.	-
chr10	43466189	43483466	Locus_66079	.	+
chr10	43486184	43500245	CUFF.235408	.	-
chr10	43513074	43533120	Locus_67271	.	-
chr10	43545685	43553096	Locus_66068	.	+
chr10	44101923	44105015	CUFF.235589	.	+
chr10	44138906	44143821	Locus_67059	.	-
chr10	44408238	44409017	CUFF.235603	.	+
chr10	44523392	44529064	Locus_67734	.	-
chr10	44559993	44560793	Locus_67588	.	-
chr10	44586897	44592370	Locus_65704	.	+
chr10	44606109	44607521	blastnPan.CUFF.269750	.	-
chr10	44622435	44623268	Locus_67495	.	-
chr10	44749172	44749385	blastnHuman.Locus_147412	.	+
chr10	45527660	45558214	Locus_66344	.	+
chr10	45950763	45957478	Locus_66505	.	+
chr10	46023445	46039312	Locus_66318	.	+
chr10	46067558	46068988	Locus_67086	.	-
chr10	46095960	46110622	CUFF.235714	.	+
chr10	46417839	46418021	blastnMacaque.Locus_474814	.	+
chr10	47145456	47152948	Locus_66669	.	+
chr10	47194311	47222511	Locus_65869	.	+
chr10	47548890	47548967	blastnGorilla.Locus_440057	.	-
chr10	47761425	47771402	Locus_65776	.	+
chr10	47892290	47893627	CUFF.235756	.	+
chr10	48100209	48109640	Locus_66245	.	+
chr10	48604047	48630253	Locus_66660	.	+
chr10	48939228	48945459	ENSMUSG00000091943	.	-
chr10	49603738	49823028	Locus_67323	.	-
chr10	50701121	50701535	blastnPan.Locus_105863	.	-
chr10	50895633	50907311	Locus_66791	.	-
chr10	50911351	50911541	blastnOpossum.CUFF.139615	.	+
chr10	51131895	51133486	Locus_67032	.	-
chr10	51383950	51385176	Locus_65979	.	+
chr10	51501781	51506761	Locus_67717	.	-
chr10	51583723	51690085	Locus_67274	.	-
chr10	51691245	51693066	Locus_66993	.	-
chr10	52313557	52314769	Locus_65855	.	+
chr10	52316283	52320256	Locus_66240	.	+
chr10	52475216	52524769	Locus_66848	.	-
chr10	52900915	52901390	Locus_65970	.	+
chr10	52954466	52980544	Locus_66025	.	+
chr10	53113210	53117198	CUFF.236036	.	+
chr10	53122757	53123065	Locus_66611	.	+
chr10	53223070	53227461	Locus_66465	.	+
chr10	53381531	53384431	Locus_65849	.	+
chr10	53397578	53397700	blastnHuman.ENSG00000253194	.	+
chr10	53482257	53484911	Locus_65817	.	+
chr10	53517886	53523359	Locus_67205	.	-
chr10	53795728	53800887	ENSMUSG00000084765	.	+
chr10	53850695	53850933	blastnHuman.XLOC_005819	.	-
chr10	56156067	56157698	Locus_67076	.	-
chr10	56158131	56159718	Locus_66332	.	+
chr10	56171997	56180390	Locus_66582	.	+
chr10	56190087	56195012	Locus_66006	.	+
chr10	56687195	56702006	Locus_67504	.	-
chr10	56719086	56733429	Locus_67622	.	-
chr10	56748885	56756190	Locus_66358	.	+
chr10	57198187	57206159	ENSMUSG00000085621	.	-
chr10	57673119	57674014	Locus_67339	.	-
chr10	57850094	57852077	Locus_67175	.	-
chr10	58114906	58114981	blastnPlatypus.Locus_101762	.	+
chr10	58719214	58720540	CUFF.236543	.	+
chr10	59007249	59008049	Locus_66039	.	+
chr10	59261947	59263002	ENSMUSG00000091184	.	-
chr10	60348220	60349364	Locus_66131	.	+
chr10	60351005	60353227	Locus_66647	.	+
chr10	60487252	60488384	Locus_66264	.	+
chr10	60493946	60500900	Locus_66690	.	+
chr10	61592503	61592667	blastnHuman.ENSG00000236154	.	-
chr10	61803004	61826115	ENSMUSG00000085347	.	+
chr10	61848539	61848655	blastnHuman.ENSG00000231748	.	+
chr10	62275269	62275366	blastnHuman.ENSG00000228088	.	+
chr10	62461527	62462437	ENSMUSG00000084985	.	+
chr10	62561172	62561341	blastnHuman.ENSG00000233590	.	+
chr10	62816601	62829635	ENSMUSG00000085372	.	+
chr10	63643322	63645479	Locus_66908	.	-
chr10	64582300	64583123	Locus_67438	.	-
chr10	65338349	65370990	Locus_67195	.	-
chr10	65583294	65586877	Locus_66886	.	-
chr10	65608056	65613948	Locus_65980	.	+
chr10	65635862	65642306	Locus_65919	.	+
chr10	65717211	65720769	Locus_66565	.	+
chr10	66104112	66104200	blastnHuman.ENSG00000226426	.	+
chr10	66159764	66169060	Locus_66461	.	+
chr10	66185211	66194123	CUFF.237230	.	-
chr10	66201680	66203366	Locus_67445	.	-
chr10	66251070	66261941	Locus_66447	.	+
chr10	66267495	66275912	Locus_66921	.	-
chr10	66293255	66294861	CUFF.237301	.	-
chr10	66295031	66299965	Locus_67337	.	-
chr10	66300283	66302049	Locus_66392	.	+
chr10	66383650	66386347	ENSMUSG00000091024	.	+
chr10	66395637	66397293	Locus_66502	.	+
chr10	66426625	66430575	CUFF.237330	.	-
chr10	66432174	66441061	Locus_65702	.	+
chr10	66763022	66767197	CUFF.237380	.	-
chr10	66890011	66890209	blastnMacaque.Locus_272206	.	+
chr10	66952636	66955067	blastnMacaque.Locus_271820	.	+
chr10	67012194	67018803	Locus_66188	.	+
chr10	67019385	67027600	Locus_65835	.	+
chr10	67128251	67129812	Locus_66557	.	+
chr10	67137389	67138363	CUFF.237415	.	+
chr10	67248508	67290911	Locus_66136	.	+
chr10	67293255	67299125	Locus_65762	.	+
chr10	67310112	67311293	Locus_66829	.	-
chr10	67321236	67327073	Locus_66267	.	+
chr10	67659131	67661205	Locus_65754	.	+
chr10	67775591	67789739	Locus_66454	.	+
chr10	67781761	67783943	Locus_67584	.	-
chr10	68039421	68042471	Locus_65761	.	+
chr10	68044371	68045117	Locus_65825	.	+
chr10	68152056	68163425	CUFF.237559	.	+
chr10	68186648	68186868	blastnHuman.ENSG00000237233	.	-
chr10	68261574	68285531	Locus_67451	.	-
chr10	68365154	68370639	Locus_67708	.	-
chr10	68450484	68450661	blastnHuman.XLOC_008832	.	+
chr10	68461936	68463109	CUFF.237579	.	-
chr10	68535354	68552330	Locus_66776	.	-
chr10	68574957	68580266	Locus_65924	.	+
chr10	68776368	68778156	Locus_66164	.	+
chr10	68789105	68790935	Locus_67731	.	-
chr10	69004721	69019803	Locus_67692	.	-
chr10	69032941	69034621	Locus_67351	.	-
chr10	69050120	69066668	Locus_67626	.	-
chr10	69754902	69773025	Locus_66664	.	+
chr10	69756270	69759125	Locus_66126	.	+
chr10	69780904	69783470	Locus_65760	.	+
chr10	69830387	69831116	CUFF.237690	.	+
chr10	70201523	70202867	Locus_67267	.	-
chr10	70276092	70292672	Locus_66907	.	-
chr10	70631256	70644810	Locus_67591	.	-
chr10	70644145	70656125	Locus_66219	.	+
chr10	70664481	70667226	Locus_65952	.	+
chr10	70984100	70984903	Locus_67489	.	-
chr10	71126388	71131094	Locus_66572	.	+
chr10	71214476	71220278	CUFF.237826	.	+
chr10	71464556	71468053	CUFF.237841	.	+
chr10	71731465	71737600	Locus_65941	.	+
chr10	72086049	72092202	CUFF.237854	.	-
chr10	72097018	72103772	Locus_65904	.	+
chr10	72403381	72434459	Locus_67346	.	-
chr10	72479480	72481516	CUFF.237887	.	-
chr10	72645904	72645999	blastnHuman.ENSG00000228048	.	-
chr10	72653730	72662987	Locus_66745	.	-
chr10	72664147	72789775	ENSMUSG00000085456	.	-
chr10	72952722	72981138	ENSMUSG00000085176	.	+
chr10	73590068	73597775	Locus_67470	.	-
chr10	74842914	74843717	CUFF.238070	.	+
chr10	75541362	75543247	ENSMUSG00000086798	.	+
chr10	75587880	75589464	Locus_66186	.	+
chr10	75966914	75967427	blastnPan.Locus_2275	.	-
chr10	76453659	76455785	Locus_67728	.	-
chr10	76626448	76626537	blastnHuman.ENSG00000224574	.	+
chr10	76660711	76663638	Locus_66012	.	+
chr10	76689847	76697432	Locus_66108	.	+
chr10	76920768	76924285	Locus_66266	.	+
chr10	76934281	76935088	Locus_65987	.	+
chr10	77343805	77343943	blastnHuman.ENSG00000235890	.	-
chr10	77592005	77600908	Locus_67544	.	-
chr10	78490817	78494227	Locus_66373	.	+
chr10	80041392	80043422	ENSMUSG00000079463	.	+
chr10	80487556	80489312	ENSMUSG00000087114	.	+
chr10	80872320	80874324	ENSMUSG00000085327	.	+
chr10	82058596	82060462	Locus_67165	.	-
chr10	82261548	82268249	Locus_67493	.	-
chr10	82380390	82383658	Locus_66933	.	-
chr10	82398512	82408279	Locus_65917	.	+
chr10	83154876	83156732	CUFF.239269	.	+
chr10	83396027	83396461	Locus_67381	.	-
chr10	83522727	83523608	blastnMacaque.Locus_340720	.	+
chr10	83654550	83655413	Locus_67237	.	-
chr10	83951038	83960180	ENSMUSG00000020033	.	+
chr10	84007990	84022439	ENSMUSG00000085671	.	-
chr10	84201699	84213641	Locus_66541	.	+
chr10	84694149	84729194	CUFF.239409	.	-
chr10	84795975	84799521	Locus_67714	.	-
chr10	84801777	84802650	CUFF.239418	.	+
chr10	85157467	85164080	Locus_66808	.	-
chr10	85200211	85203209	Locus_67633	.	-
chr10	85558630	85576325	ENSMUSG00000085435	.	+
chr10	85603366	85622335	CUFF.239545	.	+
chr10	85637942	85650903	Locus_65950	.	+
chr10	85653799	85680674	Locus_66061	.	+
chr10	85876188	85876984	Locus_66474	.	+
chr10	85887500	85897770	Locus_66192	.	+
chr10	86023282	86029335	Locus_67039	.	-
chr10	86033848	86036667	Locus_66964	.	-
chr10	86111361	86115711	CUFF.239647	.	+
chr10	86121260	86133438	Locus_66022	.	+
chr10	86503163	86506313	Locus_65803	.	+
chr10	86701200	86701992	CUFF.239769	.	+
chr10	86727859	86761109	Locus_66092	.	+
chr10	86847756	86847846	blastnPlatypus.Locus_11353	.	-
chr10	87239980	87249791	Locus_66752	.	-
chr10	87289122	87326126	ENSMUSG00000058934	.	-
chr10	87750692	87750802	blastnMacaque.Locus_341234	.	+
chr10	90053987	90054289	blastnPan.Locus_138125	.	-
chr10	90059486	90059587	blastnGorilla.Locus_416023	.	-
chr10	90671177	90683390	Locus_67486	.	-
chr10	91103980	91104076	blastnMacaque.Locus_340709	.	-
chr10	91176455	91180028	Locus_65925	.	+
chr10	91269319	91270767	CUFF.240288	.	+
chr10	91430589	91430710	blastnMacaque.Locus_340976	.	+
chr10	91795841	91795952	blastnOrangutan.Locus_207956	.	+
chr10	91851630	91852579	Locus_66816	.	-
chr10	91863759	91880172	Locus_65888	.	+
chr10	91880671	91891082	Locus_65796	.	+
chr10	91965060	91965361	blastnHuman.XLOC_009849	.	-
chr10	92073361	92073781	blastnHuman.Locus_62626	.	+
chr10	92206105	92208112	Locus_66056	.	+
chr10	92757721	92757808	blastnPlatypus.Locus_11323	.	+
chr10	92813595	92826021	CUFF.240444	.	-
chr10	92901461	92902408	Locus_66506	.	+
chr10	93052158	93067990	ENSMUSG00000086419	.	+
chr10	93189471	93190952	ENSMUSG00000086891	.	+
chr10	93359899	93363231	Locus_66390	.	+
chr10	93692721	93694674	CUFF.240577	.	-
chr10	93871636	93888934	ENSMUSG00000085409	.	+
chr10	94030573	94074829	ENSMUSG00000086269	.	-
chr10	94070455	94072803	CUFF.240629	.	-
chr10	94136238	94151358	ENSMUSG00000086635	.	-
chr10	94419643	94425262	Locus_65973	.	+
chr10	94426399	94427354	Locus_66224	.	+
chr10	94429652	94430193	CUFF.240679	.	+
chr10	94456662	94462133	Locus_67009	.	-
chr10	94597620	94599424	CUFF.240696	.	-
chr10	94817850	94826492	Locus_66475	.	+
chr10	94880009	94891274	ENSMUSG00000085613	.	+
chr10	95092916	95094826	CUFF.240781	.	-
chr10	95178198	95180153	Locus_67426	.	-
chr10	95182111	95185105	Locus_66843	.	-
chr10	95192948	95201992	Locus_66236	.	+
chr10	95277018	95280289	Locus_67136	.	-
chr10	95280715	95359616	Locus_65757	.	+
chr10	95286619	95305562	Locus_67539	.	-
chr10	95381838	95383389	Locus_65871	.	+
chr10	95385722	95386522	CUFF.240850	.	+
chr10	95686244	95689367	Locus_67228	.	-
chr10	95688834	95711555	Locus_65847	.	+
chr10	95708889	95721373	Locus_67624	.	-
chr10	95755162	95755897	CUFF.240892	.	+
chr10	95796671	95798863	Locus_67324	.	-
chr10	95806976	95808413	Locus_67422	.	-
chr10	95809028	95810861	Locus_66412	.	+
chr10	96209956	96210180	blastnHuman.Locus_62551	.	+
chr10	96392619	96396392	Locus_67662	.	-
chr10	96402660	96405035	CUFF.240941	.	-
chr10	96408539	96421508	Locus_67552	.	-
chr10	96501740	96515126	Locus_65747	.	+
chr10	96852550	96864608	CUFF.240950	.	-
chr10	96871959	96891079	Locus_67167	.	-
chr10	97049893	97059892	Locus_67407	.	-
chr10	97414766	97440743	Locus_66588	.	+
chr10	97757388	97763432	Locus_67623	.	-
chr10	98149919	98150004	blastnMacaque.Locus_340113	.	-
chr10	98553919	98554363	Locus_67702	.	-
chr10	98683017	98685119	Locus_66887	.	-
chr10	98689272	98691401	Locus_67661	.	-
chr10	98695737	98696456	Locus_66171	.	+
chr10	98813690	98815878	Locus_66163	.	+
chr10	98850513	98853878	Locus_67321	.	-
chr10	98851403	98865464	CUFF.241065	.	+
chr10	98922349	98924428	CUFF.241075	.	+
chr10	98950900	98958756	Locus_67264	.	-
chr10	98951555	98952933	CUFF.241084	.	+
chr10	99132042	99138467	CUFF.241090	.	+
chr10	99145046	99151915	Locus_66957	.	-
chr10	99233822	99240156	Locus_65949	.	+
chr10	99290402	99292540	Locus_65934	.	+
chr10	99313979	99316157	Locus_66511	.	+
chr10	99317134	99317420	blastnHuman.XLOC_010146	.	+
chr10	99366115	99392868	Locus_67359	.	-
chr10	99375757	99376300	Locus_66005	.	+
chr10	99379627	99388158	Locus_66589	.	+
chr10	99389543	99392333	Locus_67611	.	-
chr10	99584955	99592106	Locus_67362	.	-
chr10	99592413	99606573	Locus_67699	.	-
chr10	100562166	100567541	Locus_66438	.	+
chr10	102136824	102145822	CUFF.241350	.	-
chr10	102142612	102143741	Locus_66524	.	+
chr10	102145932	102156573	Locus_65851	.	+
chr10	104561308	104562105	CUFF.241476	.	-
chr10	105011009	105020930	ENSMUSG00000085282	.	+
chr10	105759270	105776305	Locus_67427	.	-
chr10	105801151	105814944	Locus_65751	.	+
chr10	106637200	106642654	Locus_66892	.	-
chr10	107588668	107590550	CUFF.241654	.	-
chr10	107752918	107754682	CUFF.241694	.	-
chr10	107881403	107881872	Locus_67336	.	-
chr10	107886937	107890293	Locus_66599	.	+
chr10	108144862	108146488	Locus_66422	.	+
chr10	108764742	108764847	blastnMacaque.Locus_340336	.	-
chr10	109095323	109097898	Locus_65974	.	+
chr10	110232286	110333923	Locus_67160	.	-
chr10	110511138	110520530	CUFF.241882	.	-
chr10	110747447	110752925	Locus_65729	.	+
chr10	110780822	110782251	Locus_66457	.	+
chr10	110812811	110814688	Locus_67643	.	-
chr10	110818882	110819381	CUFF.241930	.	-
chr10	111018756	111019907	CUFF.241948	.	+
chr10	111020120	111048643	Locus_65701	.	+
chr10	111023775	111031329	ENSMUSG00000087191	.	-
chr10	111068778	111073641	Locus_66797	.	-
chr10	111162145	111162238	blastnHuman.Locus_62491	.	+
chr10	111346949	111365211	Locus_66847	.	-
chr10	111632944	111633020	blastnPan.Locus_138442	.	-
chr10	112163842	112223157	Locus_66320	.	+
chr10	112390528	112393294	CUFF.242039	.	-
chr10	112420977	112422994	Locus_66366	.	+
chr10	112506710	112506911	blastnHuman.CUFF.140136	.	+
chr10	112988643	112989648	Locus_66832	.	-
chr10	112998437	113003303	Locus_67221	.	-
chr10	113100438	113104989	Locus_67675	.	-
chr10	113750807	113821497	Locus_66706	.	+
chr10	114194803	114222160	ENSMUSG00000089934	.	+
chr10	114312060	114321295	Locus_66561	.	+
chr10	114346666	114384938	Locus_67119	.	-
chr10	114384966	114389208	Locus_66072	.	+
chr10	114418398	114421464	Locus_66663	.	+
chr10	114462796	114470031	Locus_67621	.	-
chr10	114699344	114704232	CUFF.242152	.	+
chr10	115006940	115015900	CUFF.242211	.	+
chr10	115062993	115085212	Locus_66590	.	+
chr10	115150753	115168971	CUFF.242239	.	-
chr10	115246880	115247886	Locus_67248	.	-
chr10	115347277	115352505	Locus_65822	.	+
chr10	116039471	116040336	Locus_66371	.	+
chr10	116130429	116166254	Locus_66978	.	-
chr10	116166322	116178082	Locus_66385	.	+
chr10	116614674	116618576	Locus_65961	.	+
chr10	116616743	116621340	Locus_67025	.	-
chr10	116642577	116642976	Locus_66149	.	+
chr10	116756997	116758482	CUFF.242466	.	+
chr10	116827066	116835654	Locus_66355	.	+
chr10	116830234	116832649	CUFF.242491	.	+
chr10	116837812	116850960	Locus_67742	.	-
chr10	116843512	116847836	CUFF.242495	.	-
chr10	116883098	116884598	Locus_67318	.	-
chr10	116894485	116896182	Locus_67064	.	-
chr10	116896233	116902601	Locus_66462	.	+
chr10	116996181	116997298	Locus_65882	.	+
chr10	117030814	117045343	Locus_67013	.	-
chr10	117050926	117051590	Locus_67229	.	-
chr10	117052034	117053680	Locus_66591	.	+
chr10	117242295	117245212	CUFF.242575	.	+
chr10	117327739	117328505	Locus_66949	.	-
chr10	117338727	117342656	Locus_66417	.	+
chr10	117355246	117356560	Locus_67260	.	-
chr10	117361111	117386181	Locus_65821	.	+
chr10	117410428	117414975	Locus_66102	.	+
chr10	117435338	117438321	CUFF.242626	.	-
chr10	117439594	117440295	CUFF.242628	.	-
chr10	117624919	117626287	Locus_67241	.	-
chr10	117979017	117992371	CUFF.242666	.	-
chr10	118113719	118136963	Locus_65799	.	+
chr10	118143692	118144315	CUFF.242677	.	+
chr10	118152928	118184636	Locus_66153	.	+
chr10	118221701	118222233	Locus_65896	.	+
chr10	118229439	118234134	Locus_66721	.	+
chr10	118463324	118465235	CUFF.242696	.	-
chr10	118502739	118502873	blastnHuman.ENSG00000256172	.	+
chr10	118527100	118528088	CUFF.242708	.	+
chr10	118567908	118598658	Locus_66177	.	+
chr10	118577528	118602478	CUFF.242722	.	-
chr10	118626462	118630526	CUFF.243134	.	-
chr10	118731712	118732623	CUFF.242744	.	-
chr10	118755243	118757501	Locus_66991	.	-
chr10	118762326	118768963	Locus_65890	.	+
chr10	118810715	118819687	Locus_66396	.	+
chr10	118855452	118860421	Locus_67597	.	-
chr10	118866423	118892435	ENSMUSG00000085454	.	-
chr10	119056426	119056961	Locus_66781	.	-
chr10	119147728	119198755	ENSMUSG00000084764	.	-
chr10	119238029	119240409	CUFF.242961	.	-
chr10	119571902	119572521	Locus_65906	.	+
chr10	119624925	119626204	Locus_66606	.	+
chr10	119628625	119632799	Locus_66141	.	+
chr10	119762422	119762726	blastnMacaque.Locus_341809	.	+
chr10	119801213	119821392	ENSMUSG00000034764	.	+
chr10	119826579	119829849	ENSMUSG00000090191	.	+
chr10	119920678	119930083	Locus_67104	.	-
chr10	120069960	120071786	Locus_67253	.	-
chr10	120100531	120100652	blastnHuman.ENSG00000256268	.	-
chr10	120132207	120137598	Locus_66098	.	+
chr10	120148754	120156195	Locus_66819	.	-
chr10	120152308	120154454	Locus_66540	.	+
chr10	120188697	120189813	Locus_67491	.	-
chr10	120314168	120325986	CUFF.243110	.	+
chr10	120336213	120338944	ENSMUSG00000086522	.	+
chr10	120465000	120465963	Locus_66643	.	+
chr10	120570511	120572511	CUFF.243182	.	-
chr10	120598588	120599846	Locus_66129	.	+
chr10	120622573	120624651	Locus_65984	.	+
chr10	120637421	120639912	Locus_66975	.	-
chr10	120642291	120642724	Locus_66113	.	+
chr10	120672655	120680279	Locus_66834	.	-
chr10	120865137	120867252	Locus_66082	.	+
chr10	120925998	120928961	Locus_66103	.	+
chr10	120942398	120943739	Locus_66576	.	+
chr10	120947317	120960065	Locus_65956	.	+
chr10	121163492	121164362	CUFF.243272	.	-
chr10	121564054	121568268	Locus_66100	.	+
chr10	121967690	121968781	Locus_65852	.	+
chr10	121976021	121978320	Locus_66420	.	+
chr10	122025486	122087502	CUFF.243382	.	-
chr10	122052935	122067784	Locus_66314	.	+
chr10	122260198	122280089	Locus_67520	.	-
chr10	122633562	122636626	Locus_66638	.	+
chr10	123211691	123212218	Locus_65793	.	+
chr10	124441083	124442680	CUFF.243493	.	+
chr10	124595901	124600824	Locus_66489	.	+
chr10	124596661	124597589	Locus_66945	.	-
chr10	124973582	125004540	Locus_67402	.	-
chr10	124999134	125000949	Locus_67142	.	-
chr10	125523702	125525879	Locus_66897	.	-
chr10	125531541	125554940	Locus_66453	.	+
chr10	125531737	125533545	CUFF.243540	.	+
chr10	125556722	125575338	Locus_66714	.	+
chr10	125692132	125693925	Locus_65812	.	+
chr10	125809040	125811408	Locus_65893	.	+
chr10	125813006	125816338	Locus_66111	.	+
chr10	126100963	126111513	Locus_65867	.	+
chr10	126151232	126156442	Locus_66818	.	-
chr10	126183626	126190791	CUFF.243595	.	+
chr10	126258878	126259562	Locus_67368	.	-
chr10	126577498	126583059	Locus_66748	.	-
chr10	126587158	126588918	Locus_67457	.	-
chr10	127033604	127034926	ENSMUSG00000086499	.	+
chr10	127108660	127113780	ENSMUSG00000087163	.	-
chr10	127372533	127376387	Locus_67219	.	-
chr10	127667646	127669846	ENSMUSG00000091500	.	-
chr10	127885541	127886347	CUFF.244262	.	+
chr10	128082940	128086867	ENSMUSG00000091431	.	+
chr11	3093519	3094266	ENSMUSG00000086049	.	-
chr11	3217381	3218768	CUFF.217216	.	+
chr11	3456308	3458221	CUFF.219368	.	-
chr11	3461966	3464976	Locus_14315	.	-
chr11	3505623	3508430	Locus_13827	.	-
chr11	3747108	3748763	Locus_12458	.	+
chr11	4174092	4181934	ENSMUSG00000085559	.	+
chr11	4218989	4223604	CUFF.217260	.	-
chr11	4276846	4277180	Locus_12448	.	+
chr11	4520278	4530014	ENSMUSG00000056288	.	-
chr11	5815318	5820485	ENSMUSG00000084819	.	+
chr11	6375428	6393538	ENSMUSG00000086839	.	+
chr11	6425594	6428763	ENSMUSG00000085156	.	-
chr11	6428851	6440306	CUFF.217612	.	+
chr11	6665232	6666020	Locus_12532	.	+
chr11	6789712	6795070	CUFF.217652	.	-
chr11	6796687	6797696	Locus_14097	.	-
chr11	6797873	6803558	Locus_12133	.	+
chr11	7083156	7086293	ENSMUSG00000087512	.	-
chr11	7137925	7138010	blastnHuman.ENSG00000237471	.	+
chr11	7161136	7162328	Locus_12721	.	+
chr11	7304936	7322566	Locus_12032	.	+
chr11	7714779	7725375	Locus_13003	.	+
chr11	9605397	9605572	blastnHuman.ENSG00000228173	.	-
chr11	9637918	9688591	Locus_11896	.	+
chr11	9680099	9681773	Locus_13660	.	-
chr11	9897816	9898064	blastnPan.Locus_18050	.	-
chr11	10990032	10992028	Locus_11730	.	+
chr11	11111590	11113855	Locus_13298	.	-
chr11	11143687	11146402	Locus_13253	.	-
chr11	11451101	11455678	Locus_14087	.	-
chr11	11457424	11479463	ENSMUSG00000087452	.	+
chr11	11594594	11596447	ENSMUSG00000073145	.	-
chr11	11955584	11958954	Locus_12066	.	+
chr11	11973820	11973959	blastnMacaque.Locus_372801	.	+
chr11	12027065	12110915	Locus_12030	.	+
chr11	12712851	12713027	blastnGorilla.Locus_292514	.	+
chr11	12811525	12811752	blastnHuman.CUFF.13514	.	+
chr11	12975219	12995534	Locus_14002	.	-
chr11	12980200	12998822	Locus_12092	.	+
chr11	13307005	13307823	Locus_14353	.	-
chr11	13854664	13862301	Locus_13751	.	-
chr11	13972106	14079044	ENSMUSG00000085452	.	-
chr11	14070876	14072236	Locus_13498	.	-
chr11	14387110	14499228	ENSMUSG00000085561	.	-
chr11	14969187	14988097	CUFF.218018	.	-
chr11	15286343	15286487	blastnPan.Locus_17623	.	-
chr11	16715434	16730705	ENSMUSG00000085091	.	-
chr11	16835157	16851285	ENSMUSG00000087060	.	-
chr11	17225111	17241125	Locus_12692	.	+
chr11	17249425	17251031	CUFF.218168	.	+
chr11	17360551	17360674	blastnOpossum.Locus_314243	.	+
chr11	17657091	17657189	blastnHuman.ENSG00000224173	.	-
chr11	17853973	17859581	ENSMUSG00000086468	.	+
chr11	17861467	17862755	Locus_13651	.	-
chr11	17899647	17905206	Locus_12858	.	+
chr11	17975739	17975873	blastnOpossum.Locus_316194	.	+
chr11	18178750	18178920	blastnHuman.ENSG00000236780	.	+
chr11	18367482	18393258	ENSMUSG00000085675	.	-
chr11	18389829	18390081	blastnOpossum.Locus_316659	.	+
chr11	18495251	18610225	ENSMUSG00000085806	.	-
chr11	18648029	18648509	blastnHuman.ENSG00000237179	.	+
chr11	18648905	18648996	blastnPlatypus.Locus_173337	.	-
chr11	18716379	18717580	CUFF.218245	.	-
chr11	18745854	18774312	ENSMUSG00000085743	.	-
chr11	18916119	18916385	blastnPan.Locus_93930	.	+
chr11	18920616	18920780	blastnHuman.ENSG00000226819	.	+
chr11	18965279	18975743	ENSMUSG00000086025	.	+
chr11	19243145	19243248	blastnMacaque.Locus_60466	.	-
chr11	19264561	19265825	Locus_11808	.	+
chr11	19768035	19772379	CUFF.218293	.	-
chr11	19779589	19794629	Locus_12435	.	+
chr11	20089230	20093567	Locus_14286	.	-
chr11	20154519	20163168	CUFF.218389	.	+
chr11	20243043	20244504	CUFF.218405	.	+
chr11	20305484	20307083	CUFF.218412	.	-
chr11	20353090	20356069	Locus_11820	.	+
chr11	20371203	20407039	CUFF.218431	.	+
chr11	20411822	20431237	CUFF.218452	.	-
chr11	20731484	20731922	ENSMUSG00000086749	.	-
chr11	20882945	20885917	CUFF.218494	.	-
chr11	21270403	21274164	ENSMUSG00000087253	.	+
chr11	22051863	22073017	blastnHuman.ENSG00000226605	.	+
chr11	22500338	22510882	ENSMUSG00000090797	.	-
chr11	22511719	22518490	ENSMUSG00000086256	.	+
chr11	22558480	22566422	Locus_12312	.	+
chr11	22561134	22562528	CUFF.218632	.	-
chr11	22634041	22637940	ENSMUSG00000085803	.	+
chr11	22786394	22787359	Locus_12267	.	+
chr11	22946460	22948667	Locus_14443	.	-
chr11	22967998	22975574	ENSMUSG00000085665	.	+
chr11	23052140	23066375	ENSMUSG00000086366	.	+
chr11	23397753	23399661	ENSMUSG00000086459	.	+
chr11	23880635	23880951	blastnHuman.Locus_102915	.	+
chr11	23966222	23966622	Locus_12059	.	+
chr11	24085051	24085154	blastnHuman.Locus_102695	.	+
chr11	24100449	24100574	blastnMacaque.Locus_62005	.	+
chr11	24126923	24127376	blastnPan.CUFF.236846	.	-
chr11	24130607	24149815	blastnHuman.ENSG00000223929	.	+
chr11	24155869	24162644	Locus_12675	.	+
chr11	24185440	24185620	blastnGorilla.Locus_196236	.	+
chr11	24186862	24186947	blastnOpossum.Locus_316419	.	+
chr11	24271196	24271632	blastnPlatypus.Locus_173465	.	+
chr11	24287764	24287979	blastnPan.Locus_94086	.	+
chr11	24381909	24469952	ENSMUSG00000086892	.	+
chr11	24410793	24417071	Locus_13078	.	-
chr11	24621006	24630722	ENSMUSG00000073103	.	-
chr11	24623248	24635990	Locus_12057	.	+
chr11	24829248	24836275	Locus_12116	.	+
chr11	24852742	24883178	Locus_12810	.	+
chr11	24942625	24942859	blastnPlatypus.Locus_173196	.	-
chr11	24957223	24957370	blastnChicken.Locus_99150	.	+
chr11	25086181	25086305	blastnHuman.ENSG00000231815	.	-
chr11	25086532	25086656	blastnGorilla.Locus_196806	.	+
chr11	25214393	25214571	blastnPlatypus.Locus_173191	.	-
chr11	25226107	25267137	ENSMUSG00000033015	.	+
chr11	25235600	25235931	blastnHuman.ENSG00000222030	.	-
chr11	26150473	26150937	Locus_12112	.	+
chr11	26625123	26625645	blastnMacaque.CUFF.42824	.	+
chr11	26826077	26854459	Locus_12411	.	+
chr11	27084575	27087230	Locus_14419	.	-
chr11	28581564	28593276	ENSMUSG00000084966	.	+
chr11	28585751	28627739	Locus_13129	.	-
chr11	28634177	28635121	blastnMacaque.Locus_60867	.	-
chr11	28709280	28709368	blastnPan.Locus_93703	.	-
chr11	29512324	29545509	ENSMUSG00000084850	.	-
chr11	30167464	30180491	ENSMUSG00000073073	.	+
chr11	30244804	30247778	CUFF.219403	.	+
chr11	31295664	31300563	Locus_12609	.	+
chr11	31313609	31316585	Locus_13232	.	-
chr11	31317918	31319572	Locus_12760	.	+
chr11	31495222	31495886	CUFF.219613	.	-
chr11	31598904	31599010	blastnHuman.ENSG00000253959	.	+
chr11	31616565	31626533	Locus_13320	.	-
chr11	31626907	31633121	Locus_14009	.	-
chr11	31639182	31640040	Locus_14389	.	-
chr11	31643067	31651360	Locus_13695	.	-
chr11	31690113	31724524	ENSMUSG00000085772	.	-
chr11	31730472	31731042	Locus_12616	.	+
chr11	31732660	31738214	ENSMUSG00000086335	.	+
chr11	31995261	32003075	ENSMUSG00000086386	.	-
chr11	32338048	32345271	Locus_13884	.	-
chr11	32689762	32690725	ENSMUSG00000085676	.	-
chr11	32767768	32767860	blastnGorilla.Locus_226150	.	-
chr11	32783277	32783869	blastnHuman.Locus_193776	.	+
chr11	32803137	32826160	ENSMUSG00000085402	.	-
chr11	32817641	32823684	Locus_12748	.	+
chr11	33269549	33269644	blastnPlatypus.Locus_46113	.	+
chr11	33587857	33597908	ENSMUSG00000085240	.	+
chr11	33792788	33793584	CUFF.220060	.	+
chr11	33832092	33838158	Locus_12413	.	+
chr11	33880412	33887197	CUFF.220069	.	+
chr11	34036944	34049014	ENSMUSG00000086243	.	+
chr11	34078985	34084376	Locus_13902	.	-
chr11	34199707	34208113	ENSMUSG00000087122	.	+
chr11	34439520	34441628	CUFF.219957	.	+
chr11	35131762	35131933	blastnPan.CUFF.465291	.	-
chr11	35163571	35164287	ENSMUSG00000086311	.	+
chr11	35747148	35747450	blastnGorilla.Locus_227317	.	+
chr11	35984480	35987621	Locus_11948	.	+
chr11	36181553	36182748	CUFF.220348	.	+
chr11	37410658	37436492	Locus_11743	.	+
chr11	37436857	37461498	CUFF.220118	.	+
chr11	37472491	37486668	ENSMUSG00000087388	.	+
chr11	37662020	37707351	blastnMacaque.Locus_314543	.	+
chr11	37803028	37806556	Locus_11699	.	+
chr11	37891027	37891284	blastnHuman.ENSG00000254171	.	-
chr11	38221492	38322168	Locus_13539	.	-
chr11	38306832	38333515	ENSMUSG00000087296	.	-
chr11	38403806	38404147	blastnMacaque.Locus_314586	.	+
chr11	38553449	38557717	Locus_14162	.	-
chr11	39079904	39203757	Locus_13974	.	-
chr11	39267276	39277060	Locus_11669	.	+
chr11	39360264	39375143	Locus_11897	.	+
chr11	39518721	39523825	Locus_12969	.	+
chr11	39573892	39595451	Locus_11646	.	+
chr11	39821696	40151333	ENSMUSG00000085301	.	+
chr11	40019022	40020968	Locus_13543	.	-
chr11	40238952	40242686	Locus_13080	.	-
chr11	41921066	41921164	blastnMacaque.Locus_314192	.	+
chr11	42130893	42132856	blastnHuman.ENSG00000253403	.	+
chr11	42941643	42948882	Locus_14287	.	-
chr11	42953149	42958040	Locus_14439	.	-
chr11	43090809	43104495	Locus_12261	.	+
chr11	43159324	43161140	Locus_13922	.	-
chr11	43393104	43394618	ENSMUSG00000085239	.	-
chr11	43772591	43948489	ENSMUSG00000087172	.	+
chr11	43816592	43816848	blastnHuman.ENSG00000253311	.	+
chr11	43903487	43903569	blastnGorilla.Locus_228069	.	+
chr11	43980671	43980847	blastnPan.Locus_177053	.	-
chr11	44032383	44033895	Locus_12659	.	+
chr11	44399819	44404731	ENSMUSG00000086501	.	+
chr11	45003072	45053422	blastnHuman.ENSG00000254135	.	-
chr11	45088190	45088315	blastnHuman.ENSG00000254350	.	-
chr11	45088711	45088797	blastnPlatypus.Locus_87633	.	+
chr11	45222544	45282006	ENSMUSG00000085476	.	-
chr11	45305156	45305294	blastnHuman.ENSG00000253449	.	+
chr11	45555882	45559580	Locus_12508	.	+
chr11	46357711	46370569	ENSMUSG00000086981	.	+
chr11	48450558	48451125	Locus_13931	.	-
chr11	49403939	49406371	Locus_12135	.	+
chr11	50359752	50360112	Locus_12249	.	+
chr11	50361806	50362544	Locus_12717	.	+
chr11	50412800	50415950	ENSMUSG00000085564	.	-
chr11	50517737	50518974	Locus_14232	.	-
chr11	50531172	50532417	ENSMUSG00000087080	.	-
chr11	50533584	50539046	ENSMUSG00000085902	.	-
chr11	51046967	51048555	ENSMUSG00000061469	.	+
chr11	51711827	51717157	Locus_12387	.	+
chr11	51759157	51759232	blastnHuman.ENSG00000250994	.	-
chr11	51763384	52083016	ENSMUSG00000087101	.	-
chr11	51814355	51815413	ENSMUSG00000086493	.	+
chr11	52089557	52099681	ENSMUSG00000086395	.	+
chr11	52398683	52402950	Locus_13301	.	-
chr11	52520026	52522432	Locus_12300	.	+
chr11	52743235	52743874	Locus_13829	.	-
chr11	52918153	52918233	blastnHuman.ENSG00000250244	.	-
chr11	52924953	52933558	ENSMUSG00000087668	.	-
chr11	52976008	52976651	blastnGorilla.Locus_224886	.	-
chr11	53945017	53945170	blastnHuman.ENSG00000237714	.	-
chr11	54026929	54077234	ENSMUSG00000085585	.	+
chr11	54029608	54031372	Locus_14027	.	-
chr11	54265905	54272049	Locus_13497	.	-
chr11	54633421	54638469	ENSMUSG00000086789	.	+
chr11	54900131	54902066	CUFF.221700	.	-
chr11	54950546	54953695	ENSMUSG00000085531	.	+
chr11	55005221	55011366	ENSMUSG00000084980	.	-
chr11	55188309	55191070	Locus_13401	.	-
chr11	55328348	55341217	ENSMUSG00000086460	.	+
chr11	55585942	55586058	blastnMacaque.Locus_314886	.	-
chr11	55736296	55776147	Locus_11819	.	+
chr11	55891622	55907232	Locus_13680	.	-
chr11	55919868	55962334	Locus_13620	.	-
chr11	55968713	55979733	CUFF.221833	.	+
chr11	56057098	56057247	blastnHuman.CUFF.461751	.	-
chr11	56200048	56239059	Locus_13394	.	-
chr11	56963406	56984154	Locus_13948	.	-
chr11	57233344	57273574	CUFF.221900	.	-
chr11	57386014	57388097	ENSMUSG00000086028	.	+
chr11	57437200	57462996	ENSMUSG00000085719	.	-
chr11	57732911	57735530	CUFF.221994	.	+
chr11	57776692	57777174	Locus_13318	.	-
chr11	58051882	58053152	Locus_14351	.	-
chr11	58679467	58680656	ENSMUSG00000085744	.	+
chr11	59013338	59015887	ENSMUSG00000085882	.	-
chr11	59188963	59193407	ENSMUSG00000086910	.	+
chr11	59319155	59327149	ENSMUSG00000072893	.	+
chr11	59711876	59720821	ENSMUSG00000084766	.	+
chr11	59735001	59735391	ENSMUSG00000085551	.	+
chr11	59760391	59761644	ENSMUSG00000085260	.	-
chr11	60692620	60700720	ENSMUSG00000091753	.	+
chr11	60734419	60745369	ENSMUSG00000042549	.	-
chr11	60905482	60912822	CUFF.222472	.	-
chr11	61205851	61211140	CUFF.222574	.	-
chr11	61274177	61275416	Locus_12292	.	+
chr11	61317888	61318561	ENSMUSG00000060808	.	-
chr11	61433878	61436193	Locus_12263	.	+
chr11	61764417	61766238	ENSMUSG00000084805	.	+
chr11	62296299	62315206	ENSMUSG00000086310	.	+
chr11	62363549	62364543	ENSMUSG00000087120	.	-
chr11	62377979	62379885	ENSMUSG00000085748	.	-
chr11	62416379	62418309	ENSMUSG00000086841	.	+
chr11	62419268	62421250	ENSMUSG00000085762	.	+
chr11	62570680	62574060	ENSMUSG00000085045	.	-
chr11	62574189	62579056	ENSMUSG00000086674	.	+
chr11	62732581	62735094	ENSMUSG00000086677	.	-
chr11	62752142	62752929	Locus_12157	.	+
chr11	62763927	62764581	ENSMUSG00000087039	.	-
chr11	62803955	62817636	ENSMUSG00000087604	.	-
chr11	62987416	63001956	ENSMUSG00000085532	.	+
chr11	63226671	63231390	ENSMUSG00000085113	.	+
chr11	63427411	63428313	Locus_13734	.	-
chr11	63826117	63828726	ENSMUSG00000084884	.	+
chr11	63892986	63896761	ENSMUSG00000087497	.	+
chr11	63978075	63995673	ENSMUSG00000087622	.	+
chr11	64032319	64032886	Locus_12361	.	+
chr11	64130191	64130445	blastnPan.Locus_25993	.	-
chr11	64363556	64364150	Locus_12975	.	+
chr11	64437526	64439755	CUFF.222888	.	-
chr11	64448392	64448487	blastnPan.Locus_24669	.	+
chr11	64476247	64532777	Locus_13602	.	-
chr11	64654102	64657255	ENSMUSG00000086490	.	-
chr11	64918037	64921855	Locus_11728	.	+
chr11	65091156	65179300	ENSMUSG00000085162	.	-
chr11	65253880	65285432	Locus_14105	.	-
chr11	65457559	65461975	Locus_14395	.	-
chr11	65981537	66114739	ENSMUSG00000084967	.	+
chr11	66087482	66094206	Locus_12127	.	+
chr11	66535246	66545692	CUFF.223076	.	-
chr11	66815588	66825127	ENSMUSG00000085926	.	+
chr11	66963488	66966008	Locus_12245	.	+
chr11	66967506	66969250	Locus_13023	.	+
chr11	68436131	68438253	Locus_14042	.	-
chr11	68933556	68936091	ENSMUSG00000090920	.	-
chr11	69107653	69108979	ENSMUSG00000087003	.	+
chr11	69679927	69680843	Locus_12046	.	+
chr11	70014902	70017426	CUFF.223518	.	-
chr11	70104585	70107799	Locus_12341	.	+
chr11	70181483	70183187	Locus_14143	.	-
chr11	70562207	70568653	ENSMUSG00000085502	.	-
chr11	71236261	71239592	Locus_12215	.	+
chr11	71243330	71249682	ENSMUSG00000085230	.	-
chr11	71249443	71249527	blastnHuman.CUFF.186867	.	-
chr11	71326174	71326481	blastnMacaque.CUFF.316303	.	+
chr11	71330038	71386685	ENSMUSG00000072753	.	+
chr11	71353177	71371690	Locus_13148	.	-
chr11	71374236	71385489	Locus_13225	.	-
chr11	71460578	71471979	ENSMUSG00000087116	.	-
chr11	71477683	71478157	Locus_12575	.	+
chr11	71654468	71654645	blastnMacaque.Locus_394125	.	+
chr11	71705448	71711408	Locus_12026	.	+
chr11	71737236	71738270	Locus_12474	.	+
chr11	71741973	71753624	ENSMUSG00000085528	.	-
chr11	72093422	72095210	Locus_14345	.	-
chr11	72304834	72305057	blastnHuman.ENSG00000229782	.	+
chr11	72308368	72313246	blastnPan.Locus_26366	.	+
chr11	72760697	72761313	Locus_12850	.	+
chr11	72829367	72832343	ENSMUSG00000086943	.	-
chr11	74544290	74550578	Locus_14289	.	-
chr11	74806283	74806650	blastnHuman.ENSG00000225084	.	-
chr11	74826615	74827153	blastnHuman.ENSG00000236457	.	+
chr11	74985924	74991135	ENSMUSG00000085609	.	+
chr11	75067344	75069150	CUFF.224182	.	-
chr11	75627171	75627260	blastnHuman.ENSG00000240468	.	-
chr11	75674471	75674996	ENSMUSG00000087322	.	+
chr11	76427969	76435706	ENSMUSG00000087499	.	+
chr11	76670954	76682618	Locus_12186	.	+
chr11	77713517	77720872	Locus_11827	.	+
chr11	77725629	77742790	ENSMUSG00000055045	.	-
chr11	78257609	78258403	ENSMUSG00000086380	.	+
chr11	78601440	78609941	CUFF.224759	.	-
chr11	78680568	78682606	Locus_13382	.	-
chr11	78987344	79005836	Locus_13176	.	-
chr11	79102020	79118999	Locus_13421	.	-
chr11	79115627	79115769	blastnMacaque.Locus_396258	.	+
chr11	79131131	79133667	Locus_12962	.	+
chr11	79133882	79139727	Locus_11786	.	+
chr11	79295221	79297533	ENSMUSG00000091523	.	-
chr11	79420581	79443506	ENSMUSG00000087434	.	-
chr11	79483874	79488630	ENSMUSG00000086569	.	-
chr11	79518132	79518922	ENSMUSG00000084969	.	+
chr11	79541837	79545147	Locus_12586	.	+
chr11	79595481	79685896	ENSMUSG00000086474	.	-
chr11	79616241	79616323	blastnHuman.XLOC_012167	.	+
chr11	79620801	79627763	Locus_13016	.	+
chr11	79786420	79788047	Locus_13476	.	-
chr11	80320912	80322608	ENSMUSG00000085078	.	-
chr11	80663883	80671802	ENSMUSG00000086703	.	-
chr11	80993146	80999547	CUFF.225114	.	+
chr11	81341701	81356673	Locus_12968	.	+
chr11	81400863	81406980	ENSMUSG00000087534	.	+
chr11	81432333	81433730	Locus_11703	.	+
chr11	81595998	81596749	Locus_12710	.	+
chr11	82040005	82040148	blastnHuman.XLOC_012174	.	+
chr11	82105807	82105896	blastnGorilla.Locus_227179	.	+
chr11	82195899	82196420	Locus_13074	.	-
chr11	82380834	82380925	blastnHuman.CUFF.192865	.	-
chr11	82446855	82449811	ENSMUSG00000069796	.	+
chr11	82452109	82452273	blastnPan.Locus_26084	.	+
chr11	82487533	82489777	CUFF.225517	.	+
chr11	82593103	82594544	ENSMUSG00000085175	.	-
chr11	82755843	82774183	ENSMUSG00000086327	.	-
chr11	83058379	83059285	Locus_13319	.	-
chr11	83192545	83193087	Locus_14026	.	-
chr11	83395558	83437195	ENSMUSG00000051832	.	+
chr11	83462712	83463064	blastnOrangutan.Locus_183604	.	+
chr11	83622125	83623658	CUFF.225989	.	+
chr11	84244014	84244098	blastnMacaque.Locus_395704	.	+
chr11	84455065	84456179	blastnMacaque.Locus_394284	.	-
chr11	84467540	84467655	blastnMacaque.Locus_394545	.	-
chr11	84495182	84495692	Locus_11986	.	+
chr11	84530478	84533934	ENSMUSG00000085044	.	-
chr11	84550899	84551877	CUFF.226166	.	-
chr11	84564517	84564595	blastnPan.Locus_25137	.	+
chr11	84577357	84591331	ENSMUSG00000087407	.	-
chr11	84597102	84597211	blastnMacaque.Locus_395103	.	-
chr11	84606757	84610410	Locus_14006	.	-
chr11	84642680	84644370	ENSMUSG00000086799	.	+
chr11	84757429	84758337	Locus_13823	.	-
chr11	85048673	85051806	ENSMUSG00000085628	.	+
chr11	85066981	85073061	Locus_13813	.	-
chr11	85580333	85589182	ENSMUSG00000085514	.	-
chr11	85581813	85582653	Locus_13085	.	-
chr11	86196337	86197633	CUFF.226374	.	-
chr11	86199996	86200613	Locus_12187	.	+
chr11	86680373	86680832	Locus_14304	.	-
chr11	86683386	86684421	Locus_14379	.	-
chr11	87731205	87732623	Locus_14024	.	-
chr11	88064002	88070242	Locus_11959	.	+
chr11	88096135	88103474	Locus_14424	.	-
chr11	88101300	88105008	CUFF.226734	.	-
chr11	88579959	88590207	ENSMUSG00000087574	.	+
chr11	88620144	88620239	blastnMacaque.CUFF.324034	.	+
chr11	88683604	88683920	blastnPan.Locus_25157	.	-
chr11	88854354	88857858	ENSMUSG00000085152	.	-
chr11	88927402	88930412	ENSMUSG00000063109	.	+
chr11	88985770	88988020	ENSMUSG00000086919	.	-
chr11	88988833	88990783	Locus_12687	.	+
chr11	88991213	88994037	Locus_12770	.	+
chr11	89014138	89019920	Locus_12434	.	+
chr11	89085349	89087771	Locus_13465	.	-
chr11	89087955	89097725	CUFF.226917	.	+
chr11	89125059	89125208	blastnPan.Locus_26378	.	+
chr11	89164037	89170742	ENSMUSG00000085798	.	+
chr11	89201307	89201450	blastnChicken.Locus_51980	.	+
chr11	89242614	89245635	CUFF.226927	.	-
chr11	89513070	89514103	Locus_11697	.	+
chr11	89558276	89565214	Locus_12358	.	+
chr11	89781713	89783567	Locus_12392	.	+
chr11	89881994	89882434	CUFF.226989	.	+
chr11	89996156	90004938	ENSMUSG00000085074	.	-
chr11	90666006	90756463	ENSMUSG00000085940	.	+
chr11	91370052	91371429	Locus_12422	.	+
chr11	91416032	91423091	Locus_13248	.	-
chr11	92027198	92058536	Locus_13288	.	-
chr11	93188456	93191558	Locus_13518	.	-
chr11	93547302	93548361	Locus_12332	.	+
chr11	93607681	93639132	CUFF.227159	.	-
chr11	93652939	93659851	Locus_13661	.	-
chr11	93668147	93669913	Locus_13866	.	-
chr11	93840601	93843642	CUFF.227197	.	+
chr11	94131288	94137890	CUFF.227223	.	-
chr11	94538879	94548978	ENSMUSG00000085051	.	+
chr11	95075627	95075949	blastnHuman.ENSG00000248954	.	-
chr11	95084604	95086946	ENSMUSG00000085992	.	-
chr11	95171743	95185810	ENSMUSG00000085143	.	+
chr11	95197325	95198722	ENSMUSG00000085509	.	-
chr11	95362125	95362334	blastnMacaque.Locus_395346	.	+
chr11	95377644	95439642	blastnHuman.ENSG00000249906	.	+
chr11	95502135	95503884	Locus_14088	.	-
chr11	95511335	95514262	Locus_14201	.	-
chr11	95531266	95534033	ENSMUSG00000092038	.	+
chr11	95547536	95548618	Locus_13882	.	-
chr11	95561420	95574068	ENSMUSG00000086191	.	-
chr11	95719476	95720488	ENSMUSG00000085578	.	-
chr11	95720179	95722358	ENSMUSG00000086015	.	+
chr11	95787333	95788384	Locus_12889	.	+
chr11	95869077	95869303	blastnHuman.ENSG00000250838	.	+
chr11	95906475	95907673	blastnMacaque.Locus_395089	.	-
chr11	96038865	96040114	ENSMUSG00000086337	.	+
chr11	96317813	96317992	blastnMacaque.Locus_395025	.	-
chr11	96443697	96457376	blastnHuman.ENSG00000235300	.	-
chr11	96699831	96702171	Locus_11839	.	+
chr11	96839043	96842440	Locus_11993	.	+
chr11	96854506	96859077	Locus_13653	.	-
chr11	96910005	96912746	ENSMUSG00000085262	.	-
chr11	97141442	97144211	ENSMUSG00000086680	.	+
chr11	97445709	97484207	ENSMUSG00000085860	.	+
chr11	97745908	97755125	ENSMUSG00000086917	.	+
chr11	97776668	97779479	CUFF.227733	.	-
chr11	97884269	97888059	ENSMUSG00000086716	.	+
chr11	98162564	98164791	CUFF.227846	.	+
chr11	98178597	98178689	blastnOpossum.Locus_186260	.	-
chr11	98180665	98180768	blastnHuman.XLOC_012462	.	-
chr11	98544235	98544729	ENSMUSG00000085955	.	-
chr11	99032197	99032957	Locus_13024	.	+
chr11	100028215	100036092	Locus_11809	.	+
chr11	100140020	100152600	ENSMUSG00000086163	.	-
chr11	100152985	100155025	ENSMUSG00000087265	.	+
chr11	100262822	100265339	ENSMUSG00000086031	.	+
chr11	100705507	100705697	blastnHuman.ENSG00000236194	.	-
chr11	101209241	101209896	Locus_12725	.	+
chr11	101471928	101477270	ENSMUSG00000086617	.	+
chr11	101544190	101553151	Locus_11818	.	+
chr11	101712549	101713277	blastnHuman.CUFF.195371	.	+
chr11	101768134	101775223	Locus_11805	.	+
chr11	101790868	101794855	CUFF.231640	.	-
chr11	101813735	101821887	ENSMUSG00000071818	.	+
chr11	101891582	101896398	ENSMUSG00000087216	.	-
chr11	101995621	101996292	Locus_12334	.	+
chr11	102236863	102238334	ENSMUSG00000087330	.	-
chr11	102238880	102240176	Locus_12397	.	+
chr11	102476206	102477860	ENSMUSG00000086105	.	-
chr11	102481110	102485730	ENSMUSG00000086283	.	-
chr11	102569987	102572861	CUFF.228544	.	+
chr11	102599322	102600854	Locus_13250	.	-
chr11	102819614	102825701	ENSMUSG00000085338	.	-
chr11	103032274	103032496	blastnGorilla.Locus_224664	.	-
chr11	103126174	103132069	ENSMUSG00000078635	.	-
chr11	103217015	103222406	ENSMUSG00000085360	.	+
chr11	103559038	103584146	ENSMUSG00000085154	.	+
chr11	103585264	103585846	ENSMUSG00000086794	.	+
chr11	103911932	103913341	Locus_13536	.	-
chr11	104418103	104419091	ENSMUSG00000086222	.	-
chr11	104900677	104902187	Locus_13937	.	-
chr11	105340958	105346747	Locus_11731	.	+
chr11	105363717	105370411	CUFF.229008	.	+
chr11	105371398	105375609	Locus_12917	.	+
chr11	105926391	105927619	ENSMUSG00000085255	.	-
chr11	107018722	107028464	ENSMUSG00000087596	.	+
chr11	107199364	107206118	ENSMUSG00000086298	.	+
chr11	107222021	107227987	Locus_12685	.	+
chr11	107248297	107250285	ENSMUSG00000087683	.	+
chr11	107289590	107297000	ENSMUSG00000087113	.	+
chr11	107343230	107344421	ENSMUSG00000086442	.	+
chr11	107372717	107388534	ENSMUSG00000085864	.	-
chr11	107624733	107627932	Locus_11813	.	+
chr11	108681647	108688256	ENSMUSG00000085811	.	+
chr11	108762803	108772158	Locus_13070	.	-
chr11	109074188	109079991	Locus_14019	.	-
chr11	109201029	109205472	Locus_13591	.	-
chr11	109551866	109554102	Locus_11682	.	+
chr11	109561043	109566679	Locus_12077	.	+
chr11	109632209	109636967	Locus_11900	.	+
chr11	109707192	109711649	ENSMUSG00000087393	.	+
chr11	109997358	109999655	blastnHuman.Locus_85979	.	+
chr11	110393901	110394691	Locus_14472	.	-
chr11	110395199	110414109	ENSMUSG00000085985	.	+
chr11	110412889	110413145	blastnGorilla.Locus_225474	.	-
chr11	110424744	110424876	blastnHuman.ENSG00000227517	.	+
chr11	110433865	110447604	Locus_12629	.	+
chr11	110945106	110945521	CUFF.229852	.	-
chr11	111372104	111373816	Locus_13863	.	-
chr11	111517578	111519954	CUFF.229864	.	-
chr11	111617788	111617878	blastnHuman.Locus_87617	.	-
chr11	111754323	111755630	CUFF.229871	.	+
chr11	112018715	112036265	Locus_11850	.	+
chr11	112372067	112402433	Locus_13564	.	-
chr11	112472543	112472621	blastnChicken.Locus_52003	.	+
chr11	112475868	112481097	Locus_13960	.	-
chr11	112547050	112547265	blastnGorilla.Locus_224967	.	-
chr11	112572776	112573111	blastnPlatypus.Locus_96065	.	-
chr11	112654045	112664287	ENSMUSG00000075437	.	-
chr11	112684242	112686458	Locus_13717	.	-
chr11	112686468	112693783	ENSMUSG00000020624	.	+
chr11	112694968	112695057	blastnMacaque.Locus_394452	.	+
chr11	112799667	112821814	Locus_14247	.	-
chr11	112843746	112843957	blastnHuman.Locus_87373	.	-
chr11	112905209	113063152	ENSMUSG00000087259	.	-
chr11	113037847	113039350	Locus_11794	.	+
chr11	113064629	113070983	ENSMUSG00000085421	.	-
chr11	113215149	113216247	Locus_12936	.	+
chr11	113282805	113285214	Locus_11843	.	+
chr11	113499706	113502583	Locus_12393	.	+
chr11	113952720	113956650	ENSMUSG00000086760	.	+
chr11	113982411	113984920	Locus_13187	.	-
chr11	114075883	114091474	Locus_11655	.	+
chr11	114079698	114079800	blastnHuman.ENSG00000234721	.	+
chr11	114113157	114115190	ENSMUSG00000075431	.	+
chr11	114138945	114139432	blastnMacaque.Locus_395880	.	-
chr11	114145131	114146851	CUFF.230152	.	+
chr11	114170038	114171335	CUFF.230154	.	+
chr11	114274715	114310174	ENSMUSG00000062391	.	-
chr11	114374111	114374226	blastnPlatypus.Locus_125401	.	-
chr11	114378773	114394366	Locus_13756	.	-
chr11	114385399	114385997	CUFF.230179	.	-
chr11	116168178	116170824	ENSMUSG00000084868	.	+
chr11	116477122	116477216	blastnHuman.ENSG00000250233	.	-
chr11	116613481	116620687	ENSMUSG00000056032	.	+
chr11	116896392	116901507	ENSMUSG00000086902	.	-
chr11	116919739	116921582	ENSMUSG00000085104	.	+
chr11	116938104	116940269	ENSMUSG00000086859	.	+
chr11	116956262	116958381	ENSMUSG00000087057	.	-
chr11	117118963	117124751	ENSMUSG00000086050	.	-
chr11	117256071	117261918	Locus_11976	.	+
chr11	117272412	117273165	Locus_14206	.	-
chr11	117287492	117300180	ENSMUSG00000085336	.	+
chr11	117307747	117311521	Locus_13242	.	-
chr11	117314441	117319078	CUFF.230711	.	+
chr11	117323713	117324208	Locus_13387	.	-
chr11	117419196	117421724	Locus_12492	.	+
chr11	117455839	117459536	CUFF.230743	.	-
chr11	117463856	117464681	Locus_12651	.	+
chr11	117472561	117475171	ENSMUSG00000054418	.	+
chr11	117499791	117499892	blastnHuman.XLOC_012319	.	+
chr11	117644640	117646369	ENSMUSG00000087486	.	-
chr11	117732564	117748730	ENSMUSG00000085434	.	+
chr11	117793770	117820671	blastnHuman.ENSG00000238167	.	+
chr11	117820862	117821421	CUFF.230816	.	+
chr11	118709442	118709666	blastnMacaque.Locus_394627	.	+
chr11	118727571	118731555	ENSMUSG00000084887	.	-
chr11	118796759	118798817	Locus_12416	.	+
chr11	118808810	118809520	Locus_14012	.	-
chr11	118813332	118816597	Locus_13046	.	+
chr11	118966463	118968804	Locus_12500	.	+
chr11	118967642	118972739	ENSMUSG00000086306	.	-
chr11	118984325	118999735	ENSMUSG00000086547	.	-
chr11	119045267	119045830	ENSMUSG00000085548	.	-
chr11	119081474	119083787	ENSMUSG00000087404	.	+
chr11	119384902	119391037	Locus_12001	.	+
chr11	119916948	119918135	CUFF.231215	.	-
chr11	120076396	120078307	ENSMUSG00000086750	.	-
chr11	120872399	120876711	Locus_14155	.	-
chr11	120890716	120913671	ENSMUSG00000086835	.	+
chr11	120957955	120958521	ENSMUSG00000084853	.	-
chr11	120999827	121000982	Locus_12984	.	+
chr11	121181191	121181655	Locus_12351	.	+
chr11	121690760	121691417	ENSMUSG00000085970	.	-
chr11	121791771	121795022	CUFF.231493	.	+
chr12	3343816	3357153	ENSMUSG00000069181	.	-
chr12	4559465	4561554	Locus_71914	.	-
chr12	4707984	4708113	blastnHuman.ENSG00000242628	.	-
chr12	5123163	5123380	blastnPan.CUFF.230641	.	+
chr12	5162418	5168515	Locus_70906	.	+
chr12	5307960	5310659	Locus_71138	.	+
chr12	5441119	5441197	blastnHuman.ENSG00000223530	.	+
chr12	5448720	5449834	Locus_71087	.	+
chr12	5566411	5586994	Locus_70939	.	+
chr12	5577741	5578536	Locus_71532	.	+
chr12	5750051	5750203	blastnHuman.Locus_100399	.	-
chr12	5784497	5791044	CUFF.207624	.	+
chr12	5912536	5914443	Locus_71676	.	-
chr12	5934261	5950446	Locus_71608	.	-
chr12	5973261	5991418	Locus_71205	.	+
chr12	6310747	6310828	blastnMacaque.Locus_61151	.	-
chr12	6402984	6427437	Locus_72200	.	-
chr12	6821222	6821379	blastnHuman.XLOC_001391	.	-
chr12	6841388	6849004	Locus_71455	.	+
chr12	6858672	6858797	blastnOpossum.Locus_318760	.	-
chr12	7002960	7003258	blastnMacaque.Locus_60345	.	-
chr12	7037492	7037751	blastnHuman.ENSG00000228999	.	+
chr12	7276348	7388441	Locus_72158	.	-
chr12	7294240	7294482	blastnMacaque.Locus_61626	.	+
chr12	7340488	7340784	blastnHuman.ENSG00000229621	.	+
chr12	7386527	7390847	Locus_71148	.	+
chr12	7392734	7414795	CUFF.207694	.	-
chr12	7457445	7457555	blastnOpossum.Locus_318500	.	-
chr12	7881507	7882886	CUFF.207733	.	-
chr12	8074906	8077030	Locus_71824	.	-
chr12	8090362	8128210	Locus_72152	.	-
chr12	8502604	8502690	blastnHuman.ENSG00000228950	.	-
chr12	8589199	8591162	CUFF.207793	.	+
chr12	8614048	8615372	CUFF.207807	.	-
chr12	8771707	8777987	ENSMUSG00000087567	.	-
chr12	8837041	8837923	Locus_72105	.	-
chr12	8961257	8961445	blastnHuman.ENSG00000227210	.	-
chr12	9048496	9051094	Locus_71537	.	+
chr12	9084497	9084663	blastnHuman.Locus_100508	.	-
chr12	9135129	9142453	Locus_71752	.	-
chr12	9135360	9135483	blastnMacaque.Locus_60562	.	-
chr12	9215780	9217495	blastnMacaque.Locus_60321	.	-
chr12	9333041	9333152	blastnHuman.Locus_102682	.	+
chr12	9404428	9449542	blastnHuman.ENSG00000237992	.	-
chr12	9499864	9500032	blastnMacaque.Locus_60482	.	-
chr12	9926405	9975274	Locus_71225	.	+
chr12	10086548	10088980	Locus_71527	.	+
chr12	10199210	10199289	blastnMacaque.Locus_60800	.	-
chr12	10450549	10450641	blastnGorilla.Locus_195180	.	-
chr12	11445039	11451618	ENSMUSG00000087092	.	+
chr12	12517356	12529881	CUFF.208094	.	+
chr12	12683501	12683776	blastnHuman.ENSG00000231266	.	+
chr12	12710108	12711163	Locus_71722	.	-
chr12	12772743	12785335	Locus_71210	.	+
chr12	12833712	12834469	Locus_71540	.	+
chr12	12834770	12836041	Locus_71054	.	+
chr12	12835197	12835403	blastnHuman.ENSG00000236289	.	-
chr12	12909526	12914057	ENSMUSG00000091841	.	+
chr12	12995647	12996470	Locus_71377	.	+
chr12	13000125	13000728	Locus_71108	.	+
chr12	13106433	13109351	Locus_71962	.	-
chr12	13109462	13122934	Locus_70834	.	+
chr12	13132372	13135841	Locus_71253	.	+
chr12	13187519	13187626	blastnHuman.ENSG00000224194	.	+
chr12	13614589	13617325	CUFF.208286	.	-
chr12	13808130	13814686	Locus_71630	.	-
chr12	14286150	14288397	Locus_72076	.	-
chr12	14287999	14352916	Locus_71281	.	+
chr12	14807340	14808807	Locus_70862	.	+
chr12	15260050	15267617	Locus_72019	.	-
chr12	15370985	15374125	Locus_71583	.	-
chr12	15725111	15727746	Locus_71422	.	+
chr12	15823809	15894961	ENSMUSG00000087421	.	+
chr12	15848700	15857555	Locus_71634	.	-
chr12	15887516	15903715	Locus_71822	.	-
chr12	15958412	15958502	blastnHuman.ENSG00000224184	.	-
chr12	15989110	15991153	CUFF.208351	.	+
chr12	16003919	16005330	Locus_71926	.	-
chr12	16008168	16012367	Locus_72276	.	-
chr12	16041650	16041725	blastnPan.CUFF.229706	.	+
chr12	16098290	16098557	blastnHuman.CUFF.207465	.	-
chr12	16192485	16212619	Locus_71086	.	+
chr12	16211964	16239042	Locus_72323	.	-
chr12	16299906	16304712	Locus_71523	.	+
chr12	16310604	16312247	CUFF.208385	.	-
chr12	16463410	16464079	Locus_71591	.	-
chr12	16851804	16851941	blastnMacaque.Locus_61389	.	-
[truncated: 8,841 more rows]
