# Supplementary material for: ortho2align: a sensitive approach for searching for orthologues of novel lncRNAs
Source: BMC Bioinformatics. 2022 Sep 19;23:384. doi: 10.1186/s12859-022-04929-y (PMC9487038; doi:10.1186/s12859-022-04929-y)
Supplement: Supplementary file 3 — Additional file 3. This ZIP archive contains files used for benchmarking – annotations of lncRNAs in six species in BED format along with TSV tables of orthologous correspondence between human lncRNAs and those of other species. [file 12859_2022_4929_MOESM3_ESM.zip › benchmark_dataset/rnas.hg19.bed]

chr1	852250	855072	ENSG00000223764	.	-
chr1	1058245	1060075	CUFF.243677	.	-
chr1	1072397	1079436	ENSG00000223823	.	+
chr1	1092199	1093225	blastnMacaque.Locus_73361	.	-
chr1	1968434	1969003	Locus_120315	.	-
chr1	2347345	2362089	ENSG00000229813	.	+
chr1	2369471	2370223	blastnMacaque.Locus_192010	.	-
chr1	2389097	2392636	blastnPan.Locus_41374	.	-
chr1	2564007	2568332	ENSG00000237058	.	+
chr1	2730632	2734321	XLOC_000027	.	+
chr1	2730997	2732510	ENSG00000231630	.	-
chr1	2811990	2812281	blastnMacaque.Locus_189117	.	+
chr1	2997053	3000366	blastnMacaque.Locus_192610	.	-
chr1	3049491	3050273	ENSG00000226286	.	-
chr1	3077839	3078558	Locus_121026	.	-
chr1	3127334	3130356	Locus_119819	.	-
chr1	3198538	3201900	blastnMacaque.Locus_191703	.	-
chr1	3286144	3289717	blastnOrangutan.Locus_60033	.	-
chr1	3477967	3478624	blastnPan.Locus_39711	.	+
chr1	3575502	3585336	ENSG00000227589	.	-
chr1	3628764	3630862	ENSG00000235131	.	-
chr1	4005099	4005606	blastnPan.Locus_42610	.	-
chr1	4007209	4009040	ENSG00000226374	.	-
chr1	4031371	4031553	blastnGorilla.Locus_59476	.	+
chr1	4070365	4071108	CUFF.244531	.	+
chr1	4076068	4079295	Locus_119583	.	-
chr1	4107657	4108944	blastnMacaque.Locus_144524	.	+
chr1	4179335	4183520	blastnMacaque.Locus_189162	.	+
chr1	4206103	4206573	blastnMacaque.Locus_190860	.	-
chr1	4499061	4499139	blastnGorilla.Locus_58674	.	+
chr1	4542929	4544334	blastnGorilla.Locus_57312	.	+
chr1	4544715	4545854	blastnGorilla.Locus_61326	.	-
chr1	4548336	4548506	blastnGorilla.Locus_58791	.	+
chr1	4602981	4603460	blastnMacaque.CUFF.126252	.	-
chr1	4615911	4616444	XLOC_000685	.	-
chr1	4620765	4647518	blastnMacaque.Locus_188414	.	+
chr1	4642123	4643814	blastnOrangutan.CUFF.52772	.	-
chr1	4654006	4657022	blastnMacaque.Locus_188083	.	+
chr1	4687814	4688550	Locus_119800	.	-
chr1	4741625	4747082	blastnMacaque.Locus_190093	.	-
chr1	4752343	4754202	blastnMacaque.Locus_191781	.	-
chr1	4759551	4760299	blastnMacaque.Locus_191640	.	-
chr1	5017271	5017556	blastnMouse.Locus_111734	.	+
chr1	5160141	5165794	CUFF.244604	.	+
chr1	5183557	5183799	blastnPan.Locus_39815	.	+
chr1	5257145	5281117	Locus_118086	.	+
chr1	5368416	5371017	blastnPan.Locus_42154	.	-
chr1	5487258	5488723	blastnGorilla.Locus_58712	.	+
chr1	5492521	5492964	blastnGorilla.Locus_57873	.	+
chr1	5517747	5530895	blastnGorilla.Locus_61602	.	-
chr1	5519747	5522139	blastnGorilla.Locus_59871	.	-
chr1	5546317	5546457	blastnGorilla.Locus_61782	.	-
chr1	5621841	5623401	Locus_119368	.	-
chr1	5647428	5728355	ENSG00000236948	.	-
chr1	5746519	5747874	blastnMacaque.Locus_189714	.	+
chr1	5764615	5764767	blastnGorilla.Locus_56856	.	+
chr1	5827868	5831554	Locus_120687	.	-
chr1	5894915	5897531	blastnMacaque.Locus_189500	.	+
chr1	6264900	6265840	ENSG00000226944	.	-
chr1	6994902	6995448	blastnMouse.Locus_111260	.	-
chr1	6999323	6999481	blastnMouse.Locus_111498	.	-
chr1	7068436	7074339	ENSG00000237365	.	-
chr1	7501156	7501614	ENSG00000225126	.	-
chr1	7634535	7634686	blastnMouse.Locus_111567	.	-
chr1	7678104	7681030	Locus_119999	.	-
chr1	7779209	7779500	blastnMacaque.Locus_190213	.	-
chr1	8106151	8106296	blastnMouse.ENSMUSG00000085097	.	-
chr1	8150443	8150603	blastnMouse.Locus_111005	.	-
chr1	8242301	8262723	blastnMacaque.Locus_191784	.	-
chr1	8268732	8275270	ENSG00000227634	.	+
chr1	8300324	8309068	blastnGorilla.Locus_58721	.	+
chr1	8938894	8939953	ENSG00000230679	.	+
chr1	9442850	9442951	blastnMacaque.Locus_189994	.	+
chr1	9739858	9747632	ENSG00000231789	.	-
chr1	10002981	10010032	ENSG00000228150	.	+
chr1	10789241	10789622	blastnPan.CUFF.74382	.	+
chr1	10830486	10831995	blastnMacaque.Locus_189238	.	+
chr1	10835179	10836374	blastnOpossum.Locus_391423	.	+
chr1	10838653	10839227	blastnOrangutan.CUFF.51923	.	+
chr1	11128528	11133154	ENSG00000226849	.	+
chr1	11159732	11162157	ENSG00000230337	.	+
chr1	11203955	11209594	ENSG00000225602	.	+
chr1	11371804	11374861	XLOC_000701	.	-
chr1	11415455	11416359	blastnMacaque.Locus_187491	.	+
chr1	11445002	11448457	blastnPan.CUFF.74542	.	+
chr1	11488974	11489099	blastnMouse.Locus_111300	.	-
chr1	11503891	11514472	blastnMacaque.Locus_189909	.	+
chr1	11510335	11510715	blastnMacaque.Locus_188944	.	+
chr1	11516046	11516826	blastnMacaque.Locus_192595	.	-
chr1	11669588	11673412	ENSG00000235643	.	+
chr1	12508843	12508969	blastnMouse.Locus_110913	.	-
chr1	12616515	12616864	blastnOrangutan.Locus_58467	.	-
chr1	13839715	13842765	ENSG00000229350	.	+
chr1	13997947	14001123	Locus_119216	.	+
chr1	14254693	14255025	blastnGorilla.Locus_60806	.	-
chr1	14531974	14532868	XLOC_000057	.	+
chr1	14534263	14543091	blastnMacaque.Locus_189555	.	+
chr1	14548386	14549613	ENSG00000231606	.	-
chr1	14609149	14630936	XLOC_000709	.	-
chr1	14675450	14677518	ENSG00000234593	.	-
chr1	14881165	14881495	blastnGorilla.Locus_62111	.	-
chr1	15140406	15141267	blastnMacaque.Locus_117457	.	-
chr1	15305278	15308514	blastnGorilla.Locus_59804	.	-
chr1	15554332	15554408	blastnMouse.ENSMUSG00000085761	.	-
chr1	15653176	15670372	ENSG00000233485	.	-
chr1	15660662	15661960	ENSG00000236045	.	-
chr1	15663561	15664659	blastnGorilla.Locus_62062	.	-
chr1	16066546	16076391	ENSG00000224459	.	-
chr1	16124163	16125938	blastnGorilla.Locus_57643	.	+
chr1	16442083	16442268	blastnPan.CUFF.76469	.	-
chr1	16481706	16483824	ENSG00000227959	.	+
chr1	16485761	16488378	ENSG00000224621	.	+
chr1	16510023	16514207	Locus_118963	.	+
chr1	17305421	17331586	ENSG00000226526	.	+
chr1	17386592	17386651	blastnMouse.ENSMUSG00000087698	.	+
chr1	17464816	17465296	Locus_117509	.	+
chr1	18044182	18076473	ENSG00000236648	.	+
chr1	18203838	18204075	blastnGorilla.Locus_57718	.	+
chr1	18216544	18217913	blastnMacaque.Locus_191172	.	-
chr1	18218230	18219165	blastnMacaque.Locus_191437	.	-
chr1	18223122	18223692	blastnMacaque.Locus_190644	.	-
chr1	18279362	18279515	blastnMacaque.Locus_191845	.	-
chr1	18328252	18335092	Locus_120554	.	-
chr1	18336053	18336590	Locus_120446	.	-
chr1	18342654	18348298	blastnGorilla.Locus_59432	.	+
chr1	18370897	18371548	Locus_117715	.	+
chr1	18393985	18400604	blastnPan.Locus_39618	.	+
chr1	18403675	18403913	blastnGorilla.Locus_59511	.	+
chr1	18404595	18404814	blastnOrangutan.Locus_59509	.	-
chr1	18525872	18526273	blastnPan.Locus_42571	.	-
chr1	18625552	18629060	blastnGorilla.Locus_59727	.	-
chr1	18712323	18715008	ENSG00000225387	.	+
chr1	18801692	18801824	blastnPan.CUFF.76091	.	-
chr1	19254840	19254923	blastnPlatypus.Locus_104708	.	+
chr1	19316160	19334835	blastnMacaque.Locus_191646	.	-
chr1	19334885	19339142	blastnMacaque.Locus_189301	.	+
chr1	19831381	19832424	blastnMouse.ENSMUSG00000073739	.	+
chr1	19852670	19858268	XLOC_000077	.	+
chr1	19918296	19923326	ENSG00000235185	.	-
chr1	20288517	20288673	blastnMacaque.Locus_187901	.	+
chr1	20561870	20561967	blastnMacaque.Locus_188737	.	+
chr1	20569588	20571148	ENSG00000228105	.	+
chr1	20704589	20708481	blastnGorilla.Locus_60765	.	-
chr1	20762186	20764816	blastnMacaque.Locus_191307	.	-
chr1	20778909	20782835	blastnMacaque.Locus_191930	.	-
chr1	21592575	21593744	ENSG00000236936	.	+
chr1	22482930	22483817	Locus_117603	.	+
chr1	22515179	22517385	blastnMacaque.Locus_187485	.	+
chr1	22740183	22743260	blastnMacaque.Locus_190836	.	-
chr1	22744726	22745435	XLOC_000733	.	-
chr1	23000907	23000997	blastnMacaque.Locus_192477	.	-
chr1	23875630	23877406	ENSG00000235052	.	-
chr1	23877741	23878134	XLOC_000736	.	-
chr1	23973294	23984418	blastnMacaque.Locus_190211	.	-
chr1	24524178	24526121	Locus_120873	.	-
chr1	24526730	24538183	ENSG00000230023	.	+
chr1	24547053	24547212	blastnMacaque.Locus_187965	.	+
chr1	24610705	24610818	blastnMacaque.Locus_189630	.	+
chr1	24620477	24648420	ENSG00000232298	.	-
chr1	25055561	25057390	CUFF.249518	.	+
chr1	25194488	25197614	Locus_120866	.	-
chr1	25287836	25289588	ENSG00000229162	.	+
chr1	25367655	25370580	Locus_117426	.	+
chr1	25370198	25439611	ENSG00000233755	.	-
chr1	25524525	25524642	blastnPlatypus.Locus_154390	.	-
chr1	25532433	25533775	blastnGorilla.Locus_61507	.	-
chr1	25534630	25535360	ENSG00000231953	.	+
chr1	25542477	25542937	blastnMacaque.Locus_187878	.	+
chr1	25917180	25917319	blastnMacaque.CUFF.131019	.	+
chr1	26143240	26146263	ENSG00000228172	.	-
chr1	26186104	26189911	ENSG00000236528	.	+
chr1	26575392	26580855	ENSG00000225375	.	+
chr1	26954562	26954689	blastnGorilla.CUFF.22373	.	-
chr1	27004186	27004272	blastnMouse.Locus_112461	.	+
chr1	27009074	27015718	Locus_119280	.	+
chr1	27135963	27137233	Locus_119401	.	-
chr1	27360450	27360664	blastnMacaque.Locus_191069	.	-
chr1	27397695	27397783	blastnMouse.Locus_111820	.	+
chr1	27846378	27846456	blastnMouse.CUFF.90694	.	+
chr1	27854780	27855633	blastnPan.CUFF.78773	.	-
chr1	27986839	27989233	ENSG00000233975	.	-
chr1	28265386	28286704	ENSG00000227050	.	-
chr1	28356225	28357423	ENSG00000237895	.	-
chr1	28491273	28491449	blastnMacaque.Locus_189562	.	+
chr1	29196995	29213939	ENSG00000233427	.	-
chr1	29253751	29255344	blastnMacaque.Locus_190609	.	-
chr1	29471006	29473506	ENSG00000225750	.	-
chr1	29852649	29853258	blastnMacaque.Locus_188899	.	+
chr1	29869163	29869302	blastnMouse.Locus_112520	.	+
chr1	30097724	30102655	blastnMacaque.Locus_189866	.	+
chr1	30181698	30182394	ENSG00000228176	.	-
chr1	30308722	30309237	blastnGorilla.Locus_61664	.	-
chr1	30324110	30325813	blastnMacaque.Locus_190272	.	-
chr1	30328800	30337535	blastnMacaque.Locus_190911	.	-
chr1	30464316	30465148	Locus_118499	.	+
chr1	30486799	30512086	ENSG00000233399	.	-
chr1	30777426	30777630	blastnMacaque.Locus_187517	.	+
chr1	30890887	30892742	blastnMacaque.Locus_187859	.	+
chr1	30948868	30980678	blastnMacaque.Locus_192520	.	-
chr1	31283225	31288400	ENSG00000229607	.	-
chr1	31297075	31306693	ENSG00000223382	.	+
chr1	31333664	31335492	Locus_118857	.	+
chr1	31627904	31628890	Locus_118660	.	+
chr1	31697117	31697223	blastnMouse.Locus_112463	.	+
chr1	32253763	32254088	blastnMouse.ENSMUSG00000085389	.	-
chr1	32307620	32321169	ENSG00000203620	.	-
chr1	32460935	32461014	blastnGorilla.Locus_58115	.	+
chr1	32670370	32672415	ENSG00000224066	.	-
chr1	32814795	32816264	ENSG00000233775	.	-
chr1	33190859	33191067	blastnMouse.ENSMUSG00000087575	.	-
chr1	33713925	33714352	blastnMacaque.Locus_187583	.	+
chr1	33815953	33831759	ENSG00000233246	.	+
chr1	34694761	34694877	blastnGorilla.Locus_56774	.	+
chr1	34745540	34746608	Locus_117637	.	+
chr1	34813109	34813753	blastnGorilla.Locus_56924	.	+
chr1	34926419	34927835	Locus_120791	.	-
chr1	34928664	34935649	Locus_120855	.	-
chr1	34988444	34988838	blastnMacaque.Locus_189082	.	+
chr1	35062540	35064577	blastnMacaque.Locus_191590	.	-
chr1	35077816	35079334	Locus_120071	.	-
chr1	35081180	35083207	XLOC_000781	.	-
chr1	36790157	36790244	blastnMouse.ENSMUSG00000086961	.	-
chr1	37143216	37157106	Locus_119473	.	-
chr1	37158762	37160563	blastnGorilla.Locus_61044	.	-
chr1	37235456	37241369	ENSG00000234481	.	+
chr1	37549526	37568041	blastnMacaque.Locus_191356	.	-
chr1	37599049	37600919	Locus_118980	.	+
chr1	37622273	37790701	ENSG00000223944	.	-
chr1	37709136	37712975	blastnMacaque.Locus_192578	.	-
chr1	37714327	37714523	blastnMacaque.Locus_192573	.	-
chr1	37740832	37740947	blastnMouse.CUFF.88861	.	+
chr1	37791332	37800119	blastnMacaque.Locus_188261	.	+
chr1	37866619	37866721	blastnMouse.Locus_111387	.	-
chr1	37912205	37912286	blastnMouse.Locus_111056	.	-
chr1	37915272	37917933	CUFF.252820	.	-
chr1	38512986	38584697	ENSG00000224592	.	+
chr1	38572796	38582160	blastnGorilla.CUFF.25076	.	+
chr1	38595556	38596230	Locus_119871	.	-
chr1	38601906	38602088	blastnGorilla.Locus_59967	.	-
chr1	38604236	38604409	blastnMouse.ENSMUSG00000073759	.	-
chr1	38607281	38628165	Locus_117888	.	+
chr1	38674706	38680439	ENSG00000237290	.	-
chr1	38709047	38709887	blastnGorilla.Locus_59225	.	+
chr1	38736426	38736668	blastnMouse.Locus_111069	.	-
chr1	38749518	38749609	blastnMouse.ENSMUSG00000084757	.	+
chr1	38764065	38764249	blastnMacaque.Locus_187547	.	+
chr1	38820200	38820765	blastnGorilla.Locus_57064	.	+
chr1	38917322	38917479	blastnMouse.ENSMUSG00000086955	.	+
chr1	38940868	38942156	ENSG00000238063	.	+
chr1	38950171	38950323	blastnPan.CUFF.81094	.	+
chr1	38964095	38964259	blastnMacaque.Locus_191260	.	-
chr1	39085117	39085235	blastnPan.Locus_41115	.	-
chr1	39646957	39647032	blastnMacaque.Locus_190107	.	-
chr1	39715510	39723321	ENSG00000226438	.	-
chr1	40099088	40099575	ENSG00000225903	.	+
chr1	40265102	40271016	CUFF.253350	.	+
chr1	40284735	40285561	blastnGorilla.Locus_57576	.	+
chr1	40285855	40286749	blastnPan.Locus_40218	.	+
chr1	40295258	40295408	blastnPan.CUFF.81347	.	-
chr1	40363417	40364770	ENSG00000236546	.	+
chr1	40406007	40407201	blastnPan.Locus_41742	.	-
chr1	40803822	40804671	blastnMacaque.Locus_190292	.	-
chr1	40958829	40974333	ENSG00000238287	.	-
chr1	40980133	40980729	ENSG00000227278	.	-
chr1	41022937	41025872	Locus_119122	.	+
chr1	41313707	41314498	blastnOrangutan.Locus_59256	.	-
chr1	41363779	41365350	blastnPan.Locus_41646	.	-
chr1	41369071	41370064	blastnPan.Locus_39337	.	+
chr1	41749327	41749712	blastnMacaque.CUFF.134763	.	-
chr1	41889421	41889932	blastnGorilla.Locus_58478	.	+
chr1	41892072	41894103	blastnMacaque.Locus_189550	.	+
chr1	42061063	42061257	blastnGorilla.Locus_56995	.	+
chr1	43144406	43147325	ENSG00000234917	.	+
chr1	43183290	43183663	blastnPan.CUFF.82183	.	+
chr1	43511276	43511376	blastnMacaque.Locus_187702	.	+
chr1	43842694	43842790	blastnMacaque.Locus_141822	.	+
chr1	44509008	44509516	blastnMacaque.Locus_190132	.	-
chr1	44709080	44709945	ENSG00000233602	.	-
chr1	45090582	45092080	blastnMouse.ENSMUSG00000085749	.	-
chr1	45763168	45765421	blastnGorilla.Locus_60989	.	-
chr1	46340362	46342525	Locus_120359	.	-
chr1	46512490	46514040	ENSG00000226957	.	+
chr1	46599043	46604753	ENSG00000227857	.	+
chr1	46912345	46916954	ENSG00000224863	.	-
chr1	46919510	46948147	ENSG00000225667	.	+
chr1	46923103	46923905	blastnGorilla.CUFF.27141	.	+
chr1	46926696	46928214	blastnMacaque.Locus_188351	.	+
chr1	47486468	47489666	blastnGorilla.Locus_61675	.	-
chr1	47643841	47644943	ENSG00000225506	.	-
chr1	47644922	47645829	ENSG00000224805	.	+
chr1	47691469	47696422	ENSG00000226252	.	+
chr1	47862125	47862322	blastnMacaque.Locus_190517	.	-
chr1	48024807	48051794	Locus_118157	.	+
chr1	48153009	48153848	blastnMouse.ENSMUSG00000085870	.	-
chr1	48154135	48169055	ENSG00000227947	.	+
chr1	48283738	48285909	ENSG00000225028	.	+
chr1	48405435	48407407	blastnMacaque.Locus_189222	.	+
chr1	48450008	48451550	blastnMacaque.Locus_189537	.	+
chr1	48483387	48483601	blastnMouse.Locus_110656	.	-
chr1	48519217	48532873	ENSG00000226133	.	+
chr1	48527052	48527301	blastnGorilla.Locus_60946	.	-
chr1	48549619	48557958	Locus_117583	.	+
chr1	48727015	48730430	XLOC_000828	.	-
chr1	49014183	49014431	blastnMacaque.Locus_189778	.	+
chr1	49019668	49023426	Locus_117783	.	+
chr1	49021037	49021224	blastnGorilla.Locus_56940	.	+
chr1	49152796	49159730	Locus_117840	.	+
chr1	49182082	49182800	blastnMacaque.Locus_189382	.	+
chr1	49375872	49402326	CUFF.256128	.	+
chr1	49513988	49653257	ENSG00000229846	.	+
chr1	49839873	49937757	ENSG00000225623	.	-
chr1	49979262	49983218	blastnGorilla.Locus_56955	.	+
chr1	50501477	50506799	Locus_117479	.	+
chr1	50528137	50529427	Locus_119313	.	-
chr1	50671756	50688799	ENSG00000233407	.	-
chr1	50675135	50675525	blastnMacaque.Locus_188565	.	+
chr1	50715437	50715667	blastnGorilla.Locus_61379	.	-
chr1	50717518	50717630	blastnMouse.Locus_110698	.	-
chr1	50749619	50761122	CUFF.256049	.	-
chr1	50772147	50773062	XLOC_000185	.	+
chr1	50802059	50802941	blastnGorilla.Locus_57633	.	+
chr1	51444387	51444647	blastnMouse.ENSMUSG00000087641	.	-
chr1	51730588	51731705	ENSG00000236434	.	+
chr1	51983981	52027301	ENSG00000227070	.	+
chr1	52373980	52374087	blastnMouse.ENSMUSG00000086483	.	+
chr1	53580248	53584281	ENSG00000235563	.	+
chr1	53637681	53638153	blastnMacaque.Locus_192058	.	-
chr1	53639431	53639695	blastnOrangutan.Locus_59342	.	-
chr1	53733607	53734273	ENSG00000234578	.	+
chr1	53753696	53755378	ENSG00000228838	.	+
chr1	53757463	53757810	ENSG00000225030	.	-
chr1	53814160	53815977	ENSG00000226938	.	-
chr1	53832340	53833917	ENSG00000230138	.	-
chr1	53847084	53847334	blastnPan.Locus_42644	.	-
chr1	53950546	53952742	blastnMacaque.Locus_188495	.	+
chr1	54129006	54129219	blastnGorilla.Locus_57527	.	+
chr1	54467103	54469269	CUFF.257254	.	-
chr1	54566743	54566824	blastnMouse.ENSMUSG00000085304	.	-
chr1	54956990	54958704	Locus_117445	.	+
chr1	55038679	55040970	blastnMacaque.Locus_191806	.	-
chr1	55258558	55260578	ENSG00000237453	.	+
chr1	55439319	55439530	blastnMacaque.Locus_189352	.	+
chr1	55683534	55699850	ENSG00000231090	.	+
chr1	56285654	56288745	Locus_119883	.	-
chr1	56336020	56345756	Locus_117957	.	+
chr1	56381282	56410636	ENSG00000230250	.	-
chr1	56410760	56415792	ENSG00000233079	.	+
chr1	56427584	56436730	XLOC_000210	.	+
chr1	56469969	56470646	blastnGorilla.Locus_60106	.	-
chr1	56524418	56524873	blastnGorilla.Locus_57682	.	+
chr1	56611393	56620896	ENSG00000235612	.	+
chr1	56857418	56875204	blastnMacaque.Locus_191207	.	-
chr1	56876834	56877692	blastnMacaque.Locus_190224	.	-
chr1	56880635	56881638	ENSG00000223956	.	+
chr1	57289352	57292593	ENSG00000229913	.	-
chr1	57637948	57643351	Locus_117730	.	+
chr1	58005332	58005462	blastnMacaque.Locus_189104	.	+
chr1	58525811	58545946	ENSG00000235038	.	+
chr1	59209513	59213060	Locus_121035	.	-
chr1	59228990	59229086	blastnMouse.ENSMUSG00000052767	.	-
chr1	59231957	59232090	blastnGorilla.Locus_58676	.	+
chr1	59250823	59366668	ENSG00000234807	.	+
chr1	59270285	59290979	blastnMacaque.Locus_189967	.	+
chr1	59280667	59280789	blastnOrangutan.Locus_60474	.	+
chr1	59304120	59316926	ENSG00000231740	.	-
chr1	59346235	59346396	blastnGorilla.Locus_57314	.	+
chr1	59348540	59369482	ENSG00000232453	.	-
chr1	59486059	59510286	ENSG00000230812	.	+
chr1	59520069	59521721	ENSG00000241042	.	-
chr1	59521671	59543788	ENSG00000235215	.	-
chr1	59552373	59590068	blastnPan.Locus_41470	.	-
chr1	59562226	59563467	blastnMacaque.Locus_192355	.	-
chr1	59590157	59591715	blastnGorilla.Locus_58580	.	+
chr1	59597608	59664293	ENSG00000224609	.	-
chr1	59613313	59615760	XLOC_000221	.	+
chr1	59732812	59735199	CUFF.258159	.	-
chr1	59914535	59916224	blastnMacaque.Locus_191527	.	-
chr1	60220419	60254854	ENSG00000226883	.	-
chr1	60275850	60280862	Locus_121174	.	-
chr1	60429956	60433906	XLOC_000854	.	-
chr1	60580547	60615351	ENSG00000238242	.	+
chr1	60596400	60599181	blastnGorilla.Locus_56908	.	+
chr1	60746629	60747674	blastnOrangutan.Locus_61284	.	+
chr1	61228465	61228629	blastnPan.Locus_41074	.	-
chr1	61374374	61375656	blastnGorilla.Locus_60035	.	-
chr1	62016921	62021576	Locus_119477	.	-
chr1	62102824	62113990	XLOC_000227	.	+
chr1	62106590	62115281	blastnMouse.ENSMUSG00000046683	.	+
chr1	62692517	62695715	blastnGorilla.Locus_58717	.	+
chr1	62761743	62761843	blastnMouse.ENSMUSG00000085843	.	+
chr1	63154153	63176365	ENSG00000235545	.	+
chr1	63345448	63375973	blastnMacaque.Locus_191582	.	-
chr1	63361680	63367310	ENSG00000234318	.	+
chr1	63383178	63383258	blastnMouse.CUFF.85716	.	+
chr1	63415786	63417869	blastnMouse.Locus_110819	.	+
chr1	63468261	63468880	blastnMacaque.Locus_191330	.	-
chr1	63489878	63491329	ENSG00000227485	.	+
chr1	63532023	63533764	Locus_120662	.	-
chr1	63553827	63555567	blastnChicken.CUFF.226595	.	+
chr1	63638726	63664798	Locus_119252	.	+
chr1	64848287	64849048	Locus_118831	.	+
chr1	65534090	65536205	blastnGorilla.Locus_58313	.	+
chr1	65952089	65959871	ENSG00000237852	.	+
chr1	66161446	66161533	blastnPan.Locus_42380	.	-
chr1	66537294	66547044	Locus_120887	.	-
chr1	66853799	66853877	blastnMacaque.Locus_189915	.	+
chr1	67242927	67244388	blastnMouse.ENSMUSG00000085041	.	-
chr1	67529696	67529924	blastnGorilla.Locus_59064	.	+
chr1	67924965	67925445	blastnMacaque.Locus_188731	.	+
chr1	68010047	68019073	blastnGorilla.Locus_58619	.	+
chr1	68090241	68090352	blastnMacaque.Locus_190321	.	-
chr1	68323596	68323875	blastnMacaque.Locus_187911	.	+
chr1	68729712	68731543	blastnMacaque.Locus_189368	.	+
chr1	68962359	69004310	ENSG00000234264	.	+
chr1	69050924	69051067	blastnMacaque.Locus_188007	.	+
chr1	69164006	69182666	blastnPan.Locus_40633	.	+
chr1	69399360	69399720	blastnMacaque.Locus_190987	.	-
chr1	69402787	69402881	blastnMacaque.Locus_189356	.	+
chr1	69411584	69411744	blastnMacaque.Locus_189216	.	+
chr1	69646557	69706449	Locus_120379	.	-
chr1	69662839	69684804	blastnGorilla.Locus_56981	.	+
chr1	69709055	69715106	ENSG00000235446	.	-
chr1	69963051	69989304	blastnGorilla.Locus_59325	.	+
chr1	70019405	70021148	Locus_118588	.	+
chr1	70684272	70686706	ENSG00000228988	.	-
chr1	71107447	71109143	blastnGorilla.CUFF.30533	.	-
chr1	71110666	71114581	XLOC_000868	.	-
chr1	71169373	71252151	ENSG00000229051	.	+
chr1	71181616	71185972	ENSG00000226208	.	-
chr1	71395018	71400070	blastnMacaque.Locus_189183	.	+
chr1	72259915	72302695	ENSG00000228853	.	-
chr1	72339497	72339958	blastnMouse.ENSMUSG00000086708	.	+
chr1	72439850	72442046	blastnGorilla.Locus_57136	.	+
chr1	73163163	73364823	ENSG00000225087	.	-
chr1	73240954	73256963	ENSG00000227016	.	+
chr1	73258755	73282496	Locus_118902	.	+
chr1	73726666	73763597	blastnMacaque.Locus_192399	.	-
chr1	73917034	73922150	blastnGorilla.Locus_60116	.	-
chr1	74100899	74175264	ENSG00000223479	.	+
chr1	74933879	74935227	ENSG00000233894	.	+
chr1	75055419	75087403	ENSG00000234497	.	+
chr1	75256842	75258917	blastnMacaque.Locus_189449	.	+
chr1	75593515	75598743	ENSG00000224127	.	-
chr1	75595659	75598261	ENSG00000224149	.	-
chr1	76736888	76738328	blastnGorilla.Locus_61554	.	-
chr1	77055772	77056244	blastnPan.Locus_42486	.	-
chr1	77223809	77244952	ENSG00000237552	.	-
chr1	77533605	77549068	ENSG00000230498	.	+
chr1	79805559	79805713	blastnGorilla.Locus_57321	.	+
chr1	79810119	79810232	blastnPan.Locus_40176	.	+
chr1	79887158	79896635	Locus_118132	.	+
chr1	81617018	81624678	blastnGorilla.Locus_58945	.	+
chr1	81718235	81721729	blastnMacaque.Locus_192305	.	-
chr1	81729293	81729392	blastnMouse.Locus_98492	.	-
chr1	81734079	81735527	blastnMacaque.Locus_191434	.	-
chr1	81926628	81926835	blastnOpossum.Locus_187276	.	-
chr1	81930441	81930518	blastnChicken.Locus_110303	.	-
chr1	81970784	81971981	ENSG00000227960	.	+
chr1	82003904	82005482	Locus_119947	.	-
chr1	82051626	82091398	ENSG00000236676	.	-
chr1	82543272	82543438	blastnMacaque.Locus_188156	.	+
chr1	82578884	82585655	blastnGorilla.Locus_58565	.	+
chr1	82680904	82726817	ENSG00000233290	.	-
chr1	82735983	82739970	blastnPan.Locus_40272	.	+
chr1	82944009	82951330	Locus_119589	.	-
chr1	83001858	83021203	XLOC_000885	.	-
chr1	83041633	83043411	blastnMacaque.Locus_192186	.	-
chr1	83982445	84039951	XLOC_000271	.	+
chr1	84018901	84019479	blastnMacaque.Locus_192307	.	-
chr1	84038497	84038579	blastnOpossum.Locus_99115	.	-
chr1	84071365	84082640	Locus_120640	.	-
chr1	84238346	84238429	blastnMouse.Locus_97847	.	-
chr1	84255963	84267148	ENSG00000237076	.	+
chr1	84283094	84283526	blastnGorilla.Locus_61102	.	-
chr1	84300431	84301967	blastnGorilla.Locus_57488	.	+
chr1	84444801	84449983	ENSG00000233061	.	-
chr1	84711600	84711767	blastnMacaque.Locus_189001	.	+
chr1	85261978	85262968	CUFF.261411	.	-
chr1	86044978	86046367	blastnGorilla.Locus_60620	.	-
chr1	86064814	86066417	ENSG00000230285	.	+
chr1	86073097	86073236	blastnMouse.CUFF.105197	.	+
chr1	86081828	86082612	Locus_118936	.	+
chr1	86094374	86095371	blastnGorilla.Locus_62119	.	-
chr1	87036864	87158886	ENSG00000236915	.	-
chr1	87277014	87289136	blastnMacaque.Locus_187545	.	+
chr1	87287254	87288624	blastnGorilla.Locus_61218	.	-
chr1	87861972	87865342	CUFF.261870	.	+
chr1	87991790	87994648	Locus_120721	.	-
chr1	87992121	88018517	blastnOrangutan.Locus_60905	.	+
chr1	88200526	88223292	blastnGorilla.Locus_60429	.	-
chr1	88365592	88442197	ENSG00000224235	.	-
chr1	88423946	88433545	blastnMacaque.Locus_187822	.	+
chr1	88425063	88675206	Locus_118278	.	+
chr1	88536689	88536779	blastnOpossum.Locus_188482	.	+
chr1	88577967	88581448	blastnPlatypus.Locus_189355	.	-
chr1	88634913	88635871	blastnPan.Locus_41055	.	-
chr1	88637281	88648398	blastnMacaque.Locus_188028	.	+
chr1	88641329	88643953	CUFF.261901	.	-
chr1	88650420	88654183	blastnMacaque.Locus_188813	.	+
chr1	88702990	88703073	blastnMouse.Locus_98575	.	-
chr1	88764056	88768658	blastnMacaque.Locus_190095	.	-
chr1	88817768	88821181	Locus_120113	.	-
chr1	88982903	88982990	blastnMouse.Locus_98883	.	+
chr1	89003196	89150887	ENSG00000237505	.	-
chr1	89018022	89032624	blastnGorilla.Locus_58046	.	+
chr1	89139652	89139787	blastnMouse.ENSMUSG00000090913	.	-
chr1	90095284	90141945	ENSG00000230735	.	+
chr1	90254473	90256051	ENSG00000231613	.	+
chr1	90371475	90375849	blastnGorilla.Locus_60467	.	-
chr1	90411873	90412529	blastnPan.Locus_39630	.	+
chr1	90647091	90664327	blastnPlatypus.Locus_189454	.	-
chr1	90762012	90762549	blastnGorilla.Locus_58030	.	+
chr1	90976467	90999029	ENSG00000229201	.	-
chr1	91003252	91003837	blastnMouse.Locus_52928	.	+
chr1	91039829	91049999	blastnMouse.Locus_52212	.	+
chr1	91045955	91049541	blastnMacaque.Locus_190723	.	-
chr1	91077207	91116020	blastnGorilla.Locus_59080	.	+
chr1	91088564	91088641	blastnPlatypus.Locus_189230	.	-
chr1	91188984	91190284	CUFF.262368	.	-
chr1	91216070	91216260	blastnMouse.Locus_52500	.	+
chr1	91626508	91639028	blastnGorilla.Locus_59405	.	+
chr1	92010899	92035089	XLOC_000917	.	-
chr1	92033240	92033633	blastnPan.Locus_42656	.	-
chr1	92379094	92379779	blastnMacaque.Locus_141800	.	-
chr1	92812304	92812579	blastnMouse.ENSMUSG00000085900	.	-
chr1	94197006	94197174	blastnGorilla.Locus_57639	.	+
chr1	94713464	94715048	ENSG00000231363	.	+
chr1	94715931	94800404	ENSG00000226835	.	+
chr1	94745879	94780121	Locus_119847	.	-
chr1	94791894	94795546	blastnPan.CUFF.91421	.	-
chr1	95051112	95057853	ENSG00000223675	.	-
chr1	95081998	95089740	ENSG00000235565	.	-
chr1	95119136	95120447	blastnGorilla.Locus_59115	.	+
chr1	95143179	95144136	CUFF.263224	.	+
chr1	95149083	95149557	Locus_117488	.	+
chr1	95166536	95209550	Locus_118884	.	+
chr1	95240931	95242452	CUFF.263247	.	+
chr1	95393122	95433017	ENSG00000235501	.	+
chr1	95467533	95467795	blastnGorilla.Locus_59311	.	+
chr1	95472855	95473149	blastnPan.Locus_40554	.	+
chr1	95527152	95533101	ENSG00000230427	.	+
chr1	95546646	95550539	XLOC_000306	.	+
chr1	95776484	95783819	ENSG00000228504	.	-
chr1	96049105	96050611	blastnMacaque.Locus_189535	.	+
chr1	96120621	96120714	blastnOpossum.Locus_192907	.	-
chr1	96144719	96182766	CUFF.263470	.	+
chr1	96397426	96397639	blastnMacaque.Locus_190148	.	-
chr1	96403457	96488436	ENSG00000237435	.	+
chr1	96567977	96568144	blastnGorilla.Locus_62004	.	-
chr1	96690844	96699980	blastnMacaque.Locus_188102	.	+
chr1	96719625	96839681	ENSG00000231987	.	-
chr1	96804522	96825792	blastnMacaque.Locus_189351	.	+
chr1	96910177	96910400	blastnMacaque.Locus_187717	.	+
chr1	97807071	97832751	Locus_119279	.	+
chr1	98278870	98286602	Locus_118353	.	+
chr1	98397742	98407319	Locus_121130	.	-
chr1	98440496	98441284	Locus_120164	.	-
chr1	98580563	98581508	blastnGorilla.Locus_59464	.	+
chr1	98644806	98644885	blastnChicken.Locus_110455	.	+
chr1	98654267	98659267	Locus_118819	.	+
chr1	98660939	98674878	Locus_117433	.	+
chr1	98850447	98856886	blastnMacaque.Locus_190197	.	-
chr1	99908196	99908438	blastnOrangutan.Locus_58446	.	-
chr1	99937918	99999571	ENSG00000224445	.	-
chr1	100017661	100017760	blastnMacaque.Locus_190828	.	-
chr1	100927955	100951553	ENSG00000228086	.	-
chr1	101075624	101124548	blastnPan.CUFF.91824	.	-
chr1	101092605	101112575	ENSG00000230402	.	-
chr1	101121695	101171670	blastnGorilla.CUFF.33796	.	+
chr1	101788893	101855859	ENSG00000231671	.	+
chr1	102107339	102195170	ENSG00000226715	.	+
chr1	102202780	102239739	Locus_117820	.	+
chr1	102686315	102686485	blastnGorilla.Locus_59383	.	+
chr1	103090892	103110464	CUFF.264127	.	-
chr1	103122546	103126330	Locus_119452	.	-
chr1	103142328	103145365	XLOC_000322	.	+
chr1	103228878	103319398	ENSG00000230864	.	-
chr1	103317124	103317924	Locus_118753	.	+
chr1	103684611	103697054	blastnMacaque.Locus_190527	.	-
chr1	104817719	104832696	blastnGorilla.Locus_58057	.	+
chr1	104900725	104909571	blastnGorilla.Locus_59376	.	+
chr1	105275489	105324948	blastnGorilla.Locus_59120	.	+
chr1	105522236	105522413	blastnGorilla.Locus_62086	.	-
chr1	106005626	106005733	blastnMacaque.Locus_188160	.	+
chr1	106015903	106029242	XLOC_000947	.	-
chr1	106377346	106377669	CUFF.264230	.	+
chr1	106470246	106565834	ENSG00000233047	.	-
chr1	106508402	106581195	XLOC_000327	.	+
chr1	106570431	106571182	Locus_117556	.	+
chr1	106590802	106591822	Locus_119454	.	-
chr1	106595139	106615803	Locus_121078	.	-
chr1	106615869	106627121	ENSG00000237480	.	+
chr1	107079527	107109788	blastnMacaque.Locus_188201	.	+
chr1	107149018	107149157	blastnGorilla.Locus_59021	.	+
chr1	107308738	107331009	blastnGorilla.Locus_59858	.	-
chr1	107360861	107383800	ENSG00000237460	.	+
chr1	107392463	107395753	Locus_119153	.	+
chr1	107649949	107650247	blastnMacaque.Locus_188110	.	+
chr1	107769845	107771172	blastnGorilla.Locus_60417	.	-
chr1	108507065	108537229	ENSG00000230489	.	+
chr1	108593042	108594976	XLOC_000332	.	+
chr1	108614104	108617141	ENSG00000226822	.	+
chr1	110073073	110073333	blastnMouse.ENSMUSG00000085318	.	-
chr1	110082528	110086459	ENSG00000254942	.	-
chr1	110138847	110140403	ENSG00000225113	.	+
chr1	110293258	110294699	blastnMouse.ENSMUSG00000086968	.	+
chr1	110332576	110332727	blastnGorilla.Locus_58525	.	+
chr1	110336548	110337397	blastnGorilla.Locus_56880	.	+
chr1	110370977	110414058	ENSG00000228420	.	+
chr1	110678155	110679733	Locus_117502	.	+
chr1	110751456	110752609	ENSG00000224965	.	-
chr1	110856648	110856780	blastnMacaque.Locus_187958	.	+
chr1	111015165	111016328	Locus_119817	.	-
chr1	111078917	111080213	blastnPan.Locus_40920	.	-
chr1	111262186	111264469	blastnPan.Locus_42474	.	+
chr1	111753903	111755105	blastnMacaque.Locus_190169	.	-
chr1	112396384	112399527	ENSG00000232558	.	-
chr1	112462526	112464427	blastnMacaque.Locus_189526	.	+
chr1	112504557	112504661	blastnMouse.Locus_99743	.	+
chr1	112568516	112568640	blastnMouse.Locus_99259	.	+
chr1	112606952	112607073	blastnMouse.Locus_97978	.	-
chr1	112619591	112620637	Locus_119331	.	-
chr1	112635477	112686569	XLOC_000964	.	-
chr1	112719856	112903150	ENSG00000231246	.	-
chr1	112882203	112884911	blastnOrangutan.Locus_59691	.	-
chr1	113357948	113358074	blastnPan.CUFF.94701	.	-
chr1	113710383	113710557	blastnPan.CUFF.94619	.	-
chr1	114466622	114472114	ENSG00000235527	.	-
chr1	114719808	114720015	blastnMacaque.Locus_191907	.	-
chr1	115656673	115657082	blastnMacaque.Locus_192043	.	-
chr1	115674331	115678293	blastnPan.CUFF.94189	.	-
chr1	115724043	115765741	XLOC_000358	.	+
chr1	115740948	115741744	blastnMacaque.Locus_190396	.	-
chr1	115763105	115763410	blastnMouse.Locus_98787	.	-
chr1	115813553	115819102	XLOC_000971	.	-
chr1	115825655	115910693	ENSG00000228035	.	+
chr1	116047806	116048054	blastnMouse.Locus_97900	.	-
chr1	116185273	116185368	blastnMouse.ENSMUSG00000089916	.	-
chr1	116461997	116468529	ENSG00000228127	.	+
chr1	116502346	116502936	blastnPan.CUFF.94106	.	-
chr1	116706905	116708862	ENSG00000235933	.	+
chr1	116783605	116784689	Locus_120196	.	-
chr1	116854479	116854611	blastnMouse.CUFF.101494	.	-
chr1	116888571	116888664	blastnMouse.Locus_98991	.	+
chr1	116971673	117105789	ENSG00000230381	.	-
chr1	117027640	117031683	blastnMacaque.Locus_189488	.	+
chr1	117029956	117032403	blastnPan.CUFF.93995	.	-
chr1	117035645	117041834	ENSG00000224950	.	-
chr1	117038902	117047549	CUFF.266208	.	-
chr1	117039747	117040845	blastnPan.CUFF.93994	.	-
chr1	117838142	117863958	ENSG00000235202	.	+
chr1	118139454	118149284	ENSG00000236866	.	-
chr1	118228488	118228589	blastnMouse.Locus_98022	.	-
chr1	118765717	118800571	blastnMacaque.Locus_189644	.	+
chr1	118939949	118940054	blastnOpossum.Locus_191643	.	-
chr1	119105547	119106958	blastnGorilla.Locus_61366	.	-
chr1	119202337	119202479	blastnMouse.Locus_98747	.	-
chr1	119219642	119224314	blastnMacaque.Locus_188357	.	+
chr1	119590028	119607408	ENSG00000224238	.	-
chr1	119766635	119766832	blastnMouse.ENSMUSG00000086833	.	-
chr1	119796537	119796739	blastnPan.Locus_40106	.	-
chr1	119802888	119870754	ENSG00000227712	.	-
chr1	119803651	119806258	blastnGorilla.Locus_62231	.	-
chr1	119820072	119821073	blastnGorilla.Locus_60181	.	-
chr1	119860048	119860947	XLOC_000984	.	-
chr1	119880457	119881635	blastnPan.Locus_40215	.	-
chr1	120220799	120222784	blastnMacaque.CUFF.145591	.	-
chr1	120324877	120325117	blastnPan.Locus_39610	.	-
chr1	121236177	121252295	ENSG00000228826	.	-
chr1	145388026	145388349	blastnMacaque.Locus_187757	.	+
chr1	145397048	145397858	blastnOrangutan.Locus_58711	.	+
chr1	146979417	146979849	CUFF.267317	.	-
chr1	146991969	146992244	blastnGorilla.Locus_57586	.	+
chr1	147025534	147025969	blastnMouse.ENSMUSG00000079160	.	+
chr1	147046329	147052241	blastnChicken.Locus_50102	.	-
chr1	147169914	147171461	ENSG00000227139	.	+
chr1	147249700	147267415	ENSG00000234190	.	+
chr1	147281915	147283468	XLOC_001007	.	-
chr1	147823154	147823343	blastnMacaque.Locus_192394	.	+
chr1	147876011	147876077	blastnPan.Locus_40664	.	-
chr1	148865006	148865754	Locus_118427	.	+
chr1	149230716	149232554	ENSG00000232721	.	+
chr1	150009637	150010358	CUFF.267782	.	-
chr1	150031688	150034135	CUFF.267810	.	-
chr1	150185520	150185618	blastnMacaque.Locus_190514	.	-
chr1	150945599	150948010	ENSG00000231073	.	+
chr1	151512163	151512356	blastnMouse.ENSMUSG00000085250	.	-
chr1	151917242	151918368	Locus_120120	.	-
chr1	152095010	152097541	ENSG00000226716	.	+
chr1	152178334	152179533	ENSG00000236427	.	+
chr1	152346430	152417932	ENSG00000227415	.	+
chr1	152826540	152828405	blastnMacaque.Locus_190099	.	-
chr1	152832982	152834403	blastnMacaque.Locus_192278	.	-
chr1	152902516	152921686	ENSG00000224308	.	-
chr1	153146994	153164152	ENSG00000229699	.	+
chr1	153249985	153250587	CUFF.268690	.	+
chr1	153460289	153460507	blastnMacaque.Locus_192601	.	-
chr1	153485364	153485871	blastnGorilla.CUFF.38331	.	+
chr1	154374804	154379040	ENSG00000228013	.	-
chr1	154551541	154552139	ENSG00000233875	.	-
chr1	154757575	154762236	blastnMacaque.Locus_189711	.	+
chr1	155279829	155280381	ENSG00000229691	.	-
chr1	155679889	155680354	ENSG00000227673	.	-
chr1	155961181	155971578	ENSG00000224276	.	+
chr1	155966114	155972355	ENSG00000227010	.	-
chr1	156410066	156410745	blastnMacaque.CUFF.147974	.	-
chr1	156416204	156426369	ENSG00000236947	.	-
chr1	156479272	156480049	blastnGorilla.CUFF.39072	.	+
chr1	156681159	156682966	ENSG00000223356	.	-
chr1	157115925	157116747	Locus_118222	.	+
chr1	157155178	157157195	ENSG00000229961	.	+
chr1	157253067	157253213	blastnGorilla.Locus_59388	.	+
chr1	157926786	157927346	blastnGorilla.CUFF.39340	.	+
chr1	157995340	158000956	ENSG00000226520	.	+
chr1	158119644	158122023	XLOC_000428	.	+
chr1	158444244	158464676	ENSG00000236656	.	-
chr1	159147297	159148781	blastnOrangutan.Locus_59586	.	-
chr1	159315956	159438858	ENSG00000228560	.	-
chr1	159436111	159453166	ENSG00000224943	.	+
chr1	159823843	159856512	Locus_118031	.	+
chr1	159879847	159880744	blastnPan.CUFF.104032	.	+
chr1	159931008	159948851	ENSG00000224259	.	+
chr1	160406718	160408207	blastnMacaque.Locus_190780	.	-
chr1	160643136	160653612	ENSG00000228863	.	+
chr1	160901529	160904170	ENSG00000232188	.	-
chr1	161054255	161057361	ENSG00000228917	.	+
chr1	161265664	161266179	XLOC_000440	.	+
chr1	161389333	161390169	XLOC_001066	.	-
chr1	161641768	161644614	ENSG00000234211	.	-
chr1	161732646	161736000	ENSG00000226889	.	-
chr1	162004995	162009357	ENSG00000227818	.	+
chr1	162286642	162287584	ENSG00000227094	.	-
chr1	162508355	162518825	Locus_117955	.	+
chr1	162518991	162520609	CUFF.270837	.	+
chr1	162824631	162824741	blastnMouse.ENSMUSG00000089990	.	+
chr1	162888891	162892224	CUFF.270921	.	-
chr1	162938411	162938726	blastnGorilla.Locus_61805	.	-
chr1	163131465	163182813	ENSG00000232892	.	+
chr1	163333705	163333898	blastnGorilla.Locus_61032	.	-
chr1	163368584	163368992	blastnMacaque.Locus_190611	.	-
chr1	163624598	163631032	blastnMacaque.Locus_190411	.	-
chr1	163780124	163815445	Locus_118878	.	+
chr1	164290130	164290246	blastnXenopus.Locus_170914	.	-
chr1	164398067	164400020	Locus_120908	.	-
chr1	164875985	164876156	blastnOrangutan.Locus_59257	.	-
chr1	164879222	164881715	XLOC_001075	.	-
chr1	165028153	165028332	blastnMouse.Locus_82512	.	+
chr1	165225365	165226098	blastnGorilla.Locus_57542	.	+
chr1	165257290	165260822	blastnPan.Locus_40714	.	+
chr1	165453444	165454065	blastnGorilla.Locus_61661	.	-
chr1	165454279	165456604	CUFF.271154	.	-
chr1	165567700	165592568	ENSG00000236206	.	+
chr1	166152858	166153396	blastnMouse.CUFF.138227	.	+
chr1	166445009	166459276	ENSG00000234142	.	-
chr1	166853251	166856829	blastnPan.CUFF.99065	.	-
chr1	166853779	166858069	Locus_120000	.	-
chr1	167021788	167027779	ENSG00000227907	.	+
chr1	167145154	167165029	ENSG00000231605	.	-
chr1	168370067	168391894	ENSG00000228697	.	-
chr1	168463346	168463442	blastnMouse.Locus_82156	.	+
chr1	168623008	168623141	blastnMouse.Locus_80983	.	-
chr1	168756177	168762124	ENSG00000225826	.	+
chr1	168773292	168838565	XLOC_000456	.	+
chr1	168819365	168819622	blastnGorilla.Locus_60706	.	-
chr1	168893280	168894409	blastnMacaque.Locus_187484	.	+
chr1	168940576	168941036	blastnPan.Locus_42824	.	-
chr1	168950577	168952407	blastnMacaque.Locus_190175	.	-
chr1	169014460	169014545	blastnMouse.ENSMUSG00000086116	.	-
chr1	169020228	169022259	blastnGorilla.Locus_61579	.	-
chr1	169073362	169074145	ENSG00000237707	.	+
chr1	169732070	169733789	ENSG00000230704	.	-
chr1	169993218	169993824	ENSG00000232959	.	+
chr1	170240744	170253349	ENSG00000224286	.	-
chr1	170316153	170318380	blastnMacaque.Locus_191405	.	-
chr1	170316566	170319770	Locus_119067	.	+
chr1	170429594	170501788	ENSG00000231407	.	-
chr1	170464335	170464468	blastnMouse.Locus_81091	.	-
chr1	170489838	170489948	blastnOrangutan.Locus_210079	.	-
chr1	170567995	170616480	ENSG00000235303	.	+
chr1	170625451	170626043	blastnMacaque.Locus_190079	.	+
chr1	171168383	171196927	ENSG00000225243	.	-
chr1	171326710	171326978	blastnGorilla.Locus_57327	.	+
chr1	171388717	171388798	blastnMacaque.Locus_140878	.	-
chr1	171392879	171393767	blastnMacaque.Locus_140876	.	-
chr1	171584011	171595732	ENSG00000244531	.	+
chr1	171615195	171615312	blastnMacaque.Locus_189649	.	+
chr1	171833327	171833827	ENSG00000233540	.	+
chr1	172461703	172462002	blastnGorilla.Locus_57357	.	+
chr1	172804393	172804471	blastnMacaque.Locus_192359	.	-
chr1	172876040	172876824	ENSG00000224000	.	+
chr1	172901391	172901594	blastnMacaque.Locus_189633	.	+
chr1	172914979	172915220	blastnMacaque.Locus_188472	.	+
chr1	172926388	172927452	blastnOrangutan.CUFF.38591	.	+
chr1	173143439	173144642	ENSG00000226375	.	-
chr1	174044781	174044957	blastnMacaque.Locus_191964	.	-
chr1	174072962	174078004	Locus_118097	.	+
chr1	175126670	175127666	ENSG00000227085	.	+
chr1	175507911	175525954	ENSG00000235628	.	-
chr1	175536354	175536602	blastnMacaque.Locus_190008	.	+
chr1	175856981	175857870	Locus_117904	.	+
chr1	176305968	176306096	blastnMouse.Locus_81451	.	-
chr1	176477904	176478979	ENSG00000230220	.	+
chr1	177039071	177048449	Locus_117494	.	+
chr1	177163994	177164107	blastnGorilla.Locus_61771	.	-
chr1	177212841	177213893	Locus_120539	.	-
chr1	177320722	177335408	ENSG00000224968	.	+
chr1	177560278	177560685	blastnMacaque.Locus_191238	.	-
chr1	177669659	177679465	ENSG00000236720	.	+
chr1	177718279	177718588	blastnOrangutan.Locus_59837	.	-
chr1	177718746	177737350	blastnOrangutan.Locus_58890	.	-
chr1	177808388	177808553	blastnGorilla.Locus_57092	.	+
chr1	177827725	177827980	blastnMacaque.Locus_189262	.	+
chr1	177870981	177871400	blastnOrangutan.Locus_58765	.	-
chr1	177893091	177897620	ENSG00000233715	.	-
chr1	178027604	178044878	Locus_118755	.	+
chr1	178620845	178631593	Locus_118450	.	+
chr1	178638079	178659979	blastnMacaque.Locus_190430	.	+
chr1	178721599	178722171	blastnGorilla.Locus_62092	.	-
chr1	179798744	179805259	ENSG00000231966	.	-
chr1	180491276	180491370	blastnOrangutan.Locus_58962	.	-
chr1	180502199	180503310	blastnMacaque.Locus_190639	.	+
chr1	180503400	180506157	blastnGorilla.Locus_62206	.	-
chr1	180508845	180510710	blastnMacaque.Locus_191649	.	+
chr1	180528112	180535654	ENSG00000236719	.	+
chr1	180875787	180878302	ENSG00000225857	.	+
chr1	180918835	180924023	ENSG00000232586	.	-
chr1	181072111	181074343	CUFF.274646	.	-
chr1	181074960	181076241	blastnGorilla.Locus_58053	.	+
chr1	181149233	181150304	blastnPan.Locus_39590	.	+
chr1	181159231	181159354	blastnGorilla.Locus_57208	.	+
chr1	181232029	181234506	blastnMacaque.Locus_191887	.	+
chr1	181904062	181906113	XLOC_000482	.	+
chr1	182067011	182069841	blastnMacaque.Locus_188237	.	-
chr1	182096432	182097800	ENSG00000232309	.	-
chr1	182184255	182186246	blastnMacaque.Locus_192180	.	+
chr1	182226768	182262536	Locus_119471	.	-
chr1	182373646	182375305	CUFF.274961	.	+
chr1	182667344	182667678	XLOC_001117	.	-
chr1	182681805	182683679	ENSG00000227181	.	+
chr1	182707797	182712213	blastnGorilla.Locus_58438	.	+
chr1	182748046	182748607	blastnMacaque.Locus_187773	.	-
chr1	183417353	183417599	blastnMacaque.Locus_192385	.	-
chr1	183703760	183703854	blastnMouse.Locus_81218	.	-
chr1	184177401	184183180	Locus_120334	.	-
chr1	184264213	184268015	blastnMacaque.Locus_192060	.	+
chr1	184377471	184381494	ENSG00000230470	.	+
chr1	184746551	184748870	Locus_118190	.	+
chr1	184977857	184977941	blastnMouse.Locus_82776	.	-
chr1	185339834	185344123	XLOC_000494	.	+
chr1	185527503	185597659	ENSG00000232279	.	-
chr1	185643108	185648674	blastnMacaque.Locus_190083	.	+
chr1	186502209	186502470	blastnPan.CUFF.102901	.	-
chr1	186539770	186542413	blastnPan.CUFF.102919	.	+
chr1	186592178	186592360	blastnPan.CUFF.102940	.	+
chr1	186605903	186606070	blastnMacaque.Locus_192001	.	+
chr1	187061974	187329455	ENSG00000236030	.	+
chr1	187318860	187320144	Locus_120880	.	-
chr1	187412738	187446354	ENSG00000231599	.	+
chr1	188136580	188136840	blastnMouse.Locus_82066	.	+
chr1	188477669	188505596	ENSG00000225006	.	+
chr1	188674754	188680011	ENSG00000237283	.	-
chr1	188838608	188856565	ENSG00000238054	.	-
chr1	188878166	188878333	blastnGorilla.Locus_59702	.	-
chr1	189714643	189714782	blastnMacaque.Locus_191421	.	+
chr1	189744595	189784048	ENSG00000232212	.	+
chr1	189910090	189910247	blastnGorilla.Locus_61053	.	-
chr1	190143956	190144278	blastnGorilla.Locus_59069	.	+
chr1	190449509	190463427	ENSG00000241505	.	+
chr1	190468419	190468498	blastnPan.Locus_40400	.	+
chr1	191151000	191177310	blastnPan.Locus_39507	.	+
chr1	191844625	191980390	ENSG00000228215	.	+
chr1	192349927	192350945	Locus_119820	.	-
chr1	192370510	192377419	blastnGorilla.Locus_57439	.	+
chr1	192445628	192459485	blastnMacaque.Locus_189149	.	-
chr1	192754595	192757562	Locus_118139	.	+
chr1	192816129	192816333	blastnGorilla.Locus_58939	.	+
chr1	192845130	192852382	blastnMacaque.Locus_187463	.	-
chr1	192904890	192917387	ENSG00000234871	.	-
chr1	192922194	192924220	Locus_120770	.	-
chr1	192926078	192955872	CUFF.276028	.	+
chr1	193082538	193083323	blastnOrangutan.Locus_61557	.	+
chr1	193273875	193335083	ENSG00000232077	.	+
chr1	193426394	193430888	Locus_117717	.	+
chr1	193442310	193515300	Locus_118290	.	+
chr1	193634461	193647201	blastnMacaque.Locus_187652	.	-
chr1	193648024	193696313	ENSG00000226640	.	+
chr1	193670130	193670646	blastnMacaque.Locus_190173	.	+
chr1	194260031	194261527	CUFF.276167	.	-
chr1	194323330	194324307	CUFF.276168	.	-
chr1	195308773	195310542	blastnGorilla.Locus_59482	.	+
chr1	195721031	195722777	Locus_119607	.	-
chr1	195727482	195732530	ENSG00000251335	.	-
chr1	196014126	196129619	ENSG00000227421	.	-
chr1	196118158	196153875	blastnGorilla.Locus_61035	.	-
chr1	197200399	197200538	blastnMacaque.Locus_189839	.	-
chr1	197778133	197778392	blastnMacaque.Locus_187715	.	-
chr1	198000100	198000192	blastnOpossum.Locus_190945	.	-
chr1	198079276	198080457	blastnMacaque.Locus_188419	.	-
chr1	198335725	198336042	blastnGorilla.Locus_58070	.	+
chr1	198566854	198567998	ENSG00000223881	.	-
chr1	198864896	198867749	blastnMacaque.Locus_189194	.	-
chr1	198975169	198990166	ENSG00000233410	.	-
chr1	199097493	199097687	blastnGorilla.Locus_57152	.	+
chr1	199173605	199180709	blastnMacaque.Locus_189299	.	-
chr1	199281258	199292345	Locus_118921	.	+
chr1	199926023	199928733	CUFF.276607	.	-
chr1	200211714	200211989	blastnOpossum.Locus_190765	.	-
chr1	200212134	200212658	blastnGorilla.Locus_59627	.	-
chr1	200227791	200252083	blastnMacaque.Locus_188834	.	-
chr1	200236914	200236991	blastnPan.Locus_42305	.	-
chr1	200444556	200444676	blastnMouse.CUFF.135679	.	+
chr1	200691049	200695158	blastnMacaque.Locus_191472	.	+
chr1	200993077	200997920	ENSG00000229191	.	+
chr1	201004224	201012201	ENSG00000234132	.	+
chr1	201071569	201072799	Locus_118829	.	+
chr1	201191241	201192251	ENSG00000229821	.	-
chr1	201228715	201232476	blastnMacaque.Locus_190992	.	+
chr1	201515087	201515596	blastnMacaque.Locus_189790	.	-
chr1	201520935	201521416	blastnGorilla.Locus_57062	.	+
chr1	201644317	201644409	blastnGorilla.Locus_61796	.	-
chr1	202223762	202235959	CUFF.276951	.	-
chr1	202573396	202574421	ENSG00000226862	.	+
chr1	202588513	202591000	blastnGorilla.Locus_57501	.	+
chr1	202601556	202602039	ENSG00000225620	.	+
chr1	202959383	202959521	blastnMacaque.Locus_189436	.	-
chr1	203096387	203097082	ENSG00000234775	.	-
chr1	203256280	203257929	ENSG00000231507	.	+
chr1	203295923	203296343	blastnMacaque.Locus_188789	.	-
chr1	203373611	203376266	blastnMouse.Locus_80773	.	-
chr1	203380012	203392835	blastnGorilla.Locus_57701	.	+
chr1	204551660	204553994	blastnOrangutan.Locus_59520	.	-
chr1	204678255	204690972	CUFF.277653	.	-
chr1	204725050	204725829	blastnMacaque.Locus_190112	.	+
chr1	204738980	204751959	blastnMacaque.Locus_191237	.	+
chr1	205111878	205111962	blastnMouse.ENSMUSG00000090678	.	+
chr1	205425057	205438152	ENSG00000224717	.	+
chr1	205658850	205659815	Locus_118877	.	+
chr1	205685228	205719310	ENSG00000247614	.	+
chr1	206214526	206223548	ENSG00000226780	.	-
chr1	206288156	206306131	ENSG00000240754	.	-
chr1	206576565	206577294	ENSG00000224900	.	+
chr1	206807994	206808967	ENSG00000237605	.	-
chr1	206828547	206831618	blastnMacaque.Locus_187776	.	-
chr1	206919036	206924878	blastnOrangutan.Locus_58961	.	-
chr1	207363123	207363293	blastnPan.Locus_41660	.	-
chr1	207422412	207482466	ENSG00000237074	.	+
chr1	207570219	207589566	Locus_120267	.	-
chr1	207589903	207597521	XLOC_000541	.	+
chr1	207598142	207599798	Locus_117418	.	+
chr1	208137043	208138531	Locus_118336	.	+
chr1	208162956	208171336	blastnMacaque.Locus_187476	.	-
chr1	208354831	208354970	blastnMouse.Locus_81993	.	+
chr1	208488823	208489007	blastnMouse.CUFF.141001	.	+
chr1	208647690	208647797	blastnMacaque.Locus_190392	.	+
chr1	208810171	208812860	blastnGorilla.Locus_60329	.	-
chr1	208833618	208833795	blastnMacaque.Locus_192397	.	+
chr1	208902033	208910085	ENSG00000232812	.	+
chr1	208931396	208936189	blastnMacaque.Locus_188434	.	-
chr1	208992253	208992371	blastnOrangutan.Locus_58416	.	-
chr1	209060186	209063682	blastnMacaque.Locus_192521	.	+
chr1	209145799	209148652	ENSG00000236950	.	+
chr1	209184297	209184502	blastnMacaque.Locus_187687	.	-
chr1	209320612	209400267	ENSG00000232537	.	-
chr1	209384205	209385310	blastnMacaque.Locus_192052	.	+
chr1	209413758	209414104	blastnMacaque.Locus_188105	.	-
chr1	209541007	209553035	ENSG00000231648	.	+
chr1	209701800	209741018	ENSG00000224260	.	-
chr1	209750602	209751270	blastnPan.CUFF.105742	.	-
chr1	209989759	209991085	blastnGorilla.Locus_57811	.	+
chr1	210426051	210426145	blastnGorilla.Locus_59761	.	-
chr1	210435941	210436089	blastnOpossum.Locus_190612	.	-
chr1	210463708	210466574	Locus_119791	.	-
chr1	210483679	210484714	blastnMacaque.Locus_191591	.	+
chr1	211083720	211083864	blastnOrangutan.Locus_61504	.	+
chr1	211305930	211306716	ENSG00000234233	.	-
chr1	211711693	211711839	blastnOrangutan.Locus_59492	.	-
chr1	211813037	211827923	ENSG00000227764	.	+
chr1	211824678	211831012	CUFF.278983	.	-
chr1	211886532	211887659	XLOC_001190	.	-
chr1	212353622	212355740	Locus_120183	.	-
chr1	212398620	212458414	ENSG00000226251	.	-
chr1	212470790	212472921	ENSG00000230063	.	+
chr1	212640158	212641085	ENSG00000224535	.	-
chr1	212679674	212688157	XLOC_001194	.	-
chr1	212719036	212729407	ENSG00000228067	.	+
chr1	212827341	212838776	ENSG00000237980	.	-
chr1	212851616	212851961	blastnGorilla.CUFF.46727	.	+
chr1	213107182	213108781	XLOC_001198	.	-
chr1	213470016	213471422	blastnPan.CUFF.106444	.	+
chr1	213587196	213587609	blastnGorilla.Locus_59371	.	+
chr1	213649589	213650463	blastnGorilla.Locus_57946	.	+
chr1	213665644	213719790	ENSG00000225233	.	+
chr1	213758063	213758346	blastnMacaque.Locus_190968	.	+
chr1	213904759	213967930	ENSG00000228255	.	+
chr1	213918369	213923335	blastnPan.Locus_40493	.	+
chr1	213938244	213940930	Locus_119906	.	-
chr1	213987323	213987742	blastnMacaque.CUFF.151103	.	-
chr1	214045084	214045297	blastnMacaque.Locus_188061	.	-
chr1	214087182	214087959	blastnMacaque.Locus_188724	.	-
chr1	214088037	214109708	blastnMacaque.Locus_190236	.	+
chr1	214139237	214159496	ENSG00000236955	.	+
chr1	214143776	214144726	blastnMacaque.Locus_192112	.	+
chr1	214167446	214168426	ENSG00000223365	.	+
chr1	214991516	214999415	CUFF.279493	.	+
chr1	215021050	215021261	blastnPan.Locus_41905	.	-
chr1	215567030	215567606	Locus_120095	.	-
chr1	215672419	215672654	blastnGorilla.Locus_58394	.	+
chr1	216059924	216074806	ENSG00000229242	.	+
chr1	216245807	216260259	ENSG00000233620	.	+
chr1	217201592	217202393	blastnPan.CUFF.106783	.	+
chr1	217278923	217279233	blastnGorilla.Locus_57717	.	+
chr1	217336695	217356615	Locus_120022	.	-
chr1	217351973	217352791	CUFF.279663	.	-
chr1	217930015	217930196	blastnPan.Locus_41139	.	-
chr1	217954540	217958462	ENSG00000234070	.	-
chr1	218066243	218094146	ENSG00000231814	.	+
chr1	218156226	218156471	blastnMouse.CUFF.140188	.	-
chr1	218200712	218207983	blastnMouse.Locus_80812	.	-
chr1	218208079	218208255	blastnOpossum.Locus_186980	.	+
chr1	218213569	218213983	blastnMouse.Locus_82099	.	+
chr1	218338445	218340185	XLOC_000564	.	+
chr1	218342912	218343019	blastnChicken.Locus_99673	.	+
chr1	218361182	218361304	blastnMouse.Locus_80395	.	-
chr1	218517538	218519020	ENSG00000232480	.	-
chr1	218626124	218647147	blastnMouse.Locus_80708	.	-
chr1	218871830	218888035	CUFF.279833	.	-
chr1	219086099	219089526	ENSG00000225561	.	-
chr1	219092203	219098097	Locus_117709	.	+
chr1	219221647	219347303	ENSG00000228063	.	-
chr1	219395590	219398839	ENSG00000223842	.	-
chr1	219497279	219504163	CUFF.279902	.	-
chr1	219605400	219605686	blastnGorilla.Locus_59559	.	+
chr1	219608494	219730578	ENSG00000230024	.	-
chr1	219640055	219644432	blastnPan.Locus_40925	.	+
chr1	219679283	219679388	blastnXenopus.Locus_192362	.	+
chr1	219690734	219692179	blastnGorilla.Locus_60776	.	-
chr1	219834231	219834644	blastnGorilla.CUFF.47228	.	-
chr1	219849050	219850612	blastnGorilla.Locus_62278	.	-
chr1	219982138	219982293	blastnGorilla.Locus_57765	.	+
chr1	220131898	220132616	blastnMouse.ENSMUSG00000051295	.	+
chr1	220533073	220533525	ENSG00000226927	.	-
chr1	220633887	220647341	Locus_120807	.	-
chr1	220658446	220660385	ENSG00000231529	.	-
chr1	220661113	220661635	blastnPan.Locus_39293	.	+
chr1	220879875	220880650	blastnMacaque.Locus_188853	.	-
chr1	221002296	221002547	blastnMacaque.Locus_189150	.	-
chr1	221002597	221005771	ENSG00000238078	.	+
chr1	221016950	221017344	blastnChicken.CUFF.183917	.	+
chr1	221064509	221068345	ENSG00000230145	.	-
chr1	221087680	221098664	blastnPan.Locus_41913	.	-
chr1	221251114	221251492	Locus_117755	.	+
chr1	221263710	221279409	Locus_117463	.	+
chr1	221313364	221322132	blastnPan.CUFF.107326	.	+
chr1	221722606	221727771	Locus_118956	.	+
chr1	221728729	221737790	Locus_120349	.	-
chr1	221924236	221933046	blastnMacaque.Locus_191750	.	+
chr1	221933223	221933539	blastnPan.CUFF.107341	.	+
chr1	221947782	221956041	blastnPan.Locus_42105	.	-
chr1	221987120	221987584	blastnMacaque.Locus_191302	.	+
chr1	221993282	222014008	ENSG00000227925	.	-
chr1	222019361	222025404	blastnPan.Locus_40337	.	+
chr1	222054323	222151865	ENSG00000238042	.	-
chr1	222187151	222189357	blastnMacaque.Locus_191916	.	+
chr1	222215047	222238105	ENSG00000232679	.	-
chr1	222262511	222560776	ENSG00000236230	.	-
chr1	222626082	222628047	ENSG00000226643	.	-
chr1	222988364	223010726	ENSG00000228106	.	+
chr1	223222657	223223152	blastnGorilla.Locus_58540	.	+
chr1	223226147	223227105	blastnGorilla.Locus_58155	.	+
chr1	223317391	223318296	ENSG00000236846	.	+
chr1	223508815	223508990	blastnMacaque.Locus_190818	.	+
chr1	223681778	223682047	blastnGorilla.Locus_59229	.	+
chr1	224074276	224074390	blastnGorilla.Locus_60761	.	-
chr1	224396449	224400981	ENSG00000232628	.	-
chr1	224795999	224803922	ENSG00000233384	.	-
chr1	224889380	224918364	ENSG00000229400	.	-
chr1	224954602	224966898	ENSG00000225334	.	+
chr1	225657547	225660157	XLOC_000585	.	+
chr1	225898670	225923976	ENSG00000226349	.	-
chr1	226655586	226655718	blastnGorilla.Locus_58185	.	+
chr1	226707814	226708059	blastnPan.Locus_42255	.	-
chr1	226714635	226715318	blastnOrangutan.Locus_58938	.	-
chr1	226844341	226862768	ENSG00000228382	.	-
chr1	226850690	226850776	blastnMouse.Locus_81802	.	+
chr1	227179841	227180907	ENSG00000233706	.	+
chr1	227858611	227858774	blastnMacaque.Locus_189231	.	-
chr1	228623044	228629593	XLOC_001241	.	-
chr1	228823908	228824014	blastnPan.Locus_41289	.	-
chr1	228993634	228995191	Locus_118756	.	+
chr1	229027198	229033564	XLOC_001242	.	-
chr1	229115108	229115330	blastnGorilla.Locus_60102	.	-
chr1	229228562	229230652	ENSG00000236975	.	-
chr1	229237298	229238717	Locus_120702	.	-
chr1	229258170	229260520	blastnGorilla.Locus_61532	.	-
chr1	229355626	229356989	CUFF.281746	.	-
chr1	229359208	229363309	ENSG00000233920	.	-
chr1	229379276	229392437	Locus_120796	.	-
chr1	229388927	229394013	Locus_117839	.	+
chr1	229394028	229406775	ENSG00000177788	.	-
chr1	229455150	229458834	ENSG00000237481	.	+
chr1	229542571	229542969	blastnMacaque.Locus_144473	.	-
chr1	229644248	229650019	ENSG00000223635	.	+
chr1	229801272	229805817	CUFF.281896	.	+
chr1	229885893	229885968	blastnMacaque.Locus_190178	.	+
chr1	229915379	229926495	Locus_119553	.	-
chr1	229971471	229983733	Locus_120348	.	-
chr1	230138477	230142909	ENSG00000228058	.	+
chr1	230338860	230339042	blastnMouse.ENSMUSG00000089745	.	-
chr1	230394440	230407980	ENSG00000227006	.	-
chr1	230576953	230577710	blastnMacaque.CUFF.161999	.	+
chr1	230579443	230580100	blastnOrangutan.Locus_61839	.	+
chr1	230588486	230616398	Locus_120828	.	-
chr1	230595303	230595480	blastnOrangutan.Locus_61410	.	+
chr1	230617184	230617654	blastnOrangutan.Locus_60977	.	+
chr1	230696350	230696592	blastnMacaque.Locus_188711	.	-
chr1	231010592	231014761	ENSG00000223393	.	+
chr1	231454150	231456100	XLOC_000609	.	+
chr1	231727038	231747836	ENSG00000229228	.	-
chr1	231753698	231753932	blastnPan.CUFF.109207	.	+
chr1	232187638	232221441	Locus_118665	.	+
chr1	232295837	232321389	ENSG00000235152	.	+
chr1	232310678	232315859	ENSG00000236372	.	-
chr1	232455082	232458073	blastnPan.Locus_39689	.	+
chr1	232497301	232505665	CUFF.282344	.	+
chr1	232853817	232869399	ENSG00000225919	.	+
chr1	232863000	232878461	ENSG00000236497	.	-
chr1	232885685	232887082	Locus_119251	.	+
chr1	232916567	232917156	blastnMacaque.Locus_501440	.	+
chr1	232923699	232924464	blastnPan.Locus_40567	.	+
chr1	232928659	232928748	blastnPan.CUFF.109436	.	+
chr1	232951841	233033346	Locus_117722	.	+
chr1	233010004	233010093	blastnGorilla.Locus_56834	.	+
chr1	233026585	233047836	blastnGorilla.Locus_60298	.	-
chr1	233030203	233031354	blastnGorilla.Locus_61214	.	-
chr1	233042011	233043303	Locus_119028	.	+
chr1	233066844	233068784	Locus_118312	.	+
chr1	233634745	233637002	blastnMacaque.Locus_191089	.	+
chr1	233677993	233683412	blastnGorilla.Locus_57301	.	+
chr1	233980622	233995161	blastnMacaque.Locus_189808	.	-
chr1	234397452	234410211	ENSG00000231272	.	+
chr1	234684746	234719981	blastnPan.CUFF.109788	.	-
chr1	234701044	234705834	ENSG00000230404	.	+
chr1	234726598	234733932	blastnMacaque.Locus_190626	.	+
chr1	234779746	234783834	blastnGorilla.Locus_59409	.	+
chr1	234796017	234802850	ENSG00000241475	.	+
chr1	234805269	234831900	ENSG00000230628	.	-
chr1	234828768	234833865	blastnGorilla.Locus_59787	.	-
chr1	234844554	234849026	Locus_120988	.	-
chr1	234845005	234855723	ENSG00000224037	.	+
chr1	234852452	234855189	XLOC_001264	.	-
chr1	234856249	234857202	blastnGorilla.Locus_58894	.	+
chr1	234870923	234872076	blastnGorilla.Locus_60879	.	-
chr1	234881640	234882137	blastnGorilla.Locus_62014	.	-
chr1	234882510	234884034	Locus_119899	.	-
chr1	234970529	234972269	blastnGorilla.Locus_62237	.	-
chr1	234980310	234980529	blastnMouse.CUFF.34864	.	-
chr1	235006918	235011812	blastnPan.Locus_42820	.	-
chr1	235092978	235095736	ENSG00000237520	.	+
chr1	235108774	235116505	XLOC_001266	.	-
chr1	235186263	235187635	CUFF.282822	.	-
chr1	236002783	236003482	ENSG00000229463	.	-
chr1	236055583	236107665	Locus_117394	.	+
chr1	236066647	236066920	blastnPan.Locus_39864	.	+
chr1	236070629	236070874	blastnGorilla.Locus_61956	.	-
chr1	236083583	236112607	CUFF.283028	.	+
chr1	236094357	236094509	blastnMacaque.Locus_192525	.	+
chr1	236105853	236107105	ENSG00000237845	.	-
chr1	236251797	236251915	blastnMacaque.Locus_190506	.	+
chr1	237109438	237112862	blastnPan.CUFF.110359	.	+
chr1	237161395	237165422	Locus_117385	.	+
chr1	238279872	238290594	blastnMacaque.Locus_191602	.	+
chr1	238330376	238330513	blastnMacaque.Locus_192291	.	+
chr1	238479373	238480050	blastnMacaque.Locus_188894	.	-
chr1	238555673	238555784	blastnMacaque.Locus_191138	.	+
chr1	238628831	238629020	blastnMacaque.Locus_190732	.	+
chr1	238643684	238649323	ENSG00000215808	.	-
chr1	238648745	238780874	ENSG00000231877	.	+
chr1	239028750	239030227	blastnMacaque.Locus_190151	.	+
chr1	239084672	239108333	blastnGorilla.Locus_57953	.	+
chr1	239292633	239292900	blastnGorilla.Locus_58261	.	+
chr1	239339840	239340745	Locus_119762	.	-
chr1	239341028	239350067	Locus_120173	.	-
chr1	239371574	239375279	blastnPan.Locus_40063	.	+
chr1	240061316	240063172	ENSG00000234601	.	-
chr1	240078739	240080255	ENSG00000231979	.	-
chr1	240726891	240727974	blastnMacaque.Locus_192506	.	+
chr1	240869035	240869124	blastnPlatypus.Locus_66388	.	+
chr1	241322891	241323851	Locus_117633	.	+
chr1	241981518	241982149	CUFF.284368	.	+
chr1	242072240	242075035	XLOC_000638	.	+
chr1	242310390	242348921	Locus_117419	.	+
chr1	242331581	242331689	blastnMacaque.Locus_191201	.	+
chr1	242366857	242373825	ENSG00000232689	.	-
chr1	242372565	242374129	ENSG00000224525	.	+
chr1	242707678	242707838	blastnGorilla.Locus_62061	.	-
chr1	242717038	242718022	XLOC_001281	.	-
chr1	242835896	242836000	blastnGorilla.Locus_62182	.	-
chr1	243866159	243904123	ENSG00000232184	.	-
chr1	243956507	243957702	ENSG00000228939	.	-
chr1	244104020	244104703	blastnMacaque.CUFF.159236	.	-
chr1	244174653	244175096	blastnPlatypus.Locus_66560	.	+
chr1	244200142	244201403	blastnMouse.ENSMUSG00000078909	.	-
chr1	244245378	244245719	blastnMacaque.Locus_188370	.	-
chr1	244246511	244247096	blastnOrangutan.Locus_59574	.	-
chr1	244261113	244261781	blastnMacaque.Locus_188064	.	-
chr1	244286647	244296982	CUFF.284583	.	+
chr1	244343257	244344687	blastnGorilla.Locus_60022	.	-
chr1	244348370	244350831	blastnMouse.Locus_82598	.	-
chr1	244355018	244413739	blastnPan.Locus_40034	.	+
chr1	244370169	244372385	blastnMacaque.Locus_188138	.	-
chr1	244393073	244401962	XLOC_001288	.	-
chr1	244404529	244405138	blastnMacaque.Locus_190631	.	+
chr1	244538402	244572894	ENSG00000240963	.	-
chr1	244922534	244922946	blastnMacaque.Locus_188278	.	-
chr1	244923884	244923993	blastnMacaque.Locus_190578	.	+
chr1	245448770	245451432	blastnMacaque.Locus_188131	.	-
chr1	245837034	245839780	ENSG00000231612	.	-
chr1	245906867	245907012	blastnMacaque.Locus_192158	.	+
chr1	246484965	246485740	ENSG00000230184	.	-
chr1	246681083	246681262	blastnMacaque.Locus_116817	.	-
chr1	246687374	246687467	blastnOrangutan.Locus_34977	.	-
chr1	247251367	247251543	blastnOrangutan.Locus_58954	.	-
chr1	247278866	247279156	blastnMacaque.Locus_187810	.	-
chr1	247354709	247355078	blastnMacaque.Locus_192371	.	+
chr1	247494524	247540514	Locus_119098	.	+
chr1	247553532	247557098	Locus_119184	.	+
chr1	247687981	247690054	ENSG00000227135	.	-
chr1	247896632	247911370	Locus_119476	.	-
chr1	247911858	247912766	Locus_121084	.	-
chr1	249153363	249158995	ENSG00000227237	.	+
chr10	483501	487110	ENSG00000233021	.	+
chr10	580955	581073	blastnMacaque.Locus_372562	.	+
chr10	674578	677195	ENSG00000225140	.	+
chr10	743817	744007	blastnOrangutan.Locus_106865	.	-
chr10	820974	824664	blastnOrangutan.Locus_106844	.	-
chr10	826987	827350	blastnOrangutan.Locus_106879	.	-
chr10	830465	833530	blastnPan.CUFF.171036	.	-
chr10	1001748	1002264	blastnGorilla.Locus_105720	.	-
chr10	1202378	1203685	XLOC_008683	.	-
chr10	1355259	1356632	Locus_37562	.	+
chr10	1403196	1403832	ENSG00000233052	.	-
chr10	1467973	1468829	blastnGorilla.Locus_464472	.	+
chr10	1610313	1610591	blastnMacaque.CUFF.210574	.	+
chr10	1613841	1614524	CUFF.70710	.	+
chr10	1786292	1790235	Locus_37903	.	-
chr10	1836595	1839288	blastnMacaque.Locus_273391	.	-
chr10	1849521	1866656	blastnMacaque.Locus_272841	.	+
chr10	1981909	1984753	blastnMacaque.Locus_272734	.	+
chr10	2011677	2013330	CUFF.70729	.	-
chr10	2047667	2056542	ENSG00000234962	.	-
chr10	2101262	2101740	blastnGorilla.Locus_465035	.	-
chr10	2111403	2112610	Locus_37923	.	-
chr10	2114039	2123291	ENSG00000226694	.	+
chr10	2119201	2122184	blastnMacaque.Locus_273863	.	-
chr10	2149543	2149750	blastnGorilla.Locus_463698	.	+
chr10	2150770	2150863	blastnMacaque.Locus_271878	.	+
chr10	2208526	2211654	ENSG00000227912	.	+
chr10	2211334	2218626	ENSG00000231326	.	-
chr10	2229858	2231694	XLOC_008686	.	-
chr10	2310416	2310601	blastnMacaque.Locus_271923	.	+
chr10	2335912	2336405	blastnMacaque.Locus_273613	.	-
chr10	2347277	2357269	ENSG00000234556	.	-
chr10	2461406	2461485	blastnMouse.CUFF.196725	.	-
chr10	2526050	2528911	blastnOrangutan.Locus_106005	.	+
chr10	2541913	2542762	ENSG00000237500	.	+
chr10	2543975	2660220	ENSG00000235281	.	+
chr10	2594189	2594368	blastnMacaque.Locus_272850	.	+
chr10	2616301	2620226	XLOC_008689	.	-
chr10	3017159	3017350	blastnMacaque.Locus_274108	.	-
chr10	3028660	3031650	blastnMacaque.Locus_273111	.	-
chr10	3079218	3079964	blastnGorilla.Locus_463873	.	+
chr10	3085782	3089216	XLOC_008690	.	-
chr10	3183864	3204580	ENSG00000237399	.	+
chr10	3256242	3256340	blastnMacaque.Locus_272474	.	+
chr10	3266008	3269599	ENSG00000236968	.	+
chr10	3280374	3282002	blastnMacaque.Locus_273430	.	-
chr10	3308195	3309207	ENSG00000227338	.	+
chr10	3324235	3324863	blastnPan.Locus_72803	.	+
chr10	3326278	3326548	blastnMacaque.Locus_272382	.	+
chr10	3339003	3339861	Locus_37576	.	+
chr10	3346789	3356137	Locus_38062	.	-
chr10	3357478	3358046	blastnPan.CUFF.171462	.	+
chr10	3373562	3373894	blastnPan.Locus_73082	.	+
chr10	3381990	3382650	blastnMacaque.Locus_271980	.	+
chr10	3391975	3392908	CUFF.70900	.	+
chr10	3397334	3398907	blastnMacaque.Locus_272578	.	+
chr10	3431729	3432461	blastnMacaque.Locus_273401	.	-
chr10	3437372	3441283	blastnMacaque.Locus_273636	.	-
chr10	3450266	3455452	blastnMacaque.Locus_272860	.	+
chr10	3453119	3453337	blastnPan.CUFF.171495	.	+
chr10	3462012	3464194	blastnMacaque.Locus_272573	.	+
chr10	3465314	3469068	blastnMacaque.Locus_273260	.	-
chr10	3476130	3477922	Locus_38117	.	-
chr10	3527307	3528748	CUFF.70950	.	-
chr10	3528627	3554585	blastnMacaque.Locus_272941	.	+
chr10	3574286	3579223	ENSG00000236892	.	-
chr10	3673039	3674010	CUFF.70992	.	+
chr10	3688634	3707024	Locus_38498	.	-
chr10	3810107	3810943	ENSG00000228353	.	+
chr10	3869897	3870913	blastnMacaque.Locus_272046	.	+
chr10	3896402	3896515	blastnMacaque.Locus_272628	.	+
chr10	3900530	3900792	blastnMacaque.Locus_272140	.	+
chr10	3916382	3929221	Locus_38008	.	-
chr10	3922586	3929439	blastnPan.CUFF.171585	.	+
chr10	3935371	3937655	XLOC_008699	.	-
chr10	3985205	4006455	Locus_37416	.	+
chr10	4091059	4091195	blastnGorilla.Locus_464421	.	+
chr10	4125482	4126295	Locus_37161	.	+
chr10	4181391	4181604	blastnMacaque.Locus_272141	.	+
chr10	4183620	4196845	Locus_37472	.	+
chr10	4235058	4237104	blastnPan.CUFF.171603	.	+
chr10	4264063	4283144	XLOC_008701	.	-
chr10	4302473	4304921	blastnMacaque.Locus_274131	.	-
chr10	4357863	4358874	blastnGorilla.Locus_464112	.	+
chr10	4395530	4397192	XLOC_008360	.	+
chr10	4411846	4412789	Locus_38542	.	-
chr10	4426438	4452804	ENSG00000224382	.	+
chr10	4457497	4468371	ENSG00000230096	.	-
chr10	4693009	4720346	ENSG00000231298	.	-
chr10	4697619	4704611	ENSG00000225269	.	+
chr10	4713763	4719055	Locus_37798	.	+
chr10	4720665	4728956	Locus_38147	.	-
chr10	4735113	4806706	Locus_37949	.	-
chr10	4749090	4762803	Locus_36940	.	+
chr10	4755289	4755907	blastnMacaque.Locus_271861	.	+
chr10	4791253	4799754	blastnMacaque.Locus_272216	.	+
chr10	5276321	5305165	ENSG00000231039	.	+
chr10	5530258	5531479	CUFF.71233	.	-
chr10	5532005	5535725	CUFF.71234	.	-
chr10	5548863	5549372	blastnMacaque.Locus_273427	.	-
chr10	5589065	5594093	blastnMacaque.Locus_272284	.	+
chr10	5591591	5593371	Locus_38011	.	-
chr10	5595070	5596258	Locus_38202	.	-
chr10	5598973	5599539	blastnPan.Locus_73430	.	-
chr10	5605288	5606443	XLOC_008709	.	-
chr10	5606898	5608707	Locus_38489	.	-
chr10	5609844	5610000	blastnGorilla.Locus_464507	.	+
chr10	5636954	5638081	ENSG00000242147	.	-
chr10	5644418	5645689	blastnOrangutan.Locus_107047	.	-
chr10	5650438	5652756	ENSG00000231483	.	-
chr10	5658825	5660124	ENSG00000228951	.	-
chr10	6067941	6078390	ENSG00000229664	.	+
chr10	6163691	6168004	ENSG00000229260	.	-
chr10	6168005	6179520	ENSG00000232547	.	-
chr10	6221120	6222152	ENSG00000224502	.	+
chr10	6396477	6396840	blastnPan.Locus_72595	.	+
chr10	6611544	6613343	blastnMacaque.Locus_272485	.	+
chr10	6622381	6627641	ENSG00000237943	.	+
chr10	6657274	6657855	Locus_37744	.	+
chr10	6660678	6667308	ENSG00000225948	.	+
chr10	6687226	6687666	blastnMacaque.Locus_272539	.	+
chr10	6691984	6692483	blastnMacaque.Locus_273529	.	-
chr10	6720206	6720362	blastnPan.Locus_73397	.	-
chr10	6737532	6738668	blastnPan.CUFF.172007	.	+
chr10	6751392	6753425	blastnPan.Locus_72761	.	+
chr10	6779344	6780988	ENSG00000223784	.	+
chr10	6815939	6821140	Locus_38356	.	-
chr10	6821560	6884868	ENSG00000238266	.	+
chr10	6834683	6837956	blastnMacaque.Locus_273293	.	-
chr10	6880057	6880295	blastnGorilla.Locus_465151	.	-
chr10	6905998	7054581	ENSG00000234248	.	-
chr10	6995781	7014539	blastnMacaque.CUFF.211240	.	+
chr10	7015043	7016240	blastnMacaque.Locus_273909	.	-
chr10	7139114	7139637	ENSG00000223581	.	+
chr10	7147492	7161840	CUFF.71601	.	-
chr10	7451648	7451843	blastnMouse.ENSMUSG00000086748	.	+
chr10	7487520	7513904	ENSG00000232591	.	-
chr10	7536339	7537953	blastnMacaque.CUFF.211289	.	-
chr10	7575169	7578527	ENSG00000230121	.	+
chr10	7583434	7590336	Locus_37764	.	+
chr10	8093504	8095047	ENSG00000232638	.	+
chr10	8256815	8259366	blastnPan.CUFF.172295	.	+
chr10	8301294	8310268	ENSG00000232170	.	-
chr10	8314020	8315803	blastnMacaque.Locus_273915	.	-
chr10	8340860	8343630	ENSG00000226861	.	+
chr10	8526992	8636434	blastnMouse.ENSMUSG00000079604	.	-
chr10	8609284	8614996	blastnMacaque.Locus_272256	.	+
chr10	8664515	8666740	blastnMacaque.Locus_272638	.	+
chr10	8692662	8711798	blastnMacaque.Locus_273912	.	-
chr10	8714864	8717503	blastnMacaque.Locus_272639	.	+
chr10	8744208	8744362	blastnChicken.CUFF.65566	.	+
chr10	8786660	8786830	blastnMouse.ENSMUSG00000085580	.	-
chr10	8939952	8956559	ENSG00000234752	.	+
chr10	9012088	9015431	ENSG00000223808	.	+
chr10	9076546	9081296	Locus_36989	.	+
chr10	9241955	9242106	blastnMouse.Locus_36050	.	+
chr10	9381753	9381916	blastnMacaque.Locus_272990	.	+
chr10	9405349	9405443	blastnMacaque.Locus_273010	.	+
chr10	9420732	9421969	CUFF.71862	.	-
chr10	9601711	9607482	blastnPan.Locus_73002	.	+
chr10	10039974	10041496	Locus_37759	.	+
chr10	10100685	10105465	ENSG00000224788	.	+
chr10	10371562	10372871	Locus_38145	.	-
chr10	10407143	10408450	ENSG00000234306	.	-
chr10	10530797	10531054	blastnMacaque.Locus_271955	.	+
chr10	10968071	10994115	ENSG00000229240	.	-
chr10	11002114	11012779	ENSG00000231496	.	+
chr10	11072297	11072831	ENSG00000229206	.	+
chr10	11387576	11397555	blastnMacaque.Locus_272021	.	+
chr10	11394099	11397054	blastnMacaque.Locus_272737	.	+
chr10	11711158	11711549	blastnPan.Locus_73924	.	-
chr10	11879592	11880350	blastnMacaque.Locus_273917	.	-
chr10	11936813	11939981	CUFF.72270	.	+
chr10	12162189	12162264	blastnMouse.ENSMUSG00000085818	.	-
chr10	12519440	12519919	blastnMacaque.Locus_273206	.	-
chr10	12542518	12543460	blastnMacaque.Locus_273352	.	-
chr10	12842756	12844066	blastnMacaque.Locus_273333	.	-
chr10	12888569	12889714	blastnPan.CUFF.172816	.	-
chr10	13425143	13442195	XLOC_008394	.	+
chr10	13457202	13465133	ENSG00000233256	.	+
chr10	13570516	13572262	ENSG00000227175	.	+
chr10	15211104	15221737	ENSG00000248743	.	+
chr10	15226942	15232617	XLOC_008737	.	-
chr10	15244797	15245815	CUFF.73126	.	+
chr10	15544226	15545784	blastnMacaque.Locus_273306	.	-
chr10	15761556	15761713	blastnMouse.ENSMUSG00000086843	.	+
chr10	16042433	16042517	blastnPlatypus.Locus_33557	.	+
chr10	16057561	16058898	blastnGorilla.Locus_463827	.	+
chr10	16272051	16275003	Locus_37711	.	+
chr10	16300696	16338698	blastnMouse.Locus_36626	.	-
chr10	16320700	16337857	ENSG00000226140	.	+
chr10	16569239	16581901	Locus_37444	.	+
chr10	17513766	17514538	blastnGorilla.Locus_464582	.	-
chr10	18151816	18154400	ENSG00000235637	.	-
chr10	18290715	18299491	ENSG00000226083	.	-
chr10	18483036	18483347	blastnMacaque.Locus_273397	.	-
chr10	19035362	19036782	ENSG00000234244	.	+
chr10	20633304	20633390	blastnGorilla.Locus_464251	.	+
chr10	20873876	20888910	CUFF.73986	.	-
chr10	20886074	20899069	Locus_37339	.	+
chr10	21462943	21463977	ENSG00000231920	.	+
chr10	21470403	21470549	blastnPan.Locus_72518	.	+
chr10	21629162	21661879	ENSG00000230109	.	-
chr10	21702311	21703628	XLOC_008746	.	-
chr10	21789962	21792623	blastnMouse.ENSMUSG00000085319	.	+
chr10	22519028	22520054	blastnMacaque.Locus_273811	.	-
chr10	22650101	22701996	ENSG00000233451	.	+
chr10	22716261	22717391	CUFF.74475	.	-
chr10	23043716	23044622	blastnMacaque.Locus_273952	.	-
chr10	23487569	23490511	blastnMouse.ENSMUSG00000056329	.	+
chr10	23632886	23634110	ENSG00000224215	.	+
chr10	23748864	23749034	blastnGorilla.Locus_465375	.	-
chr10	23749544	23758847	blastnMacaque.Locus_273472	.	-
chr10	23779011	23795092	blastnMacaque.Locus_273050	.	-
chr10	23812177	23818760	blastnMacaque.Locus_271879	.	+
chr10	23857501	23860022	Locus_37064	.	+
chr10	23864529	23875172	XLOC_008413	.	+
chr10	24536051	24544975	ENSG00000238115	.	+
chr10	24604218	24621071	ENSG00000235229	.	+
chr10	24857053	24857440	blastnMacaque.Locus_274068	.	-
chr10	24858860	24861094	blastnMacaque.CUFF.214179	.	+
chr10	25042221	25065573	CUFF.74887	.	-
chr10	25072157	25072266	blastnPan.CUFF.175259	.	-
chr10	25183304	25183418	blastnMacaque.Locus_272226	.	+
chr10	25350209	25351254	Locus_38512	.	-
chr10	25693713	25694026	blastnOrangutan.Locus_107268	.	-
chr10	25988252	25988379	blastnMacaque.Locus_273533	.	-
chr10	26097392	26102065	Locus_37213	.	+
chr10	26172855	26179221	Locus_38245	.	-
chr10	26190204	26194338	XLOC_008418	.	+
chr10	26206692	26223181	ENSG00000226304	.	-
chr10	26649558	26649844	blastnPan.CUFF.175464	.	+
chr10	26740726	26759892	blastnPan.Locus_73864	.	-
chr10	27006564	27007707	ENSG00000235843	.	+
chr10	27195824	27198867	XLOC_008422	.	+
chr10	27234416	27234483	blastnPan.CUFF.175549	.	-
chr10	27238667	27241488	CUFF.75296	.	-
chr10	27546619	27548374	XLOC_008757	.	-
chr10	27858831	27868140	Locus_37776	.	+
chr10	27873525	27873686	blastnGorilla.Locus_463989	.	+
chr10	27910191	27910277	blastnMouse.CUFF.147591	.	-
chr10	28033715	28056723	ENSG00000230500	.	+
chr10	28299367	28301555	blastnGorilla.Locus_464825	.	-
chr10	28615100	28618930	XLOC_008760	.	-
chr10	28996952	28998667	Locus_37568	.	+
chr10	29011382	29015276	blastnOrangutan.Locus_106167	.	+
chr10	29322023	29322181	blastnGorilla.Locus_465213	.	-
chr10	29386256	29386746	XLOC_008427	.	+
chr10	29420638	29423296	XLOC_008428	.	+
chr10	29473270	29475060	blastnMacaque.Locus_271991	.	+
chr10	29520260	29524860	XLOC_008429	.	+
chr10	29533917	29536727	blastnPan.Locus_72448	.	+
chr10	29656222	29657210	XLOC_008430	.	+
chr10	30100821	30100919	blastnMouse.ENSMUSG00000073646	.	-
chr10	30129206	30130844	blastnGorilla.Locus_464981	.	-
chr10	30150645	30150736	blastnGorilla.Locus_463758	.	+
chr10	30151178	30153211	blastnGorilla.Locus_464072	.	+
chr10	30236087	30240612	Locus_37659	.	+
chr10	30246255	30248517	blastnMacaque.Locus_273362	.	-
chr10	30280163	30290010	XLOC_008764	.	-
chr10	30486684	30494738	CUFF.75785	.	+
chr10	30504725	30504908	blastnMacaque.Locus_272348	.	+
chr10	30944418	30946464	ENSG00000230998	.	+
chr10	31073696	31074127	blastnMouse.ENSMUSG00000085461	.	-
chr10	31097184	31099571	XLOC_008768	.	-
chr10	31394971	31402195	blastnGorilla.Locus_464433	.	+
chr10	31427803	31429308	XLOC_008440	.	+
chr10	31432153	31432350	blastnGorilla.Locus_464174	.	+
chr10	31441788	31441923	blastnMouse.CUFF.147618	.	+
chr10	31495858	31495973	blastnPan.Locus_73312	.	-
chr10	31893292	31895146	ENSG00000223834	.	+
chr10	31982012	31996316	ENSG00000237797	.	-
chr10	31988244	31989633	blastnMacaque.Locus_272622	.	+
chr10	32071361	32071465	blastnMacaque.Locus_272511	.	+
chr10	32236652	32236781	blastnOpossum.Locus_230393	.	+
chr10	32635427	32636107	ENSG00000233825	.	+
chr10	33178912	33179396	blastnGorilla.CUFF.380503	.	+
chr10	33247414	33249432	ENSG00000244336	.	-
chr10	33247773	33371030	ENSG00000229656	.	+
chr10	33362428	33405600	ENSG00000233387	.	-
chr10	33671206	33672935	Locus_37532	.	+
chr10	33692846	33696206	Locus_37796	.	+
chr10	33810029	33819380	blastnPan.Locus_73971	.	-
chr10	33819682	33826083	Locus_37561	.	+
chr10	33867859	33888968	ENSG00000226412	.	-
chr10	33994934	33997990	Locus_37766	.	+
chr10	34266127	34272160	blastnMacaque.Locus_273409	.	-
chr10	34795171	34795275	blastnPan.CUFF.184581	.	+
chr10	35104695	35105314	ENSG00000226386	.	+
chr10	35947028	35947111	blastnPan.Locus_72720	.	+
chr10	35950301	35953077	blastnMacaque.Locus_273986	.	-
chr10	35973533	35973729	blastnPlatypus.Locus_31036	.	+
chr10	35980789	35981273	blastnChicken.Locus_20553	.	+
chr10	36048789	36048982	blastnMacaque.Locus_272170	.	+
chr10	36088495	36088701	blastnGorilla.Locus_464040	.	+
chr10	36185802	36187891	ENSG00000227313	.	-
chr10	36727544	36739034	ENSG00000237002	.	+
chr10	36758251	36759115	blastnMacaque.Locus_273541	.	+
chr10	36882974	36888121	blastnPan.Locus_73690	.	-
chr10	36965727	36966229	blastnMacaque.Locus_273534	.	-
chr10	37529815	37531775	ENSG00000234918	.	+
chr10	37721404	37721960	CUFF.76839	.	+
chr10	37727312	37728302	Locus_37722	.	+
chr10	37844731	37846600	blastnGorilla.Locus_464544	.	+
chr10	37908086	37921780	Locus_37783	.	+
chr10	38146668	38148038	ENSG00000236514	.	+
chr10	42860519	42860616	blastnMacaque.Locus_116777	.	+
chr10	42888963	42889322	blastnGorilla.Locus_465171	.	-
chr10	43191483	43201901	ENSG00000234864	.	+
chr10	43366969	43369508	ENSG00000234944	.	+
chr10	43562640	43563989	blastnPan.CUFF.177255	.	-
chr10	43813936	43815758	blastnPan.Locus_72452	.	+
chr10	43837949	43838402	blastnGorilla.Locus_464870	.	-
chr10	43846815	43847062	blastnGorilla.CUFF.381435	.	-
chr10	43916047	43917254	ENSG00000230555	.	+
chr10	44124265	44170151	ENSG00000223910	.	+
chr10	44161116	44162453	ENSG00000228426	.	+
chr10	44273010	44274273	ENSG00000234973	.	-
chr10	44292264	44314219	Locus_37344	.	+
chr10	44304814	44304970	blastnMouse.Locus_93876	.	+
chr10	44351219	44351623	blastnMacaque.Locus_272551	.	+
chr10	44354859	44390881	ENSG00000226808	.	+
chr10	44367013	44367258	blastnMacaque.Locus_273141	.	-
chr10	44373851	44374414	blastnPan.CUFF.177468	.	-
chr10	44407892	44409684	ENSG00000227029	.	+
chr10	44434451	44439914	ENSG00000233395	.	+
chr10	44457001	44465720	CUFF.77623	.	-
chr10	44518073	44520740	blastnPan.CUFF.177477	.	+
chr10	44546217	44663262	blastnPan.Locus_73666	.	-
chr10	44664016	44679793	blastnOrangutan.Locus_105927	.	+
chr10	44729762	44732372	blastnOrangutan.Locus_129601	.	-
chr10	44755050	44757261	ENSG00000237590	.	-
chr10	44837930	44838165	blastnPan.Locus_73201	.	+
chr10	44893605	44898686	blastnGorilla.Locus_464393	.	+
chr10	45071661	45073043	CUFF.77648	.	+
chr10	45073475	45086387	XLOC_008474	.	+
chr10	45086656	45097552	ENSG00000234580	.	-
chr10	45285879	45286558	Locus_38513	.	-
chr10	45286677	45300183	blastnMacaque.Locus_273018	.	+
chr10	45290495	45290855	blastnPan.CUFF.177511	.	-
chr10	45322769	45324774	Locus_38123	.	-
chr10	45395062	45415668	ENSG00000234504	.	-
chr10	45432956	45451173	ENSG00000223462	.	+
chr10	45659676	45676875	ENSG00000227683	.	-
chr10	45699367	45700018	Locus_37284	.	+
chr10	45714119	45719922	Locus_38478	.	-
chr10	46937463	46951699	ENSG00000229227	.	-
chr10	46951472	46966835	ENSG00000231187	.	+
chr10	47096454	47099716	ENSG00000223477	.	-
chr10	47278337	47278433	blastnPan.CUFF.335572	.	-
chr10	47570513	47573855	ENSG00000226667	.	-
chr10	48455231	48457493	blastnMacaque.Locus_274011	.	+
chr10	48470994	48471126	blastnGorilla.Locus_463578	.	+
chr10	48475541	48475682	blastnGorilla.Locus_464208	.	+
chr10	48510125	48532615	XLOC_008811	.	-
chr10	48621448	48621557	blastnMouse.Locus_41185	.	+
chr10	49495553	49496663	blastnPan.Locus_88099	.	+
chr10	49718568	49719632	ENSG00000248682	.	-
chr10	50042957	50044714	ENSG00000237241	.	-
chr10	50184597	50186927	ENSG00000233665	.	-
chr10	50504157	50507063	ENSG00000236208	.	-
chr10	50580666	50582594	blastnMacaque.Locus_273638	.	+
chr10	50627323	50680949	ENSG00000235939	.	+
chr10	51732523	51741805	ENSG00000178440	.	+
chr10	52348409	52349592	ENSG00000226561	.	-
chr10	52582452	52584285	ENSG00000229711	.	-
chr10	53062326	53066469	ENSG00000235279	.	+
chr10	53073758	53074102	blastnMacaque.Locus_248518	.	-
chr10	53091549	53103139	blastnMacaque.Locus_272576	.	-
chr10	54151829	54153744	Locus_38034	.	-
chr10	54210637	54230293	ENSG00000231131	.	-
chr10	54316462	54515169	ENSG00000228651	.	-
chr10	54538375	54544086	blastnMacaque.Locus_272544	.	-
chr10	54698381	54703837	XLOC_008825	.	-
chr10	54713953	54733042	CUFF.78839	.	+
chr10	54834673	54834966	blastnMacaque.CUFF.221916	.	+
chr10	55239004	55266939	blastnMacaque.Locus_273334	.	+
chr10	57007508	57356993	ENSG00000236744	.	-
chr10	57228087	57228982	ENSG00000223800	.	+
chr10	57265979	57272977	ENSG00000228048	.	+
chr10	57430857	57431026	blastnOrangutan.Locus_105808	.	-
chr10	57911695	57914810	Locus_38510	.	-
chr10	58058713	58074528	XLOC_008486	.	+
chr10	58102376	58106218	blastnPan.Locus_73247	.	-
chr10	58516467	58517831	blastnMacaque.Locus_272264	.	-
chr10	58565301	58565398	blastnMacaque.Locus_272464	.	-
chr10	59388417	59388494	blastnMacaque.Locus_272701	.	-
chr10	59844696	59845521	blastnGorilla.Locus_464119	.	+
chr10	60064313	60065381	ENSG00000228527	.	+
chr10	60727483	60733320	blastnMacaque.Locus_273207	.	+
chr10	61348908	61371006	ENSG00000235140	.	+
chr10	62732875	62786178	ENSG00000227244	.	+
chr10	62805090	62811956	blastnMacaque.Locus_272681	.	-
chr10	62867925	62868116	blastnGorilla.Locus_463800	.	+
chr10	62917130	62927455	XLOC_008832	.	-
chr10	62935185	62935331	blastnMacaque.Locus_271999	.	-
chr10	62953726	62953894	blastnMacaque.Locus_272040	.	-
chr10	63044196	63044273	blastnMouse.Locus_67708	.	+
chr10	63212397	63227351	ENSG00000237233	.	+
chr10	63239867	63241708	Locus_37409	.	+
chr10	63288833	63358450	blastnMacaque.Locus_272064	.	-
chr10	63370415	63373977	blastnMacaque.Locus_271871	.	-
chr10	63476925	63477132	blastnMacaque.Locus_272171	.	-
chr10	63541514	63581004	ENSG00000233643	.	-
chr10	63630073	63630274	blastnMouse.Locus_67584	.	+
chr10	63671533	63672942	blastnGorilla.Locus_465307	.	-
chr10	64049280	64063792	ENSG00000234756	.	+
chr10	64558467	64558613	blastnMouse.Locus_65835	.	-
chr10	64685983	64722442	blastnMacaque.Locus_272206	.	-
chr10	64722980	64749995	blastnMacaque.Locus_272630	.	-
chr10	64883698	64885297	ENSG00000224301	.	-
chr10	65190802	65190877	blastnPan.Locus_72643	.	+
chr10	65471884	65472316	blastnMouse.ENSMUSG00000091024	.	-
chr10	65601691	65601783	blastnMouse.Locus_67337	.	+
chr10	65620193	65647042	Locus_38105	.	-
chr10	65796105	65797040	ENSG00000226426	.	-
chr10	65842952	65843402	blastnMacaque.Locus_273353	.	+
chr10	65890521	65890615	blastnMacaque.Locus_273948	.	+
chr10	65979130	65979350	blastnMacaque.Locus_272515	.	-
chr10	66126456	66173616	Locus_37240	.	+
chr10	66606591	66606813	blastnMouse.Locus_67195	.	+
chr10	66662885	66684276	ENSG00000224714	.	-
chr10	66696449	66697935	blastnPan.Locus_72819	.	+
chr10	66987583	66987705	blastnPan.Locus_73249	.	-
chr10	67067401	67067520	blastnMacaque.Locus_272964	.	-
chr10	67418545	67419864	blastnGorilla.Locus_463956	.	+
chr10	67876448	67880802	Locus_37222	.	+
chr10	68886708	68887530	blastnMacaque.Locus_273874	.	+
chr10	69519868	69524244	blastnMacaque.Locus_272398	.	-
chr10	69993008	70002136	ENSG00000233590	.	-
chr10	70451421	70452698	ENSG00000228088	.	-
chr10	70809457	70809546	blastnOrangutan.Locus_106900	.	+
chr10	70817727	70830098	XLOC_008504	.	+
chr10	70975089	70992246	ENSG00000229261	.	-
chr10	71025098	71027904	ENSG00000231748	.	-
chr10	71334769	71336910	ENSG00000236154	.	+
chr10	71375934	71376568	blastnPan.CUFF.180157	.	+
chr10	71849813	71871440	blastnMouse.ENSMUSG00000072566	.	-
chr10	71950014	71950424	blastnPan.Locus_73096	.	+
chr10	72444763	72445260	blastnMacaque.Locus_272291	.	-
chr10	72654228	72654471	blastnPan.CUFF.180788	.	-
chr10	72698824	72714260	Locus_37016	.	+
chr10	72727235	72727821	blastnGorilla.Locus_464780	.	-
chr10	72728284	72737288	Locus_37401	.	+
chr10	72901279	72923551	blastnMacaque.Locus_272977	.	-
chr10	72976981	72977969	ENSG00000237512	.	-
chr10	72983068	72983861	Locus_38172	.	-
chr10	72988786	72990648	blastnGorilla.Locus_464660	.	-
chr10	73267910	73271630	ENSG00000223817	.	-
chr10	73638114	73638865	ENSG00000230526	.	+
chr10	73934334	73934860	blastnMacaque.Locus_273661	.	+
chr10	75764895	75787673	ENSG00000225761	.	+
chr10	75855924	75862185	ENSG00000228726	.	-
chr10	76185995	76186461	ENSG00000227539	.	+
chr10	76508660	76513488	blastnPan.Locus_72665	.	+
chr10	76558211	76573347	blastnMacaque.Locus_272327	.	-
chr10	76994362	76998801	blastnMouse.ENSMUSG00000090564	.	+
chr10	77190329	77191346	ENSG00000236842	.	-
chr10	77347162	77352445	Locus_38426	.	-
chr10	77391360	77391687	blastnMouse.CUFF.186367	.	-
chr10	77463026	77463398	blastnMacaque.Locus_271932	.	-
chr10	77729298	77754756	blastnMouse.Locus_40585	.	-
chr10	77737951	77740376	Locus_38447	.	-
chr10	77776262	77777969	CUFF.82277	.	-
chr10	78299528	78302485	blastnMouse.ENSMUSG00000068680	.	-
chr10	78484791	78490575	blastnMacaque.Locus_272091	.	-
chr10	78494989	78496707	blastnGorilla.Locus_465203	.	-
chr10	78545046	78545158	blastnMacaque.Locus_273229	.	+
chr10	78664583	78709221	ENSG00000227323	.	+
chr10	78682684	78685434	blastnMacaque.Locus_273656	.	+
chr10	78907410	78909858	ENSG00000225497	.	+
chr10	79122536	79123286	blastnMacaque.Locus_273101	.	+
chr10	79145973	79146306	blastnMacaque.Locus_274165	.	+
chr10	79182782	79190105	Locus_37640	.	+
chr10	79298651	79298889	blastnPan.CUFF.182169	.	+
chr10	79378486	79380088	Locus_37463	.	+
chr10	79407371	79407531	blastnMouse.Locus_40556	.	-
chr10	79470272	79470983	Locus_38559	.	-
chr10	79924656	79924804	blastnMouse.ENSMUSG00000048628	.	-
chr10	79927970	79930058	CUFF.82641	.	-
chr10	79989271	80022678	blastnMouse.Locus_40527	.	+
chr10	79992177	79992967	Locus_37152	.	+
chr10	80008497	80434724	ENSG00000230417	.	+
chr10	80027085	80090352	ENSG00000227136	.	+
chr10	80053599	80060760	ENSG00000229543	.	+
chr10	80112354	80115857	ENSG00000230229	.	+
chr10	80133683	80156330	CUFF.82668	.	+
chr10	80160165	80167262	blastnMacaque.Locus_271844	.	-
chr10	80167015	80181156	blastnMacaque.Locus_273284	.	+
chr10	80181291	80181475	blastnMouse.Locus_39767	.	+
chr10	80194140	80197332	blastnGorilla.Locus_464620	.	-
chr10	80271598	80284906	blastnMacaque.Locus_274133	.	+
chr10	80392389	80405501	blastnGorilla.Locus_465331	.	-
chr10	80416814	80416948	blastnMouse.Locus_40286	.	+
chr10	80465744	80501458	blastnGorilla.Locus_464603	.	-
chr10	80508106	80508249	blastnPlatypus.Locus_75532	.	-
chr10	80514221	80523155	blastnPan.CUFF.182362	.	-
chr10	80529541	80536482	CUFF.82685	.	+
chr10	80593954	80594040	blastnMacaque.Locus_272274	.	-
chr10	80673647	80679042	blastnPan.Locus_73358	.	-
chr10	80696632	80696918	blastnMacaque.Locus_273059	.	+
chr10	80713236	80715190	blastnGorilla.Locus_464751	.	-
chr10	80715310	80720549	blastnGorilla.Locus_464209	.	+
chr10	80763861	80766007	Locus_37837	.	+
chr10	80778561	80779782	Locus_38415	.	-
chr10	80936777	80939437	blastnMacaque.Locus_272456	.	-
chr10	81388513	81391944	ENSG00000226676	.	-
chr10	81563813	81586350	ENSG00000225484	.	-
chr10	82023445	82024676	blastnMacaque.Locus_272662	.	-
chr10	82087764	82087973	blastnPan.Locus_72900	.	+
chr10	82148380	82151719	blastnPan.CUFF.182934	.	-
chr10	82409553	82413488	ENSG00000231082	.	+
chr10	82795178	82796375	blastnMacaque.Locus_273109	.	+
chr10	82860299	82868570	blastnPan.Locus_73565	.	-
chr10	82865526	82892898	blastnMacaque.Locus_274049	.	+
chr10	83590874	83598729	Locus_36970	.	+
chr10	83624058	83625095	Locus_36934	.	+
chr10	84238554	84238721	blastnMouse.Locus_40196	.	-
chr10	84862411	84868030	Locus_37352	.	+
chr10	84953694	84969294	blastnMacaque.Locus_272199	.	-
chr10	85127065	85127279	blastnMacaque.Locus_273878	.	+
chr10	85306754	85307824	blastnGorilla.Locus_463610	.	+
chr10	85392252	85409136	Locus_37294	.	+
chr10	85432162	85435195	ENSG00000233945	.	-
chr10	85437480	85439699	blastnGorilla.Locus_465280	.	-
chr10	85596235	85612392	blastnMouse.Locus_40789	.	+
chr10	85673992	85675152	Locus_38492	.	-
chr10	85737718	85738577	blastnMacaque.Locus_272150	.	-
chr10	85796018	85809121	blastnGorilla.Locus_464986	.	-
chr10	85852198	85852828	blastnMacaque.Locus_272531	.	-
chr10	86953177	86957714	ENSG00000237267	.	-
chr10	86998459	86998855	blastnGorilla.Locus_464455	.	+
chr10	87138215	87138606	Locus_38107	.	-
chr10	87191699	87192271	ENSG00000223993	.	-
chr10	87209349	87251753	ENSG00000230962	.	+
chr10	87297069	87298929	blastnGorilla.Locus_464892	.	-
chr10	87299915	87318063	Locus_38255	.	-
chr10	87352337	87352727	blastnGorilla.Locus_465464	.	-
chr10	87874326	87875001	blastnGorilla.Locus_463557	.	+
chr10	88173332	88173437	blastnMouse.ENSMUSG00000085825	.	-
chr10	88296213	88297142	blastnMacaque.Locus_118846	.	+
chr10	88873711	88875280	ENSG00000237280	.	+
chr10	89367742	89419036	ENSG00000225913	.	+
chr10	89638449	89640184	ENSG00000224745	.	+
chr10	89737109	89739431	blastnGorilla.Locus_463489	.	+
chr10	89788591	89790330	blastnMacaque.Locus_272471	.	+
chr10	89832454	89840364	XLOC_008895	.	-
chr10	89873137	89873232	blastnMacaque.Locus_272402	.	+
chr10	89883803	89885623	blastnMacaque.Locus_273395	.	-
chr10	90004289	90004374	blastnMouse.Locus_74455	.	+
chr10	90628792	90630270	blastnGorilla.Locus_465384	.	-
chr10	90789621	90792766	XLOC_008549	.	+
chr10	91215821	91227897	ENSG00000234452	.	+
chr10	91405039	91410424	ENSG00000232936	.	+
chr10	91406046	91410579	ENSG00000225836	.	-
chr10	91424772	91425391	blastnMacaque.Locus_272590	.	+
chr10	91441052	91442885	blastnMacaque.Locus_273651	.	-
chr10	91552342	91552709	blastnPan.Locus_72492	.	+
chr10	91569879	91570220	blastnGorilla.CUFF.387840	.	-
chr10	91613273	91674712	XLOC_008554	.	+
chr10	91923670	91965545	XLOC_008555	.	+
chr10	91939652	91939899	blastnGorilla.Locus_465279	.	-
chr10	92086323	92086412	blastnMacaque.Locus_272061	.	+
chr10	92088053	92091740	blastnMacaque.Locus_272025	.	+
chr10	92162278	92300562	ENSG00000236373	.	-
chr10	92213927	92290873	ENSG00000224750	.	+
chr10	92293915	92339389	blastnMacaque.Locus_272974	.	+
chr10	92720833	92757505	ENSG00000225525	.	-
chr10	92735034	92736758	CUFF.84740	.	-
chr10	92741635	92750450	XLOC_008559	.	+
chr10	92793811	92796960	XLOC_008903	.	-
chr10	92805487	92821916	ENSG00000224851	.	+
chr10	92862884	92872371	Locus_37481	.	+
chr10	93057348	93067318	blastnMacaque.Locus_271993	.	+
chr10	93120753	93139109	blastnPan.Locus_72520	.	+
chr10	93290460	93316856	blastnMacaque.Locus_273405	.	-
chr10	93305811	93307718	blastnOrangutan.Locus_106021	.	+
chr10	93316268	93317573	Locus_37049	.	+
chr10	93335036	93340512	XLOC_008562	.	+
chr10	94178255	94180347	ENSG00000256759	.	-
chr10	94819420	94820183	ENSG00000226425	.	-
chr10	95841707	95868542	ENSG00000232913	.	-
chr10	95984917	95987045	ENSG00000228553	.	-
chr10	96039763	96043218	ENSG00000241714	.	-
chr10	96042918	96046828	ENSG00000229130	.	-
chr10	97838985	97839402	blastnPan.CUFF.185576	.	-
chr10	97963330	97963885	ENSG00000233789	.	+
chr10	98053537	98066452	ENSG00000229418	.	+
chr10	99571429	99573715	blastnMacaque.Locus_272600	.	+
chr10	99818466	99820273	blastnPan.Locus_73824	.	-
chr10	100112892	100128418	blastnPan.Locus_72484	.	+
chr10	101411746	101413662	ENSG00000229278	.	-
chr10	101528371	101530782	blastnPan.Locus_72916	.	+
chr10	101686767	101718138	ENSG00000227695	.	+
chr10	101744019	101744143	blastnMouse.Locus_74522	.	+
chr10	102419453	102430714	blastnOpossum.Locus_315503	.	-
chr10	102441279	102441498	blastnMacaque.Locus_273597	.	-
chr10	102466794	102466921	blastnOpossum.Locus_316900	.	-
chr10	102558450	102558612	blastnMacaque.Locus_273174	.	-
chr10	102625871	102627187	blastnMacaque.Locus_272988	.	+
chr10	102740264	102745371	ENSG00000236662	.	-
chr10	102936897	102937045	blastnGorilla.Locus_463874	.	+
chr10	102974724	102976229	CUFF.87005	.	+
chr10	102992009	103029905	ENSG00000227128	.	+
chr10	103012578	103023307	ENSG00000229649	.	-
chr10	103044290	103045245	Locus_37180	.	+
chr10	103053081	103053264	blastnMouse.Locus_74859	.	-
chr10	103070775	103071262	ENSG00000225208	.	+
chr10	103082400	103082763	ENSG00000230967	.	-
chr10	103461754	103468158	ENSG00000224817	.	-
chr10	103507849	103508714	blastnGorilla.Locus_464584	.	-
chr10	103815737	103816079	blastnMouse.ENSMUSG00000090325	.	+
chr10	103848932	103862214	blastnPan.Locus_73744	.	-
chr10	105212603	105222452	ENSG00000234699	.	+
chr10	105308832	105310721	ENSG00000226431	.	+
chr10	105462390	105462597	blastnPan.CUFF.187641	.	+
chr10	105467228	105468659	CUFF.88844	.	+
chr10	106083127	106086762	ENSG00000228261	.	+
chr10	106111349	106113333	ENSG00000231233	.	-
chr10	106275391	106275507	blastnMacaque.Locus_273450	.	-
chr10	106347023	106353349	blastnMacaque.Locus_272107	.	+
chr10	106353597	106354995	blastnMacaque.Locus_273663	.	-
chr10	106375860	106376731	ENSG00000237761	.	+
chr10	106424368	106425974	ENSG00000226387	.	-
chr10	107032181	107033096	Locus_37613	.	+
chr10	107063591	107063719	blastnGorilla.Locus_463689	.	+
chr10	107087881	107095447	Locus_37053	.	+
chr10	107201224	107201325	blastnMouse.Locus_74309	.	+
chr10	107220932	107229267	CUFF.87983	.	-
chr10	107249354	107480549	ENSG00000236043	.	-
chr10	107295281	107295463	blastnMouse.Locus_74419	.	+
chr10	107568533	107580149	ENSG00000229466	.	-
chr10	107831021	107832039	Locus_38399	.	-
chr10	107858952	107860090	CUFF.88018	.	-
chr10	107897889	107899808	Locus_38183	.	-
chr10	108041112	108041217	blastnMacaque.Locus_273444	.	-
chr10	108045211	108083285	Locus_37245	.	+
chr10	109136308	109160994	ENSG00000230151	.	+
chr10	109302895	109303122	blastnGorilla.Locus_463737	.	+
chr10	109355536	109411823	blastnMacaque.Locus_272494	.	+
chr10	109631334	109829052	ENSG00000229981	.	-
chr10	109658730	109659311	blastnPan.CUFF.187985	.	+
chr10	110155396	110157018	Locus_37911	.	-
chr10	110209745	110226098	Locus_38141	.	-
chr10	110390754	110398369	blastnMacaque.Locus_272249	.	+
chr10	110677307	110677425	blastnPan.CUFF.187994	.	+
chr10	110682105	110683987	blastnPan.Locus_72468	.	+
chr10	110731194	110778612	Locus_37351	.	+
chr10	111496070	111500009	blastnMacaque.Locus_272598	.	+
chr10	111907694	111909514	CUFF.88407	.	-
chr10	112116844	112117227	blastnPan.CUFF.188180	.	+
chr10	112118861	112124627	blastnPan.CUFF.188182	.	-
chr10	112135329	112135986	blastnGorilla.Locus_464717	.	-
chr10	112159465	112161604	blastnPan.CUFF.188197	.	-
chr10	112257757	112258300	ENSG00000225461	.	-
chr10	112305413	112307703	XLOC_008611	.	+
chr10	112500575	112502551	Locus_38466	.	-
chr10	112874075	112877848	XLOC_008615	.	+
chr10	112883466	112884280	blastnGorilla.Locus_465511	.	-
chr10	112898797	112899914	blastnMacaque.Locus_272394	.	+
chr10	113284184	113284317	blastnMacaque.Locus_274139	.	-
chr10	113314373	113315736	blastnPan.Locus_72653	.	+
chr10	113585726	113589450	blastnMacaque.Locus_272228	.	+
chr10	113593617	113614731	blastnMacaque.Locus_272359	.	+
chr10	113816560	113856221	blastnMacaque.Locus_272803	.	+
chr10	114166052	114170478	ENSG00000232934	.	-
chr10	114431571	114437578	ENSG00000233340	.	-
chr10	114447364	114511234	ENSG00000234221	.	+
chr10	114843553	114846535	ENSG00000237996	.	+
chr10	114877385	114877526	blastnOpossum.Locus_315464	.	-
chr10	115019914	115021626	blastnMacaque.Locus_273485	.	-
chr10	115204973	115205086	blastnMouse.CUFF.146580	.	+
chr10	115244764	115252063	XLOC_008955	.	-
chr10	115282517	115291897	XLOC_008620	.	+
chr10	115470440	115479091	ENSG00000234393	.	-
chr10	115718561	115718781	blastnMacaque.Locus_272711	.	+
chr10	115745067	115751194	blastnMouse.Locus_74695	.	+
chr10	115767944	115777979	XLOC_008624	.	+
chr10	115824155	115824588	blastnMouse.Locus_74757	.	+
chr10	115828068	115828941	blastnMacaque.Locus_272180	.	+
chr10	116634641	116637175	blastnGorilla.Locus_465363	.	-
chr10	116761435	116762452	blastnMacaque.Locus_273132	.	-
chr10	116785896	116785974	blastnOpossum.Locus_319198	.	+
chr10	116786274	116786533	blastnMacaque.Locus_274048	.	-
chr10	118041366	118041540	blastnMouse.Locus_74390	.	+
chr10	118518274	118521999	blastnMacaque.Locus_273335	.	-
chr10	118529348	118533147	Locus_38471	.	-
chr10	118579753	118582672	blastnPan.Locus_73923	.	-
chr10	118592512	118609716	ENSG00000225302	.	-
chr10	118904091	118928566	ENSG00000234474	.	-
chr10	118927304	118943186	blastnMacaque.Locus_272521	.	+
chr10	118991976	118993272	Locus_37629	.	+
chr10	118999111	119001434	ENSG00000225936	.	-
chr10	119171407	119172134	blastnMacaque.Locus_274002	.	-
chr10	119315656	119318923	blastnOrangutan.Locus_129553	.	+
chr10	119321595	119331968	ENSG00000235198	.	-
chr10	119480565	119483902	Locus_37291	.	+
chr10	119494824	119512827	ENSG00000234952	.	+
chr10	119507725	119509788	Locus_37526	.	+
chr10	119539195	119551726	blastnGorilla.Locus_464958	.	-
chr10	119598775	119599224	blastnGorilla.Locus_463755	.	+
chr10	119666745	119694475	blastnMacaque.Locus_273998	.	-
chr10	119695350	119699038	Locus_37963	.	-
chr10	119759555	119759776	blastnMouse.ENSMUSG00000090965	.	-
chr10	119809621	119809870	blastnMouse.ENSMUSG00000091378	.	+
chr10	120001076	120027222	ENSG00000238276	.	+
chr10	120042928	120044301	blastnMacaque.Locus_273973	.	-
chr10	120048994	120049164	blastnMacaque.Locus_273642	.	-
chr10	120116620	120124615	ENSG00000232139	.	+
chr10	120181682	120181781	blastnPlatypus.Locus_60547	.	-
chr10	120543867	120546598	CUFF.89640	.	-
chr10	120616800	120616898	blastnMouse.Locus_75448	.	-
chr10	120660738	120663243	blastnPan.Locus_73315	.	-
chr10	120737470	120737737	blastnMacaque.Locus_273473	.	-
chr10	120763048	120763396	ENSG00000229272	.	-
chr10	121070619	121070713	blastnGorilla.Locus_464977	.	-
chr10	121073779	121075157	blastnPan.Locus_73403	.	-
chr10	121446300	121447027	blastnMacaque.Locus_273751	.	-
chr10	121450860	121452582	CUFF.89981	.	-
chr10	121711367	121714112	Locus_37565	.	+
chr10	121861952	121863423	Locus_38121	.	-
chr10	121932085	121968507	ENSG00000228270	.	+
chr10	122368120	122573702	Locus_37443	.	+
chr10	122705678	122705753	blastnMouse.Locus_60053	.	+
chr10	122713741	122714200	Locus_37199	.	+
chr10	122896808	122898528	blastnMacaque.Locus_273161	.	-
chr10	123072224	123072451	blastnPlatypus.Locus_164829	.	+
chr10	123374939	123375353	ENSG00000223432	.	-
chr10	123495818	123499245	ENSG00000224250	.	+
chr10	124204401	124205682	blastnMacaque.Locus_272465	.	+
chr10	124470973	124471205	blastnMacaque.Locus_273705	.	-
chr10	124480772	124485909	blastnMacaque.Locus_273215	.	-
chr10	124863445	124863607	blastnChicken.Locus_87401	.	+
chr10	124952889	124954369	blastnMacaque.Locus_272575	.	+
chr10	125034390	125036271	blastnMacaque.Locus_274146	.	-
chr10	125206315	125206935	blastnMacaque.Locus_273466	.	-
chr10	125223530	125226672	blastnMacaque.Locus_273102	.	-
chr10	125231625	125231733	blastnMacaque.Locus_273219	.	-
chr10	125257864	125261890	blastnMacaque.Locus_273486	.	-
chr10	125264072	125270639	Locus_37605	.	+
chr10	125307804	125308583	blastnPan.CUFF.190513	.	-
chr10	125318903	125321726	Locus_36967	.	+
chr10	125333743	125343283	ENSG00000234542	.	+
chr10	125395375	125395500	blastnPan.Locus_73079	.	+
chr10	125536186	125537265	ENSG00000231138	.	+
chr10	125593793	125595788	blastnMacaque.Locus_272629	.	+
chr10	125711612	125754243	Locus_37859	.	-
chr10	125725075	125725526	Locus_37535	.	+
chr10	125754398	125755854	Locus_37902	.	-
chr10	125948192	125994231	Locus_38455	.	-
chr10	125994987	125995946	Locus_38206	.	-
chr10	126137201	126138530	blastnMouse.ENSMUSG00000087657	.	+
chr10	126213462	126219866	blastnPan.Locus_73653	.	-
chr10	126918806	126920404	Locus_37507	.	+
chr10	127182783	127183649	Locus_37536	.	+
chr10	127227849	127228273	blastnGorilla.Locus_464355	.	+
chr10	127231613	127232548	blastnGorilla.Locus_464583	.	-
chr10	127262940	127273728	ENSG00000237675	.	+
chr10	127278743	127291762	CUFF.91001	.	+
chr10	127433296	127439035	ENSG00000236991	.	-
chr10	127908609	127912019	blastnMacaque.Locus_271928	.	+
chr10	128083864	128095060	CUFF.91190	.	-
chr10	128102438	128110448	ENSG00000235180	.	-
chr10	128318405	128320858	blastnMacaque.Locus_272109	.	+
chr10	128811765	128814220	ENSG00000232935	.	-
chr10	128823205	128824687	ENSG00000223528	.	-
chr10	128870071	128872382	blastnGorilla.Locus_465262	.	-
chr10	129256792	129257199	blastnMacaque.Locus_273936	.	-
chr10	129399421	129399706	blastnMacaque.Locus_274162	.	-
chr10	129645721	129646836	blastnGorilla.Locus_465194	.	-
[truncated: 12,682 more rows]
