# Supplementary material for: ortho2align: a sensitive approach for searching for orthologues of novel lncRNAs
Source: BMC Bioinformatics. 2022 Sep 19;23:384. doi: 10.1186/s12859-022-04929-y (PMC9487038; doi:10.1186/s12859-022-04929-y)
Supplement: Supplementary file 3 — Additional file 3. This ZIP archive contains files used for benchmarking – annotations of lncRNAs in six species in BED format along with TSV tables of orthologous correspondence between human lncRNAs and those of other species. [file 12859_2022_4929_MOESM3_ESM.zip › benchmark_dataset/HumanToMacaque.ortho.tsv]

Human	Macaque
blastnMacaque.Locus_244744	Locus_244744
blastnMouse.CUFF.219403	blastnMouse.CUFF.219403
blastnOrangutan.Locus_156387	blastnOrangutan.Locus_156387
blastnGorilla.Locus_439271	blastnGorilla.Locus_439271
blastnPan.Locus_64739	blastnPan.Locus_64739
blastnGorilla.CUFF.78899	blastnGorilla.CUFF.78899
ENSG00000225302	blastnHuman.ENSG00000225302
Locus_183485	blastnHuman.Locus_183485
blastnMacaque.Locus_313361	Locus_313361
ENSG00000236036	CUFF.90495
Locus_183425	blastnHuman.Locus_183425
blastnGorilla.Locus_391960	blastnGorilla.Locus_391960
blastnGorilla.Locus_227170	blastnGorilla.Locus_227170
blastnPan.Locus_94284	blastnPan.Locus_94284
blastnPan.CUFF.45443	blastnPan.CUFF.45443
Locus_193148	blastnHuman.Locus_193148
ENSG00000249734	blastnHuman.Locus_193268
blastnMacaque.CUFF.131019	CUFF.131019
blastnOrangutan.Locus_94134	blastnOrangutan.Locus_94134
blastnMouse.CUFF.110475	blastnMouse.CUFF.110475
ENSG00000235160	blastnHuman.ENSG00000235160
CUFF.439767	blastnHuman.CUFF.439767
blastnGorilla.Locus_393468	blastnGorilla.Locus_393468
blastnChicken.Locus_98868	blastnChicken.Locus_98868
ENSG00000254171	blastnHuman.ENSG00000254171
ENSG00000227060	Locus_71565
CUFF.56616	blastnHuman.CUFF.56616
blastnMacaque.Locus_210503	Locus_210503
blastnMacaque.Locus_315053	Locus_315053
blastnPan.Locus_130000	blastnPan.Locus_130000
blastnPan.CUFF.407525	blastnPan.CUFF.407525
Locus_86733	blastnHuman.Locus_86733
XLOC_011167	blastnHuman.XLOC_011167
ENSG00000224028	blastnHuman.ENSG00000224028
ENSG00000237321	blastnHuman.ENSG00000237321
blastnMacaque.Locus_473694	Locus_473694
ENSG00000253593	blastnHuman.ENSG00000253593
blastnGorilla.Locus_19148	blastnGorilla.Locus_19148
blastnPan.CUFF.311270	Locus_101449
blastnGorilla.Locus_293438	blastnGorilla.Locus_293438
blastnMacaque.Locus_18894	Locus_18894
blastnMacaque.Locus_427154	Locus_427154
ENSG00000236986	blastnHuman.ENSG00000236986
blastnPan.CUFF.204095	CUFF.188015
ENSG00000224532	blastnHuman.ENSG00000224532
blastnGorilla.Locus_177967	blastnGorilla.Locus_177967
ENSG00000236153	blastnHuman.ENSG00000236153
blastnMacaque.Locus_244422	Locus_244422
blastnMacaque.Locus_499333	Locus_499333
blastnPan.CUFF.146072	blastnPan.CUFF.146072
blastnMacaque.Locus_473217	Locus_473217
blastnMacaque.Locus_370901	Locus_370901
blastnMouse.ENSMUSG00000090678	blastnMouse.ENSMUSG00000090678
ENSG00000229941	Locus_288372
blastnGorilla.Locus_59069	blastnGorilla.Locus_59069
blastnMacaque.Locus_100469	Locus_100469
blastnMacaque.Locus_39848	Locus_39848
ENSG00000237371	blastnHuman.ENSG00000237371
ENSG00000228543	blastnHuman.ENSG00000228543
blastnPan.Locus_40633	blastnPan.Locus_40633
blastnMacaque.Locus_447502	Locus_447502
blastnGorilla.Locus_18840	blastnGorilla.Locus_18840
blastnMacaque.Locus_272199	Locus_272199
ENSG00000233694	blastnHuman.ENSG00000233694
Locus_12698	blastnHuman.Locus_12698
blastnGorilla.Locus_134506	blastnGorilla.Locus_134506
Locus_159237	blastnHuman.Locus_159237
blastnGorilla.Locus_257412	blastnGorilla.Locus_257412
CUFF.421371	blastnHuman.CUFF.421371
ENSG00000255388	Locus_244930
blastnMacaque.Locus_19452	Locus_19452
ENSG00000254383	blastnHuman.ENSG00000254383
ENSG00000255139	Locus_246238
blastnMacaque.Locus_187717	Locus_187717
blastnMacaque.Locus_102874	Locus_102874
blastnMacaque.Locus_61692	Locus_61692
blastnMacaque.Locus_100306	Locus_100306
ENSG00000223647	blastnHuman.ENSG00000223647
blastnMacaque.Locus_140040	Locus_140040
blastnMacaque.Locus_498745	Locus_498745
ENSG00000247033	blastnHuman.ENSG00000247033
ENSG00000223942	Locus_475219
blastnGorilla.Locus_178078	blastnGorilla.Locus_178078
blastnMacaque.Locus_341823	Locus_341823
Locus_47641	blastnHuman.Locus_47641
blastnMacaque.Locus_246360	Locus_246360
ENSG00000253339	blastnHuman.ENSG00000253339
ENSG00000223929	Locus_61817
blastnPan.Locus_106605	blastnPan.Locus_106605
ENSG00000248184	blastnHuman.ENSG00000248184
blastnGorilla.Locus_195462	blastnGorilla.Locus_195462
blastnPan.CUFF.279436	blastnPan.CUFF.279436
ENSG00000237224	blastnHuman.ENSG00000237224
blastnMouse.ENSMUSG00000085218	blastnMouse.ENSMUSG00000085218
blastnMacaque.Locus_244432	Locus_244432
blastnPan.CUFF.94189	blastnPan.CUFF.94189
Locus_100451	Locus_288994
ENSG00000255117	Locus_246562
ENSG00000251513	blastnHuman.ENSG00000251513
CUFF.213989	blastnHuman.CUFF.213989
blastnChicken.CUFF.154662	blastnChicken.CUFF.154662
CUFF.424358	blastnHuman.CUFF.424358
ENSG00000230960	blastnHuman.ENSG00000230960
Locus_46850	blastnHuman.Locus_46850
blastnMacaque.Locus_40209	Locus_40209
blastnGorilla.Locus_293301	blastnGorilla.Locus_293301
Locus_69860	blastnHuman.Locus_69860
Locus_68840	blastnHuman.Locus_68840
blastnMacaque.Locus_272606	Locus_272606
blastnGorilla.Locus_464717	blastnGorilla.Locus_464717
blastnMacaque.Locus_499453	Locus_499453
blastnGorilla.Locus_18273	blastnGorilla.Locus_18273
blastnMacaque.Locus_474933	Locus_474933
blastnMacaque.Locus_272348	Locus_272348
blastnPan.Locus_146369	blastnPan.Locus_146369
ENSG00000225620	Locus_192392
ENSG00000249959	blastnHuman.ENSG00000249959
blastnGorilla.Locus_293565	blastnGorilla.Locus_293565
XLOC_012760	blastnHuman.XLOC_012760
blastnMacaque.Locus_19280	Locus_19280
ENSG00000254113	blastnHuman.ENSG00000254113
Locus_77078	Locus_447756
Locus_23414	blastnHuman.Locus_23414
blastnGorilla.Locus_135484	blastnGorilla.Locus_135484
blastnMouse.ENSMUSG00000087382	blastnMouse.ENSMUSG00000087382
ENSG00000251293	blastnPan.Locus_178181
ENSG00000250978	blastnHuman.ENSG00000250978
blastnGorilla.Locus_133479	blastnGorilla.Locus_133479
blastnMacaque.Locus_339660	Locus_339660
ENSG00000249882	Locus_39272
CUFF.462958	blastnHuman.CUFF.462958
blastnMacaque.Locus_61432	Locus_61432
Locus_136343	blastnHuman.Locus_136343
blastnMacaque.Locus_192399	Locus_192399
ENSG00000228127	blastnHuman.ENSG00000228127
blastnMacaque.Locus_62403	Locus_62403
blastnPan.CUFF.383012	blastnPan.CUFF.383012
blastnMacaque.Locus_40528	Locus_40528
ENSG00000235168	blastnHuman.ENSG00000235168
blastnMacaque.Locus_101021	Locus_101021
Locus_157968	Locus_102791
blastnGorilla.Locus_17519	blastnGorilla.Locus_17519
Locus_17382	blastnHuman.Locus_17382
XLOC_000917	blastnHuman.XLOC_000917
ENSG00000254928	blastnHuman.ENSG00000254928
blastnMacaque.Locus_394545	Locus_394545
blastnPan.CUFF.74382	Locus_188748
blastnGorilla.Locus_415664	blastnGorilla.Locus_415664
blastnGorilla.Locus_338717	Locus_139539
blastnPan.CUFF.23848	blastnPan.CUFF.23848
XLOC_011106	blastnHuman.XLOC_011106
blastnMacaque.Locus_473312	Locus_473312
ENSG00000237646	blastnHuman.ENSG00000237646
ENSG00000248810	blastnHuman.ENSG00000248810
blastnMacaque.Locus_372710	Locus_372710
blastnChicken.CUFF.212354	blastnChicken.CUFF.212354
ENSG00000226716	blastnHuman.ENSG00000226716
ENSG00000248457	blastnHuman.ENSG00000248457
blastnPan.Locus_152285	blastnPan.Locus_152285
blastnMouse.Locus_21830	blastnMouse.Locus_21830
XLOC_012977	blastnHuman.XLOC_012977
ENSG00000233818	blastnHuman.ENSG00000233818
ENSG00000224984	blastnHuman.ENSG00000224984
blastnMouse.Locus_97847	blastnMouse.Locus_97847
blastnMacaque.Locus_222096	Locus_222096
Locus_2112	blastnHuman.Locus_2112
ENSG00000235072	blastnHuman.ENSG00000235072
blastnMacaque.Locus_370916	Locus_370916
blastnMacaque.Locus_428926	Locus_428926
blastnPan.Locus_177094	blastnPan.Locus_177094
blastnMacaque.Locus_41047	Locus_41047
XLOC_004063	blastnGorilla.Locus_392939
ENSG00000253334	Locus_19149
ENSG00000237220	blastnHuman.ENSG00000237220
blastnMouse.Locus_46586	blastnMouse.Locus_46586
ENSG00000223821	blastnHuman.ENSG00000223821
Locus_12524	blastnHuman.Locus_12524
blastnMacaque.Locus_314872	Locus_314872
blastnPan.Locus_105849	blastnPan.Locus_105849
ENSG00000223812	Locus_101010
blastnMacaque.Locus_473219	Locus_473219
blastnMacaque.Locus_188351	Locus_188351
CUFF.7482	blastnHuman.CUFF.7482
ENSG00000236028	blastnHuman.ENSG00000236028
ENSG00000225552	blastnHuman.ENSG00000225552
ENSG00000236751	blastnHuman.ENSG00000236751
blastnPan.CUFF.356605	blastnPan.CUFF.356605
ENSG00000254872	blastnHuman.ENSG00000254872
blastnMacaque.Locus_187965	Locus_187965
ENSG00000237166	blastnHuman.ENSG00000237166
blastnMacaque.Locus_429892	Locus_429892
blastnMacaque.Locus_371045	Locus_371045
blastnPan.CUFF.280014	blastnPan.CUFF.280014
blastnGorilla.CUFF.354879	blastnGorilla.CUFF.354879
ENSG00000256714	blastnHuman.ENSG00000256714
blastnGorilla.CUFF.288946	blastnGorilla.CUFF.288946
ENSG00000225535	blastnHuman.ENSG00000225535
ENSG00000237845	blastnHuman.ENSG00000237845
Locus_136576	blastnHuman.Locus_136576
blastnPan.Locus_94380	blastnPan.Locus_94380
Locus_102949	Locus_61885
blastnMacaque.Locus_428969	Locus_428969
Locus_147465	blastnHuman.Locus_147465
Locus_100595	blastnHuman.Locus_100595
ENSG00000232667	blastnHuman.ENSG00000232667
blastnMacaque.Locus_209334	Locus_209334
blastnMacaque.Locus_339854	Locus_339854
blastnPan.Locus_152070	Locus_18438
blastnMacaque.Locus_473434	Locus_473434
ENSG00000254768	blastnHuman.ENSG00000254768
ENSG00000256884	Locus_341463
ENSG00000229876	blastnHuman.ENSG00000229876
blastnPan.Locus_152146	blastnPan.Locus_152146
Locus_126237	blastnHuman.Locus_126237
blastnMouse.ENSMUSG00000087641	blastnMouse.ENSMUSG00000087641
XLOC_012889	blastnMouse.Locus_2976
ENSG00000237266	blastnHuman.ENSG00000237266
ENSG00000248866	Locus_40324
blastnGorilla.Locus_179176	blastnGorilla.Locus_179176
ENSG00000229912	blastnHuman.ENSG00000229912
blastnGorilla.Locus_369931	blastnGorilla.Locus_369931
ENSG00000230309	blastnHuman.ENSG00000230309
ENSG00000237798	Locus_288803
XLOC_013805	blastnHuman.XLOC_013805
Locus_127002	blastnHuman.Locus_127002
blastnPan.Locus_45629	blastnPan.Locus_45629
ENSG00000228079	blastnHuman.ENSG00000228079
blastnMouse.Locus_104603	blastnMouse.Locus_104603
blastnGorilla.Locus_225991	blastnGorilla.Locus_225991
blastnPan.Locus_7325	blastnPan.Locus_7325
CUFF.408472	blastnHuman.CUFF.408472
ENSG00000234826	blastnHuman.ENSG00000234826
blastnMacaque.Locus_246714	Locus_246714
blastnMacaque.Locus_273010	Locus_273010
Locus_125951	blastnHuman.Locus_125951
Locus_167216	blastnHuman.Locus_167216
blastnMouse.ENSMUSG00000087185	blastnMouse.ENSMUSG00000087185
blastnGorilla.Locus_95450	blastnGorilla.Locus_95450
blastnOrangutan.Locus_144357	blastnPan.Locus_97409
blastnMacaque.Locus_140379	Locus_140379
blastnMouse.Locus_54633	blastnMouse.Locus_54633
blastnOpossum.Locus_373253	blastnOpossum.Locus_373253
blastnGorilla.Locus_464603	blastnGorilla.Locus_464603
Locus_29184	blastnHuman.Locus_29184
blastnMacaque.Locus_473537	Locus_473537
blastnPan.Locus_177845	blastnPan.Locus_177845
blastnMacaque.Locus_314157	Locus_314157
Locus_126889	Locus_429688
blastnGorilla.Locus_135432	blastnGorilla.Locus_135432
blastnMacaque.Locus_313489	Locus_313489
ENSG00000256819	blastnHuman.ENSG00000256819
blastnMacaque.Locus_39737	Locus_39737
ENSG00000256927	Locus_339540
blastnMouse.CUFF.27807	blastnMouse.CUFF.27807
blastnGorilla.Locus_227200	blastnGorilla.Locus_227200
CUFF.117762	blastnHuman.CUFF.117762
blastnPan.Locus_116270	CUFF.67888
ENSG00000248359	blastnHuman.ENSG00000248359
blastnGorilla.Locus_196355	blastnGorilla.Locus_196355
blastnOpossum.Locus_316419	blastnOpossum.Locus_316419
ENSG00000236336	blastnHuman.ENSG00000236336
blastnGorilla.Locus_134318	blastnGorilla.Locus_134318
blastnMacaque.Locus_289676	Locus_289676
blastnMacaque.Locus_221692	Locus_221692
blastnMouse.ENSMUSG00000089916	blastnMouse.ENSMUSG00000089916
ENSG00000255446	blastnHuman.ENSG00000255446
blastnGorilla.Locus_239862	blastnGorilla.Locus_239862
blastnOrangutan.CUFF.190448	blastnOrangutan.CUFF.190448
ENSG00000251187	blastnPan.Locus_177311
XLOC_011588	blastnHuman.XLOC_011588
blastnPan.Locus_42154	blastnPan.Locus_42154
ENSG00000235537	blastnHuman.ENSG00000235537
ENSG00000249152	blastnHuman.ENSG00000249152
blastnGorilla.Locus_441258	blastnGorilla.Locus_441258
blastnPan.CUFF.265347	blastnPan.CUFF.265347
Locus_102196	blastnHuman.Locus_102196
blastnMacaque.Locus_138984	Locus_138984
Locus_117502	Locus_188250
XLOC_010784	blastnHuman.XLOC_010784
blastnMacaque.Locus_429709	Locus_429709
Locus_126441	blastnHuman.Locus_126441
blastnMacaque.Locus_222310	Locus_222310
Locus_118956	blastnHuman.Locus_118956
blastnMacaque.Locus_190175	Locus_190175
XLOC_000327	blastnHuman.XLOC_000327
Locus_157466	blastnHuman.Locus_157466
blastnMouse.Locus_112463	blastnMouse.Locus_112463
blastnPan.Locus_55844	blastnPan.Locus_55844
ENSG00000226953	Locus_61586
blastnMacaque.Locus_339702	Locus_339702
XLOC_012658	blastnHuman.XLOC_012658
blastnMacaque.Locus_115132	Locus_115132
blastnMacaque.Locus_339559	Locus_339559
blastnMacaque.Locus_40623	Locus_40623
Locus_17482	blastnHuman.Locus_17482
CUFF.166709	blastnHuman.CUFF.166709
blastnMacaque.Locus_115879	Locus_115879
blastnMacaque.Locus_372686	Locus_372686
ENSG00000254044	blastnHuman.ENSG00000254044
XLOC_008825	blastnHuman.XLOC_008825
blastnMouse.Locus_45878	blastnMouse.Locus_45878
blastnMacaque.Locus_474195	Locus_474195
XLOC_010146	blastnHuman.XLOC_010146
blastnGorilla.Locus_17841	blastnGorilla.Locus_17841
ENSG00000248176	blastnHuman.ENSG00000248176
blastnPlatypus.Locus_164498	blastnPlatypus.Locus_164498
blastnMacaque.Locus_210603	Locus_210603
Locus_135865	blastnHuman.Locus_135865
ENSG00000254230	blastnHuman.ENSG00000254230
blastnPan.CUFF.107341	Locus_190452
blastnMacaque.Locus_273444	Locus_273444
blastnMouse.Locus_59766	blastnMouse.Locus_59766
Locus_175696	blastnHuman.Locus_175696
ENSG00000230770	blastnHuman.ENSG00000230770
blastnPan.CUFF.130428	blastnPan.CUFF.130428
blastnPan.Locus_72720	blastnPan.Locus_72720
blastnMacaque.Locus_189368	Locus_189368
Locus_126010	blastnHuman.Locus_126010
blastnPan.Locus_177114	blastnPan.Locus_177114
blastnMacaque.Locus_18444	Locus_18444
ENSG00000254510	Locus_246692
ENSG00000236563	blastnHuman.ENSG00000236563
blastnMouse.Locus_93692	blastnMouse.Locus_93692
Locus_120662	blastnHuman.Locus_120662
blastnGorilla.CUFF.282758	blastnGorilla.CUFF.282758
ENSG00000256540	Locus_341880
Locus_193047	blastnHuman.Locus_193047
ENSG00000253526	blastnHuman.ENSG00000253526
blastnMacaque.Locus_115786	Locus_115786
ENSG00000256195	blastnHuman.ENSG00000256195
XLOC_001117	blastnHuman.XLOC_001117
Locus_63027	Locus_341740
blastnMacaque.Locus_449236	Locus_449236
ENSG00000229274	blastnHuman.ENSG00000229274
blastnGorilla.Locus_195523	blastnGorilla.Locus_195523
ENSG00000250341	blastnHuman.ENSG00000250341
blastnMacaque.Locus_62197	Locus_62197
blastnMouse.ENSMUSG00000084757	blastnMouse.ENSMUSG00000084757
blastnGorilla.Locus_106290	blastnGorilla.Locus_106290
blastnMacaque.Locus_39469	Locus_39469
blastnMacaque.Locus_140611	Locus_140611
blastnGorilla.CUFF.98038	blastnPan.CUFF.303205
blastnMacaque.Locus_340363	Locus_340363
blastnMouse.ENSMUSG00000074805	blastnMouse.ENSMUSG00000074805
blastnMacaque.Locus_115473	Locus_115473
blastnMacaque.Locus_393839	Locus_393839
ENSG00000248417	blastnHuman.ENSG00000248417
Locus_127061	blastnHuman.Locus_127061
blastnOrangutan.Locus_218959	Locus_428691
CUFF.82277	blastnHuman.CUFF.82277
blastnMacaque.CUFF.147974	CUFF.147974
blastnMacaque.Locus_314413	Locus_314413
blastnGorilla.Locus_149560	blastnGorilla.Locus_149560
blastnPan.Locus_25954	Locus_396258
blastnMacaque.Locus_429886	Locus_429886
blastnMacaque.Locus_314223	Locus_314223
ENSG00000235635	blastnHuman.ENSG00000235635
blastnMacaque.Locus_222501	Locus_222501
ENSG00000224884	blastnHuman.ENSG00000224884
blastnMouse.Locus_98030	blastnMouse.Locus_98030
blastnGorilla.Locus_226593	blastnGorilla.Locus_226593
Locus_63023	blastnHuman.Locus_63023
ENSG00000251488	blastnHuman.ENSG00000251488
ENSG00000237530	Locus_473934
XLOC_001407	blastnHuman.XLOC_001407
blastnMacaque.Locus_427053	Locus_427053
ENSG00000251270	blastnHuman.ENSG00000251270
blastnMacaque.Locus_191201	Locus_191201
blastnGorilla.Locus_371145	blastnGorilla.Locus_371145
blastnMacaque.Locus_429009	Locus_429009
blastnPan.Locus_73577	blastnPan.Locus_73577
blastnGorilla.Locus_463489	blastnGorilla.Locus_463489
blastnMacaque.Locus_221502	Locus_221502
ENSG00000239941	blastnHuman.ENSG00000239941
blastnMacaque.Locus_62142	Locus_62142
ENSG00000251388	blastnHuman.ENSG00000251388
blastnMacaque.Locus_340828	Locus_340828
Locus_117633	blastnHuman.Locus_117633
blastnMouse.Locus_35357	blastnMouse.Locus_35357
Locus_62346	Locus_341616
blastnPan.CUFF.5444	blastnPan.CUFF.5444
XLOC_000332	blastnHuman.XLOC_000332
blastnGorilla.Locus_18741	blastnGorilla.Locus_18741
ENSG00000243012	blastnHuman.ENSG00000243012
blastnPan.CUFF.228007	blastnPan.CUFF.228007
blastnGorilla.Locus_371798	blastnGorilla.Locus_371798
blastnPan.Locus_93163	blastnPan.Locus_93163
blastnGorilla.Locus_292980	blastnGorilla.Locus_292980
ENSG00000250564	Locus_314309
XLOC_014246	blastnHuman.XLOC_014246
blastnMacaque.Locus_101986	Locus_101986
blastnPan.CUFF.246854	blastnPan.CUFF.246854
blastnMacaque.Locus_100200	Locus_100200
blastnMouse.Locus_65926	blastnMouse.Locus_65926
blastnMacaque.Locus_314319	Locus_314319
blastnPan.Locus_145957	blastnPan.Locus_145957
blastnGorilla.Locus_149098	blastnGorilla.Locus_149098
CUFF.234935	blastnHuman.CUFF.234935
blastnGorilla.Locus_134859	blastnGorilla.Locus_134859
ENSG00000254135	blastnHuman.ENSG00000254135
blastnPan.CUFF.341438	blastnPan.CUFF.341438
Locus_146177	blastnHuman.Locus_146177
blastnMacaque.Locus_222236	Locus_222236
Locus_78386	blastnHuman.Locus_78386
blastnOpossum.Locus_230393	blastnOpossum.Locus_230393
ENSG00000249613	Locus_39400
Locus_118884	blastnHuman.Locus_118884
XLOC_002334	blastnHuman.XLOC_002334
blastnGorilla.Locus_415685	blastnGorilla.Locus_415685
XLOC_001746	blastnGorilla.CUFF.306319
Locus_29359	blastnHuman.Locus_29359
Locus_194188	blastnHuman.Locus_194188
blastnGorilla.Locus_441866	blastnGorilla.Locus_441866
blastnMacaque.Locus_395899	Locus_395899
blastnMacaque.Locus_314581	Locus_314581
ENSG00000240990	blastnHuman.ENSG00000240990
blastnMouse.ENSMUSG00000087563	blastnMouse.ENSMUSG00000087563
blastnGorilla.Locus_257244	blastnGorilla.Locus_257244
blastnMacaque.Locus_210574	Locus_210574
ENSG00000241359	blastnHuman.ENSG00000241359
blastnGorilla.Locus_441821	blastnGorilla.Locus_441821
XLOC_010704	blastnHuman.XLOC_010704
blastnPlatypus.Locus_42723	blastnPlatypus.Locus_42723
CUFF.298540	blastnHuman.CUFF.298540
blastnMacaque.Locus_39714	Locus_39714
blastnGorilla.Locus_393807	blastnGorilla.Locus_393807
blastnPan.Locus_7625	blastnPan.Locus_7625
blastnMacaque.CUFF.411971	CUFF.411971
blastnPan.Locus_145705	blastnPan.Locus_145705
blastnMouse.ENSMUSG00000087615	blastnMouse.ENSMUSG00000087615
blastnGorilla.Locus_391626	blastnGorilla.Locus_391626
blastnMacaque.Locus_474309	Locus_474309
ENSG00000228747	blastnHuman.ENSG00000228747
Locus_146670	Locus_474710
ENSG00000254802	blastnHuman.ENSG00000254802
blastnMacaque.Locus_39123	Locus_39123
ENSG00000228067	Locus_192002
blastnMacaque.Locus_473918	Locus_473918
ENSG00000256312	Locus_340220
Locus_126224	blastnHuman.Locus_126224
ENSG00000225731	blastnHuman.ENSG00000225731
blastnMacaque.Locus_429310	Locus_429310
ENSG00000231748	blastnHuman.ENSG00000231748
blastnMacaque.Locus_272769	Locus_272769
blastnMouse.ENSMUSG00000087683	blastnMouse.ENSMUSG00000087683
blastnMouse.ENSMUSG00000087101	blastnMouse.ENSMUSG00000087101
blastnGorilla.Locus_313802	blastnGorilla.Locus_313802
blastnMouse.Locus_45271	blastnMouse.Locus_45271
blastnMacaque.Locus_429305	Locus_429305
blastnPan.CUFF.249201	blastnPan.CUFF.249201
blastnPan.CUFF.353013	blastnPan.CUFF.353013
blastnMouse.Locus_91869	blastnMouse.Locus_91869
blastnOrangutan.Locus_156343	blastnOrangutan.Locus_156343
blastnMacaque.Locus_289847	Locus_289847
blastnGorilla.Locus_393707	blastnGorilla.Locus_393707
blastnMacaque.Locus_341598	Locus_341598
Locus_17637	blastnHuman.Locus_17637
blastnPan.CUFF.444640	blastnPan.CUFF.444640
blastnPlatypus.Locus_150950	blastnPlatypus.Locus_150950
ENSG00000229154	blastnHuman.ENSG00000229154
ENSG00000225113	blastnHuman.ENSG00000225113
ENSG00000256259	blastnHuman.ENSG00000256259
Locus_62141	Locus_341803
blastnGorilla.Locus_319166	blastnGorilla.Locus_319166
blastnPan.CUFF.43525	blastnPan.CUFF.43525
CUFF.107735	blastnHuman.CUFF.107735
blastnMouse.ENSMUSG00000085825	blastnMouse.ENSMUSG00000085825
Locus_23198	blastnHuman.Locus_23250
ENSG00000227498	blastnHuman.ENSG00000227498
blastnPlatypus.Locus_189051	blastnPlatypus.Locus_189051
CUFF.139160	blastnHuman.CUFF.139160
blastnPan.Locus_117409	blastnPan.Locus_117409
XLOC_012857	blastnHuman.XLOC_012857
blastnMacaque.Locus_340069	Locus_340069
ENSG00000251422	blastnHuman.ENSG00000251422
blastnOrangutan.Locus_87560	blastnOrangutan.Locus_87560
blastnPan.CUFF.382985	blastnPan.CUFF.382985
Locus_17409	blastnHuman.Locus_17409
XLOC_010448	Locus_114949
CUFF.271154	blastnHuman.CUFF.271154
blastnMouse.ENSMUSG00000089849	blastnMouse.ENSMUSG00000089849
blastnPan.Locus_65389	blastnPan.Locus_65389
blastnGorilla.Locus_105731	blastnGorilla.Locus_105731
blastnGorilla.Locus_105605	blastnGorilla.Locus_105605
blastnMacaque.Locus_340112	Locus_340112
blastnMacaque.Locus_314863	Locus_314863
ENSG00000233602	blastnHuman.ENSG00000233602
blastnGorilla.Locus_269297	blastnGorilla.Locus_269297
ENSG00000249742	blastnHuman.ENSG00000249742
ENSG00000228705	blastnHuman.ENSG00000228705
blastnMacaque.Locus_189488	Locus_189488
blastnPan.Locus_42486	Locus_191726
ENSG00000229805	blastnHuman.ENSG00000229805
ENSG00000249483	blastnMouse.ENSMUSG00000085935
Locus_103024	blastnPan.Locus_72456
blastnMacaque.Locus_340663	Locus_340663
blastnMacaque.Locus_500989	Locus_500989
Locus_62645	blastnHuman.Locus_62645
blastnGorilla.Locus_62231	blastnGorilla.Locus_62231
blastnMacaque.Locus_100789	Locus_100789
blastnMacaque.Locus_272988	Locus_272988
blastnMouse.Locus_86876	blastnMouse.Locus_86876
ENSG00000244461	Locus_102140
XLOC_006327	blastnHuman.XLOC_006327
blastnMouse.ENSMUSG00000091106	blastnMouse.ENSMUSG00000091106
blastnMouse.Locus_75063	blastnMouse.Locus_75063
blastnPan.CUFF.278813	Locus_474839
blastnPan.CUFF.191388	blastnPan.CUFF.191388
ENSG00000231427	blastnHuman.ENSG00000231427
XLOC_011252	blastnHuman.XLOC_011252
blastnMacaque.Locus_371374	Locus_371374
blastnMacaque.Locus_62415	Locus_62415
blastnPan.Locus_159240	blastnPan.Locus_159240
blastnMacaque.Locus_474200	Locus_474200
blastnMacaque.Locus_62213	Locus_62213
blastnMacaque.Locus_188834	Locus_188834
blastnMacaque.Locus_340167	Locus_340167
blastnGorilla.Locus_371027	blastnGorilla.Locus_371027
blastnMacaque.Locus_60433	Locus_60433
ENSG00000237764	blastnHuman.ENSG00000237764
blastnMacaque.Locus_101199	Locus_101199
blastnMouse.ENSMUSG00000085848	blastnMouse.ENSMUSG00000085848
ENSG00000242828	blastnHuman.ENSG00000242828
blastnMacaque.Locus_429701	Locus_429701
blastnMacaque.Locus_40290	Locus_40290
blastnMacaque.Locus_244239	Locus_244239
blastnPan.CUFF.402332	blastnPan.CUFF.402332
ENSG00000256560	Locus_341143
ENSG00000253147	blastnHuman.ENSG00000253147
Locus_146314	blastnHuman.Locus_146314
blastnGorilla.Locus_292436	blastnGorilla.Locus_292436
blastnMouse.Locus_97840	blastnMouse.Locus_97840
blastnMacaque.Locus_139400	Locus_139400
blastnOrangutan.Locus_217984	blastnOrangutan.Locus_217984
blastnGorilla.Locus_370531	blastnGorilla.Locus_370531
ENSG00000253236	blastnHuman.ENSG00000253236
ENSG00000242048	blastnHuman.ENSG00000242048
ENSG00000237221	blastnHuman.ENSG00000237221
blastnPlatypus.Locus_19926	blastnPlatypus.Locus_19926
blastnMacaque.Locus_101763	Locus_101763
blastnMacaque.Locus_19903	Locus_19903
blastnOrangutan.Locus_179369	blastnOrangutan.Locus_179369
blastnMacaque.Locus_394125	Locus_394125
ENSG00000250002	blastnHuman.ENSG00000250002
blastnPan.CUFF.434650	blastnPan.CUFF.434650
blastnChicken.Locus_50102	blastnChicken.Locus_50102
blastnMacaque.Locus_245668	Locus_245668
ENSG00000228999	blastnHuman.ENSG00000228999
ENSG00000249306	Locus_313564
Locus_167772	Locus_139489
Locus_103262	blastnHuman.Locus_103262
XLOC_004107	blastnHuman.XLOC_004107
ENSG00000233326	blastnHuman.ENSG00000233326
blastnMacaque.Locus_427899	Locus_427899
ENSG00000254028	blastnHuman.ENSG00000254028
ENSG00000246095	blastnHuman.ENSG00000246095
Locus_174856	blastnHuman.Locus_174856
blastnMouse.Locus_54463	blastnMouse.Locus_54463
ENSG00000237468	blastnHuman.ENSG00000237468
ENSG00000227116	Locus_474194
blastnOpossum.CUFF.139615	blastnOpossum.CUFF.139615
ENSG00000248630	blastnHuman.ENSG00000248630
blastnMacaque.Locus_447909	Locus_447909
blastnMacaque.Locus_313376	Locus_313376
blastnMacaque.CUFF.398171	CUFF.398171
blastnMacaque.Locus_139596	Locus_139596
blastnMacaque.Locus_139600	Locus_139600
blastnMacaque.Locus_314254	Locus_314254
Locus_119184	blastnHuman.Locus_119184
blastnGorilla.Locus_442314	blastnGorilla.Locus_442314
ENSG00000251573	Locus_314115
blastnMacaque.Locus_192278	Locus_192278
CUFF.61187	Locus_500628
blastnXenopus.Locus_167764	blastnXenopus.Locus_167764
blastnMacaque.Locus_60613	Locus_60613
XLOC_000709	blastnHuman.XLOC_000709
blastnGorilla.Locus_196165	blastnGorilla.Locus_196165
ENSG00000249508	blastnHuman.ENSG00000249508
ENSG00000255325	blastnHuman.ENSG00000255325
ENSG00000232820	blastnHuman.ENSG00000232820
blastnMacaque.Locus_187485	Locus_187485
blastnPan.Locus_98013	blastnPan.Locus_98013
blastnMacaque.Locus_140357	Locus_140357
blastnPan.Locus_46789	blastnPan.Locus_46789
Locus_11715	blastnHuman.Locus_11715
blastnPan.Locus_7191	Locus_60449
blastnMouse.Locus_46785	blastnMouse.Locus_46785
blastnGorilla.Locus_337750	blastnGorilla.Locus_337750
ENSG00000254627	blastnHuman.ENSG00000254627
blastnGorilla.CUFF.101030	blastnGorilla.CUFF.101030
XLOC_011436	Locus_429976
blastnMacaque.Locus_245696	Locus_245696
blastnMacaque.Locus_289526	Locus_289526
blastnOpossum.Locus_120751	blastnOpossum.Locus_120751
blastnGorilla.Locus_442085	blastnGorilla.Locus_442085
blastnMacaque.Locus_222274	Locus_222274
blastnMacaque.Locus_222439	Locus_222439
ENSG00000227611	blastnHuman.ENSG00000227611
blastnMacaque.Locus_62182	Locus_62182
ENSG00000231648	blastnHuman.ENSG00000231648
ENSG00000226965	blastnGorilla.Locus_294699
blastnPan.Locus_41374	blastnPan.Locus_41374
blastnGorilla.Locus_105294	blastnGorilla.Locus_105294
ENSG00000231090	blastnHuman.ENSG00000231090
blastnMacaque.Locus_20188	Locus_20188
blastnPan.Locus_178046	Locus_313999
blastnMacaque.Locus_244717	Locus_244717
XLOC_014082	blastnHuman.XLOC_014082
Locus_147329	blastnHuman.Locus_147329
blastnMacaque.Locus_313567	Locus_313567
blastnMacaque.Locus_60979	Locus_60979
ENSG00000255451	Locus_245430
blastnMouse.ENSMUSG00000071753	blastnMouse.ENSMUSG00000071753
ENSG00000256232	blastnHuman.ENSG00000256232
blastnMouse.Locus_33704	blastnMouse.Locus_33704
blastnOpossum.Locus_92073	blastnOpossum.Locus_92073
blastnGorilla.Locus_226331	blastnGorilla.Locus_226331
blastnMacaque.Locus_342078	Locus_342078
blastnMacaque.CUFF.400771	CUFF.400771
blastnMacaque.Locus_272141	Locus_272141
ENSG00000226412	blastnHuman.ENSG00000226412
blastnMacaque.Locus_473315	Locus_473315
XLOC_008394	blastnHuman.XLOC_008394
blastnMacaque.Locus_100112	Locus_100112
blastnMouse.ENSMUSG00000085097	blastnMouse.ENSMUSG00000085097
Locus_103274	blastnHuman.Locus_103274
blastnMacaque.Locus_38972	Locus_38972
blastnMacaque.Locus_19328	Locus_19328
blastnGorilla.Locus_339486	blastnGorilla.Locus_339486
blastnMouse.Locus_86768	blastnMouse.Locus_86768
XLOC_006712	blastnHuman.XLOC_006712
ENSG00000226276	blastnHuman.ENSG00000226276
blastnPan.Locus_45515	blastnPan.Locus_45515
blastnPan.CUFF.415710	blastnPan.CUFF.415710
Locus_37124	blastnHuman.Locus_37124
blastnPan.CUFF.306875	blastnPan.CUFF.306875
blastnMouse.Locus_26837	blastnMouse.Locus_26837
blastnMacaque.Locus_314500	Locus_314500
ENSG00000237512	Locus_272384
blastnGorilla.Locus_132802	Locus_101189
blastnMouse.Locus_14027	blastnMouse.Locus_14027
blastnMacaque.CUFF.36627	CUFF.36627
blastnMacaque.Locus_340578	Locus_340578
blastnMacaque.Locus_313133	Locus_313133
blastnMacaque.Locus_312887	Locus_312887
blastnGorilla.CUFF.95295	blastnGorilla.CUFF.95295
blastnOpossum.Locus_33723	blastnOpossum.Locus_33723
blastnPan.Locus_72484	blastnPan.Locus_72484
blastnMacaque.Locus_289295	Locus_289295
ENSG00000230679	blastnHuman.ENSG00000230679
Locus_52050	blastnPan.CUFF.287314
blastnGorilla.Locus_465331	blastnGorilla.Locus_465331
blastnMouse.Locus_87090	blastnMouse.Locus_87090
blastnMacaque.Locus_20108	Locus_20108
Locus_175310	blastnHuman.Locus_175310
Locus_24687	blastnHuman.Locus_24687
ENSG00000234944	blastnHuman.ENSG00000234944
blastnMacaque.Locus_115701	Locus_115701
blastnMouse.Locus_81451	blastnMouse.Locus_81451
blastnMacaque.Locus_116056	Locus_116056
ENSG00000224514	blastnHuman.ENSG00000224514
Locus_45999	blastnHuman.Locus_45999
Locus_146704	blastnPan.CUFF.264759
Locus_17670	blastnHuman.Locus_17670
CUFF.212549	blastnHuman.CUFF.212549
blastnPan.Locus_86780	blastnPan.Locus_86780
Locus_38492	Locus_272065
ENSG00000254123	blastnHuman.ENSG00000254123
ENSG00000237342	Locus_427817
Locus_183913	blastnHuman.Locus_183913
blastnGorilla.Locus_133951	blastnGorilla.Locus_133951
blastnGorilla.Locus_463800	blastnGorilla.Locus_463800
blastnMacaque.Locus_102434	Locus_102434
ENSG00000254497	blastnHuman.ENSG00000254497
blastnPan.CUFF.126723	blastnPan.CUFF.126723
blastnOrangutan.Locus_180476	blastnOrangutan.Locus_180476
CUFF.441336	blastnHuman.CUFF.441336
ENSG00000231272	blastnHuman.ENSG00000231272
blastnPan.CUFF.33793	blastnPan.CUFF.33793
ENSG00000238042	blastnGorilla.Locus_60103
blastnMacaque.Locus_60798	Locus_60798
blastnMouse.Locus_87099	blastnMouse.Locus_87099
ENSG00000248346	blastnHuman.ENSG00000248346
blastnMacaque.Locus_40197	Locus_40197
CUFF.49319	blastnHuman.CUFF.49319
blastnOrangutan.Locus_11333	blastnOrangutan.Locus_11333
Locus_37629	blastnHuman.Locus_37629
blastnMacaque.Locus_191845	Locus_191845
blastnGorilla.Locus_464112	blastnGorilla.Locus_464112
blastnMacaque.Locus_339711	Locus_339711
blastnPan.Locus_105216	blastnPan.Locus_105216
blastnPan.CUFF.159782	blastnPan.CUFF.159782
Locus_70259	blastnHuman.Locus_70259
blastnMacaque.Locus_288797	Locus_288797
blastnMacaque.Locus_312676	Locus_312676
blastnGorilla.CUFF.39340	blastnGorilla.CUFF.39340
blastnGorilla.Locus_226020	Locus_395715
Locus_47036	blastnHuman.Locus_47036
blastnMacaque.Locus_39501	Locus_39501
blastnMacaque.CUFF.19846	CUFF.19846
blastnMacaque.CUFF.178719	CUFF.178719
ENSG00000250123	blastnHuman.ENSG00000250123
ENSG00000227042	blastnHuman.ENSG00000227042
Locus_194106	blastnHuman.Locus_194106
Locus_117709	blastnHuman.Locus_117709
blastnMacaque.Locus_395442	Locus_395442
blastnMacaque.Locus_61371	Locus_61371
Locus_62336	blastnHuman.Locus_62336
ENSG00000227076	Locus_272262
blastnMacaque.Locus_288944	Locus_288944
blastnMacaque.Locus_312776	Locus_312776
ENSG00000237365	Locus_190126
blastnPan.CUFF.146441	blastnPan.CUFF.146441
ENSG00000227705	blastnHuman.ENSG00000227705
blastnPan.Locus_39337	blastnPan.Locus_39337
blastnMacaque.Locus_500267	Locus_500267
blastnMouse.Locus_17467	blastnMouse.Locus_17467
Locus_193694	blastnHuman.Locus_193694
blastnMouse.ENSMUSG00000086188	blastnMouse.ENSMUSG00000086188
blastnMacaque.Locus_475121	Locus_475121
XLOC_010673	blastnHuman.XLOC_010673
blastnMouse.CUFF.194118	blastnMouse.CUFF.194118
ENSG00000225127	blastnHuman.ENSG00000225127
blastnMacaque.Locus_191237	Locus_191237
CUFF.61483	blastnHuman.CUFF.61483
ENSG00000250620	blastnHuman.ENSG00000250620
ENSG00000236267	blastnHuman.ENSG00000236267
Locus_136701	blastnHuman.Locus_136701
blastnPan.CUFF.208523	blastnPan.CUFF.208523
blastnMacaque.Locus_473197	Locus_473197
blastnOrangutan.Locus_241394	blastnOrangutan.Locus_241394
blastnPan.CUFF.159460	blastnPan.CUFF.159460
blastnMouse.Locus_71586	blastnMouse.Locus_71586
blastnMacaque.Locus_221455	Locus_221455
blastnMacaque.Locus_244676	Locus_244676
ENSG00000250567	blastnHuman.ENSG00000250567
blastnPan.Locus_72448	blastnPan.Locus_72448
Locus_12601	blastnHuman.Locus_12601
blastnGorilla.CUFF.243182	blastnGorilla.CUFF.243182
ENSG00000235269	Locus_428877
XLOC_003346	blastnHuman.XLOC_003346
ENSG00000229656	blastnHuman.ENSG00000229656
blastnPan.CUFF.240232	blastnPan.CUFF.240232
Locus_118097	blastnGorilla.Locus_57363
blastnMouse.ENSMUSG00000087465	blastnMouse.ENSMUSG00000087465
blastnMacaque.Locus_272539	Locus_272539
Locus_126745	blastnHuman.Locus_126745
ENSG00000255465	blastnHuman.ENSG00000255465
blastnPan.CUFF.61682	blastnPan.CUFF.61682
ENSG00000225334	blastnHuman.ENSG00000225334
blastnGorilla.Locus_292843	Locus_372138
Locus_12998	Locus_370378
blastnMacaque.Locus_222005	Locus_222005
blastnGorilla.Locus_135073	blastnGorilla.Locus_135073
blastnMacaque.Locus_342175	Locus_342175
ENSG00000249599	Locus_40211
ENSG00000227818	blastnHuman.ENSG00000227818
blastnPan.CUFF.37586	blastnPan.CUFF.37586
ENSG00000236129	blastnHuman.ENSG00000236129
blastnGorilla.Locus_442153	blastnGorilla.Locus_442153
ENSG00000227085	blastnHuman.ENSG00000227085
blastnMacaque.Locus_474304	Locus_474304
blastnChicken.CUFF.65566	blastnChicken.CUFF.65566
Locus_146583	blastnHuman.Locus_146583
blastnMacaque.Locus_273613	Locus_273613
blastnMacaque.Locus_473829	Locus_473829
blastnOrangutan.Locus_106021	blastnOrangutan.Locus_106021
blastnMacaque.Locus_116023	Locus_116023
blastnMacaque.Locus_19101	Locus_19101
ENSG00000254942	blastnHuman.ENSG00000254942
ENSG00000232193	blastnHuman.ENSG00000232193
Locus_183669	blastnHuman.Locus_183669
blastnMacaque.Locus_40302	Locus_40302
blastnGorilla.Locus_195355	blastnGorilla.Locus_195355
blastnMacaque.Locus_272394	Locus_272394
ENSG00000248386	CUFF.376445
blastnPan.Locus_8188	blastnPan.Locus_8188
ENSG00000245522	Locus_245308
blastnMacaque.Locus_272927	Locus_272927
ENSG00000235480	blastnHuman.ENSG00000235480
blastnMouse.Locus_70829	blastnMouse.Locus_70829
ENSG00000228714	blastnHuman.ENSG00000228714
blastnGorilla.Locus_312340	blastnGorilla.Locus_312340
blastnMacaque.Locus_373551	Locus_373551
blastnMacaque.Locus_245683	Locus_245683
blastnMouse.CUFF.168069	blastnMouse.CUFF.168069
blastnPan.Locus_26045	blastnPan.Locus_26045
blastnGorilla.Locus_393784	blastnGorilla.Locus_393784
blastnPan.CUFF.61941	Locus_394075
XLOC_008955	blastnHuman.XLOC_008955
ENSG00000248935	blastnHuman.ENSG00000248935
blastnPan.CUFF.150512	blastnPan.CUFF.150512
ENSG00000229647	blastnHuman.ENSG00000229647
blastnPan.CUFF.81094	blastnPan.CUFF.81094
blastnGorilla.Locus_94222	blastnGorilla.Locus_94222
blastnMouse.Locus_34042	blastnMouse.Locus_34042
blastnOrangutan.Locus_194110	blastnOrangutan.Locus_194110
ENSG00000230023	blastnHuman.ENSG00000230023
blastnGorilla.Locus_239844	blastnGorilla.Locus_239844
Locus_17215	blastnHuman.Locus_17215
blastnGorilla.Locus_440578	blastnGorilla.Locus_440578
ENSG00000228033	blastnHuman.ENSG00000228033
blastnMacaque.Locus_371093	Locus_371093
ENSG00000254086	Locus_18047
blastnMacaque.Locus_473040	Locus_473040
blastnMacaque.CUFF.345017	CUFF.345017
blastnMouse.Locus_12127	blastnMouse.Locus_12127
blastnGorilla.Locus_440993	blastnGorilla.Locus_440993
blastnOpossum.Locus_322696	blastnOpossum.Locus_322696
Locus_194341	blastnHuman.Locus_194341
Locus_86132	blastnHuman.Locus_86132
blastnMacaque.Locus_18078	Locus_18078
Locus_37401	Locus_273977
ENSG00000228082	blastnHuman.ENSG00000228082
ENSG00000232411	blastnHuman.ENSG00000232411
ENSG00000226900	blastnHuman.ENSG00000226900
blastnGorilla.Locus_463737	blastnGorilla.Locus_463737
blastnMacaque.Locus_427331	Locus_427331
CUFF.268690	blastnHuman.CUFF.268690
blastnGorilla.Locus_339117	blastnGorilla.Locus_339117
blastnMacaque.Locus_100874	Locus_100874
blastnGorilla.Locus_133886	blastnGorilla.Locus_133886
blastnMacaque.Locus_20134	Locus_20134
Locus_17818	blastnHuman.Locus_17818
ENSG00000227947	Locus_190020
blastnMouse.ENSMUSG00000091500	blastnMouse.ENSMUSG00000091500
XLOC_010896	blastnHuman.XLOC_010896
blastnMacaque.Locus_474932	Locus_474932
CUFF.63624	blastnHuman.CUFF.63624
blastnGorilla.Locus_17489	blastnGorilla.Locus_17489
blastnGorilla.Locus_73203	blastnGorilla.Locus_73203
ENSG00000224968	blastnHuman.ENSG00000224968
blastnMouse.Locus_12810	blastnMouse.Locus_12810
ENSG00000241383	blastnHuman.ENSG00000241383
blastnMacaque.Locus_221845	Locus_221845
blastnOpossum.Locus_99430	blastnOpossum.Locus_99430
blastnMacaque.Locus_190083	Locus_190083
blastnGorilla.Locus_338335	blastnGorilla.Locus_338335
blastnGorilla.Locus_228135	blastnGorilla.Locus_228135
CUFF.74475	blastnHuman.CUFF.74475
blastnGorilla.CUFF.299909	blastnGorilla.CUFF.299909
ENSG00000233340	blastnHuman.ENSG00000233340
blastnOrangutan.CUFF.21664	blastnOrangutan.CUFF.21664
blastnMacaque.Locus_499805	Locus_499805
Locus_159086	blastnHuman.Locus_159086
ENSG00000255193	blastnHuman.ENSG00000255193
blastnMacaque.Locus_188278	Locus_188278
blastnOpossum.Locus_87377	blastnOpossum.Locus_87377
blastnGorilla.Locus_196076	blastnGorilla.Locus_196076
blastnOpossum.Locus_321878	blastnOpossum.Locus_321878
ENSG00000250643	Locus_340648
blastnGorilla.Locus_312855	blastnGorilla.Locus_312855
ENSG00000228863	blastnGorilla.Locus_57968
blastnMacaque.Locus_210851	Locus_210851
Locus_193832	blastnHuman.Locus_193832
blastnMacaque.Locus_245196	Locus_245196
blastnMacaque.Locus_115116	Locus_115116
blastnGorilla.Locus_292832	Locus_371968
CUFF.70710	CUFF.210577
ENSG00000255084	Locus_244706
XLOC_012607	blastnHuman.XLOC_012607
blastnMacaque.Locus_244172	Locus_244172
blastnGorilla.Locus_132470	blastnGorilla.Locus_132470
blastnMacaque.Locus_19855	Locus_19855
blastnMacaque.Locus_498723	Locus_498723
blastnMacaque.Locus_19745	Locus_19745
blastnMacaque.Locus_188724	Locus_188724
blastnMacaque.Locus_429229	Locus_429229
blastnMacaque.Locus_19147	Locus_19147
CUFF.341298	blastnHuman.CUFF.341298
ENSG00000233945	blastnHuman.ENSG00000233945
ENSG00000236634	blastnHuman.ENSG00000236634
blastnMacaque.Locus_393912	Locus_393912
blastnMacaque.Locus_371183	Locus_371183
Locus_37783	blastnHuman.Locus_37783
ENSG00000227415	blastnHuman.ENSG00000227415
blastnMacaque.Locus_115008	Locus_115008
Locus_17864	blastnHuman.Locus_17864
ENSG00000256092	blastnHuman.ENSG00000256092
Locus_17573	blastnHuman.Locus_17573
blastnMacaque.Locus_427686	Locus_427686
ENSG00000232885	blastnHuman.ENSG00000232885
blastnPan.Locus_93968	blastnPan.Locus_93968
ENSG00000250529	blastnHuman.ENSG00000250529
blastnGorilla.CUFF.207776	blastnGorilla.CUFF.207776
blastnMouse.Locus_34954	blastnMouse.Locus_34954
blastnPan.Locus_72916	blastnPan.Locus_72916
ENSG00000249998	Locus_40113
ENSG00000235192	blastnHuman.ENSG00000235192
blastnMacaque.Locus_312911	Locus_312911
blastnMouse.Locus_6839	blastnMouse.Locus_6839
blastnGorilla.Locus_292954	blastnGorilla.Locus_292954
XLOC_001007	blastnHuman.XLOC_001007
blastnPan.CUFF.287390	blastnPan.CUFF.287390
CUFF.38277	blastnHuman.CUFF.38277
ENSG00000253671	blastnHuman.ENSG00000253671
blastnMacaque.Locus_101699	Locus_101699
blastnMacaque.Locus_475048	Locus_475048
Locus_146762	Locus_475282
blastnPlatypus.Locus_53678	blastnPlatypus.Locus_53678
blastnMacaque.Locus_115326	Locus_115326
blastnMacaque.Locus_313628	Locus_313628
blastnPan.CUFF.376055	blastnPan.CUFF.376055
blastnGorilla.Locus_133341	blastnGorilla.Locus_133341
ENSG00000234139	blastnHuman.ENSG00000234139
ENSG00000229996	blastnHuman.ENSG00000229996
ENSG00000231236	blastnHuman.ENSG00000231236
blastnGorilla.Locus_465511	blastnGorilla.Locus_465511
blastnGorilla.Locus_74045	blastnGorilla.Locus_74045
blastnMacaque.Locus_102410	Locus_102410
blastnPan.Locus_160396	blastnPan.Locus_160396
blastnOrangutan.Locus_120714	blastnOrangutan.Locus_120714
blastnMacaque.Locus_244567	Locus_244567
ENSG00000233085	blastnHuman.ENSG00000233085
blastnMacaque.Locus_115068	Locus_115068
Locus_120855	blastnHuman.Locus_120855
blastnMacaque.Locus_342234	Locus_342234
Locus_145600	blastnGorilla.Locus_440087
blastnGorilla.Locus_439920	blastnGorilla.Locus_439920
XLOC_004253	blastnHuman.XLOC_004253
blastnMacaque.Locus_500969	Locus_500969
Locus_13788	blastnHuman.Locus_13788
ENSG00000229813	blastnHuman.ENSG00000229813
blastnPan.CUFF.29003	blastnPan.CUFF.29003
ENSG00000245768	Locus_209674
blastnMouse.Locus_87447	blastnMouse.Locus_87447
blastnOrangutan.Locus_59257	blastnOrangutan.Locus_59257
blastnOrangutan.Locus_11535	blastnOrangutan.Locus_11535
blastnMacaque.Locus_62061	Locus_62061
Locus_146769	blastnHuman.Locus_146769
ENSG00000234111	blastnHuman.ENSG00000234111
ENSG00000242536	blastnHuman.ENSG00000242536
blastnMacaque.Locus_139780	Locus_139780
blastnMouse.Locus_92890	blastnMouse.Locus_92890
blastnOrangutan.Locus_227791	blastnOrangutan.Locus_227791
XLOC_005815	blastnHuman.XLOC_005815
blastnMacaque.Locus_499053	Locus_499053
blastnMacaque.Locus_272256	Locus_272256
Locus_100387	Locus_60971
blastnGorilla.Locus_318857	Locus_373284
blastnMacaque.Locus_473154	Locus_473154
ENSG00000229323	blastnHuman.ENSG00000229323
Locus_126171	blastnHuman.Locus_126171
blastnOrangutan.Locus_266447	blastnOrangutan.Locus_266447
blastnPan.Locus_42105	blastnPan.Locus_42105
Locus_183513	blastnHuman.Locus_183513
Locus_101703	blastnHuman.Locus_101703
blastnPan.CUFF.254338	blastnPan.CUFF.254338
ENSG00000253844	Locus_18726
blastnGorilla.Locus_57488	blastnGorilla.Locus_57488
Locus_158040	blastnHuman.Locus_158040
ENSG00000250930	Locus_39992
blastnGorilla.Locus_337627	blastnGorilla.Locus_337627
ENSG00000235229	blastnHuman.ENSG00000235229
blastnPan.Locus_105108	blastnPan.Locus_105108
blastnMacaque.Locus_340976	Locus_340976
ENSG00000225919	blastnHuman.ENSG00000225919
blastnMacaque.Locus_221796	Locus_221796
ENSG00000230190	blastnHuman.ENSG00000230190
blastnMacaque.Locus_312377	Locus_312377
Locus_119251	Locus_192594
blastnMouse.Locus_92386	blastnMouse.Locus_92386
blastnMacaque.Locus_313085	Locus_313085
ENSG00000225128	Locus_372231
ENSG00000231187	blastnHuman.ENSG00000231187
blastnGorilla.CUFF.1312	blastnGorilla.CUFF.1312
CUFF.239591	blastnHuman.CUFF.239591
blastnMacaque.Locus_115978	Locus_115978
blastnGorilla.Locus_393309	Locus_40985
blastnGorilla.Locus_371443	blastnGorilla.Locus_371443
blastnMacaque.Locus_313552	Locus_313552
Locus_24357	blastnHuman.Locus_24357
blastnPan.CUFF.187985	blastnPan.CUFF.187985
blastnGorilla.Locus_353965	blastnGorilla.Locus_353965
Locus_184044	blastnHuman.Locus_184044
Locus_2347	blastnHuman.Locus_2347
blastnMacaque.Locus_139444	Locus_139444
blastnPan.Locus_60124	blastnPan.Locus_60124
blastnPan.CUFF.256972	blastnPan.CUFF.256972
ENSG00000241456	blastnHuman.ENSG00000241456
blastnMouse.ENSMUSG00000087540	blastnMouse.ENSMUSG00000087540
ENSG00000255186	blastnHuman.ENSG00000255186
blastnMacaque.Locus_116101	Locus_116101
Locus_126409	Locus_427668
ENSG00000226770	Locus_370983
blastnGorilla.Locus_197254	blastnGorilla.Locus_197254
blastnMacaque.Locus_116176	Locus_116176
Locus_62216	blastnHuman.Locus_62216
blastnMacaque.Locus_246095	Locus_246095
blastnGorilla.Locus_370055	blastnGorilla.Locus_370055
ENSG00000227248	blastnHuman.ENSG00000227248
Locus_167094	blastnHuman.Locus_167094
ENSG00000253455	blastnHuman.ENSG00000253455
blastnPan.CUFF.244513	blastnPan.CUFF.244513
ENSG00000229379	blastnHuman.ENSG00000229379
blastnGorilla.Locus_96200	blastnGorilla.Locus_96200
blastnMacaque.Locus_116153	Locus_116153
blastnMacaque.Locus_19485	Locus_19485
blastnPan.CUFF.382025	blastnPan.CUFF.382025
blastnOrangutan.Locus_119860	blastnOrangutan.Locus_119860
blastnOrangutan.Locus_218118	blastnOrangutan.Locus_218118
blastnMouse.CUFF.216203	blastnMouse.CUFF.216203
Locus_38471	blastnHuman.Locus_38471
blastnMacaque.CUFF.292823	CUFF.292823
ENSG00000231613	blastnHuman.ENSG00000231613
blastnGorilla.Locus_135771	blastnGorilla.Locus_135771
blastnMacaque.CUFF.335503	CUFF.335503
blastnMacaque.Locus_475055	Locus_475055
blastnMouse.CUFF.56672	blastnMouse.CUFF.56672
blastnPan.CUFF.405247	blastnPan.CUFF.405247
CUFF.465341	blastnHuman.CUFF.465341
ENSG00000254391	Locus_312991
ENSG00000232756	blastnHuman.ENSG00000232756
blastnMacaque.Locus_244832	Locus_244832
blastnMouse.ENSMUSG00000071818	blastnMouse.ENSMUSG00000071818
blastnMacaque.Locus_139783	Locus_139783
ENSG00000251632	blastnHuman.ENSG00000251632
blastnMacaque.Locus_209351	Locus_209351
blastnMacaque.Locus_396052	Locus_396052
ENSG00000231703	blastnHuman.ENSG00000231703
blastnMacaque.Locus_115799	Locus_115799
blastnGorilla.Locus_292897	blastnGorilla.Locus_292897
ENSG00000253842	Locus_19824
blastnMouse.Locus_27604	blastnMouse.Locus_27604
blastnMacaque.Locus_210619	Locus_210619
ENSG00000240198	Locus_101660
ENSG00000257048	blastnHuman.ENSG00000257048
blastnMacaque.Locus_500392	Locus_500392
blastnMacaque.Locus_339868	Locus_339868
blastnMacaque.Locus_18525	Locus_18525
blastnMouse.Locus_52928	blastnMouse.Locus_52928
blastnMacaque.Locus_245554	Locus_245554
blastnPan.Locus_8246	Locus_289758
blastnMacaque.Locus_18561	Locus_18561
blastnOrangutan.Locus_265345	blastnOrangutan.Locus_265345
blastnMacaque.Locus_313396	Locus_313396
blastnPan.Locus_55193	blastnPan.Locus_55193
blastnPan.Locus_138714	blastnPan.Locus_138714
blastnMacaque.Locus_139751	Locus_139751
blastnPan.CUFF.264724	Locus_474559
blastnMacaque.Locus_373522	Locus_373522
Locus_102720	blastnHuman.Locus_102720
blastnPan.Locus_159974	blastnPan.Locus_159974
Locus_192676	blastnHuman.Locus_192676
blastnMacaque.Locus_313179	Locus_313179
Locus_184376	blastnHuman.Locus_184376
Locus_37472	Locus_272388
ENSG00000249066	blastnHuman.ENSG00000249066
blastnMacaque.Locus_341532	Locus_341532
ENSG00000227680	blastnHuman.ENSG00000227680
blastnOpossum.Locus_377555	blastnOpossum.Locus_377555
blastnPan.Locus_60554	blastnPan.Locus_60554
ENSG00000253513	blastnHuman.ENSG00000253513
blastnMacaque.Locus_498846	Locus_498846
XLOC_002791	blastnHuman.XLOC_002791
ENSG00000254054	blastnHuman.ENSG00000254054
blastnPan.Locus_18133	blastnPan.Locus_18133
blastnMacaque.Locus_428071	Locus_428071
ENSG00000253374	blastnGorilla.Locus_17572
blastnGorilla.Locus_225584	blastnGorilla.Locus_225584
blastnMacaque.Locus_102335	Locus_102335
blastnMacaque.Locus_245388	Locus_245388
blastnMacaque.Locus_102782	Locus_102782
blastnMouse.Locus_110698	blastnMouse.Locus_110698
blastnMacaque.Locus_475315	Locus_475315
blastnMacaque.Locus_246044	Locus_246044
ENSG00000237400	blastnHuman.ENSG00000237400
ENSG00000232453	blastnHuman.ENSG00000232453
blastnMacaque.Locus_140052	Locus_140052
ENSG00000227764	blastnHuman.ENSG00000227764
ENSG00000253369	blastnHuman.ENSG00000253369
blastnGorilla.CUFF.77261	blastnGorilla.CUFF.77261
ENSG00000254599	blastnHuman.ENSG00000254599
blastnMacaque.Locus_245762	Locus_245762
ENSG00000255750	Locus_342154
XLOC_006688	blastnHuman.XLOC_006688
blastnMouse.Locus_110656	blastnMouse.Locus_110656
blastnMacaque.Locus_373098	Locus_373098
blastnMouse.Locus_71918	blastnMouse.Locus_71918
ENSG00000235209	blastnHuman.ENSG00000235209
blastnMacaque.Locus_115589	Locus_115589
CUFF.42236	blastnHuman.CUFF.42236
blastnGorilla.Locus_393729	blastnGorilla.Locus_393729
ENSG00000228061	Locus_245261
blastnMacaque.Locus_18160	Locus_18160
blastnGorilla.Locus_149459	blastnGorilla.Locus_149459
blastnMacaque.Locus_210808	Locus_210808
ENSG00000253627	blastnHuman.ENSG00000253627
ENSG00000248545	blastnHuman.ENSG00000248545
blastnOpossum.Locus_314272	blastnOpossum.Locus_314272
CUFF.367748	blastnHuman.CUFF.367748
Locus_62749	blastnHuman.Locus_62749
ENSG00000248107	blastnHuman.ENSG00000248107
ENSG00000248242	blastnHuman.ENSG00000248242
blastnMacaque.Locus_62174	Locus_62174
Locus_159132	blastnHuman.Locus_159132
blastnMacaque.Locus_429158	Locus_429158
blastnMouse.Locus_61048	blastnMouse.Locus_61048
CUFF.326222	blastnHuman.CUFF.326222
blastnMacaque.Locus_341443	Locus_341443
ENSG00000255829	blastnHuman.ENSG00000255829
blastnGorilla.Locus_196541	Locus_62017
ENSG00000251058	blastnHuman.ENSG00000251058
Locus_12186	blastnHuman.Locus_12186
blastnMacaque.Locus_101346	Locus_101346
CUFF.91001	blastnHuman.CUFF.91001
CUFF.82668	blastnHuman.CUFF.82668
blastnGorilla.Locus_257079	blastnGorilla.Locus_257079
ENSG00000229102	blastnGorilla.Locus_135611
CUFF.41955	blastnHuman.CUFF.41955
Locus_192772	Locus_312775
blastnMacaque.Locus_19633	Locus_19633
blastnPlatypus.Locus_20499	blastnPlatypus.Locus_20499
Locus_69816	blastnHuman.Locus_69816
blastnMacaque.Locus_313110	Locus_313110
Locus_120687	blastnHuman.Locus_120687
Locus_158422	Locus_100049
blastnMacaque.Locus_221450	Locus_221450
ENSG00000254249	blastnHuman.ENSG00000254249
blastnMacaque.Locus_273101	Locus_273101
blastnMacaque.CUFF.313456	CUFF.313456
ENSG00000236240	blastnHuman.ENSG00000236240
Locus_174503	Locus_18571
blastnGorilla.Locus_370154	blastnGorilla.Locus_370154
blastnGorilla.Locus_441622	blastnGorilla.Locus_441622
ENSG00000225249	blastnHuman.ENSG00000225249
blastnMacaque.Locus_191750	Locus_191750
blastnMacaque.Locus_395346	Locus_395346
blastnMouse.Locus_93812	blastnMouse.Locus_93812
blastnMacaque.Locus_246005	Locus_246005
CUFF.286937	blastnHuman.CUFF.286937
Locus_183884	blastnHuman.Locus_183884
ENSG00000240012	blastnHuman.ENSG00000240012
Locus_102712	blastnHuman.Locus_102712
ENSG00000245466	Locus_428390
ENSG00000215808	blastnHuman.ENSG00000215808
blastnPlatypus.Locus_193364	blastnPlatypus.Locus_193364
Locus_120334	blastnHuman.Locus_120334
blastnMacaque.Locus_313238	Locus_313238
ENSG00000225785	blastnHuman.ENSG00000225785
blastnGorilla.Locus_227797	blastnGorilla.Locus_227797
blastnOrangutan.Locus_94563	blastnOrangutan.Locus_94563
ENSG00000250129	blastnHuman.ENSG00000250129
Locus_102044	blastnHuman.Locus_102044
Locus_175495	blastnHuman.Locus_175495
ENSG00000234132	CUFF.153625
blastnPan.CUFF.172295	blastnPan.CUFF.172295
blastnGorilla.Locus_463651	blastnGorilla.Locus_463651
blastnMacaque.Locus_40849	Locus_40849
Locus_157611	Locus_101256
blastnMacaque.Locus_19856	Locus_19856
blastnOrangutan.Locus_87614	blastnOrangutan.Locus_87614
blastnMacaque.Locus_210258	Locus_210258
blastnOpossum.Locus_35378	blastnOpossum.Locus_35378
blastnMouse.ENSMUSG00000087040	blastnMouse.ENSMUSG00000087040
blastnMacaque.Locus_273651	Locus_273651
CUFF.192865	Locus_395636
blastnMouse.ENSMUSG00000089709	blastnMouse.ENSMUSG00000089709
blastnGorilla.Locus_195543	blastnGorilla.Locus_195543
blastnGorilla.Locus_228115	blastnGorilla.Locus_228115
Locus_158966	blastnHuman.Locus_158966
Locus_136469	Locus_115766
ENSG00000226438	blastnHuman.ENSG00000226438
blastnPan.Locus_130468	Locus_139577
blastnMacaque.Locus_314232	Locus_314232
blastnPan.CUFF.164883	blastnPan.CUFF.164883
ENSG00000229229	Locus_60817
ENSG00000250103	Locus_40683
ENSG00000226694	blastnHuman.ENSG00000226694
XLOC_008709	blastnHuman.XLOC_008709
Locus_87724	blastnHuman.Locus_87724
blastnMacaque.Locus_19560	Locus_19560
ENSG00000230184	blastnHuman.ENSG00000230184
blastnPan.Locus_116860	blastnPan.Locus_116860
ENSG00000232132	Locus_115764
blastnOrangutan.Locus_218220	blastnOrangutan.Locus_218220
blastnMacaque.Locus_115505	Locus_115505
blastnMacaque.CUFF.360381	CUFF.360381
ENSG00000227477	Locus_499299
blastnMacaque.Locus_499828	Locus_499828
blastnGorilla.Locus_442144	blastnGorilla.Locus_442144
Locus_158419	blastnHuman.Locus_158419
ENSG00000240093	blastnHuman.ENSG00000240093
blastnMacaque.Locus_313737	Locus_313737
XLOC_007124	blastnHuman.XLOC_007124
ENSG00000237921	Locus_371676
blastnMacaque.Locus_427277	Locus_427277
blastnGorilla.Locus_439776	blastnGorilla.Locus_439776
Locus_145757	blastnHuman.Locus_145757
blastnGorilla.Locus_391318	blastnGorilla.Locus_391318
Locus_193206	blastnHuman.Locus_193206
blastnMouse.Locus_46454	blastnMouse.Locus_46454
Locus_70226	blastnHuman.Locus_70226
Locus_100798	blastnHuman.Locus_100798
blastnGorilla.Locus_339238	blastnGorilla.Locus_339238
XLOC_004375	blastnHuman.XLOC_004375
blastnGorilla.Locus_59787	blastnGorilla.Locus_59787
ENSG00000224568	blastnHuman.ENSG00000224568
blastnPan.Locus_65119	blastnPan.Locus_65119
blastnMacaque.Locus_473191	Locus_473191
blastnPan.CUFF.148226	blastnPan.CUFF.148226
blastnMouse.Locus_81091	blastnMouse.Locus_81091
Locus_167313	blastnHuman.Locus_167313
blastnMacaque.Locus_447727	Locus_447727
blastnGorilla.Locus_18191	blastnGorilla.Locus_18191
CUFF.288669	blastnHuman.CUFF.288669
XLOC_010031	blastnHuman.XLOC_010031
blastnMacaque.Locus_245352	Locus_245352
blastnMacaque.Locus_498918	Locus_498918
blastnMacaque.Locus_394901	Locus_394901
blastnPan.Locus_105345	blastnPan.Locus_105345
ENSG00000227930	blastnHuman.ENSG00000227930
blastnMacaque.Locus_428189	Locus_428189
blastnGorilla.Locus_293719	blastnGorilla.Locus_293719
Locus_37016	blastnHuman.Locus_37016
XLOC_005193	blastnHuman.XLOC_005193
ENSG00000233246	blastnHuman.ENSG00000233246
blastnPan.Locus_106312	blastnPan.Locus_106312
blastnMacaque.Locus_371421	Locus_371421
ENSG00000234832	Locus_500734
blastnMacaque.Locus_18858	Locus_18858
blastnMacaque.Locus_273333	Locus_273333
ENSG00000228221	blastnGorilla.Locus_134094
Locus_101664	blastnGorilla.Locus_195737
blastnGorilla.Locus_132605	blastnGorilla.Locus_132605
ENSG00000251584	blastnHuman.ENSG00000251584
ENSG00000226089	blastnHuman.ENSG00000226089
blastnChicken.Locus_128084	blastnChicken.Locus_128084
blastnMacaque.Locus_246650	Locus_246650
blastnMacaque.Locus_245064	Locus_245064
blastnGorilla.Locus_258090	blastnGorilla.Locus_258090
blastnMacaque.Locus_474556	Locus_474556
Locus_86020	blastnHuman.Locus_86020
Locus_136205	blastnHuman.Locus_136205
blastnGorilla.Locus_391769	blastnGorilla.Locus_391769
Locus_117394	Locus_191499
ENSG00000230226	blastnHuman.ENSG00000230226
blastnPan.CUFF.412241	blastnPan.CUFF.412241
blastnMacaque.Locus_222034	Locus_222034
blastnGorilla.Locus_465203	blastnGorilla.Locus_465203
ENSG00000250116	blastnHuman.ENSG00000250116
blastnMacaque.Locus_341871	Locus_341871
ENSG00000233756	blastnHuman.ENSG00000233756
blastnPan.CUFF.32292	blastnPan.CUFF.32292
XLOC_004474	blastnHuman.XLOC_004474
XLOC_008429	blastnHuman.XLOC_008429
blastnMacaque.Locus_500021	Locus_500021
blastnMacaque.Locus_370710	Locus_370710
ENSG00000249341	blastnHuman.ENSG00000249341
blastnMouse.Locus_2672	blastnMouse.Locus_2672
ENSG00000233567	blastnHuman.ENSG00000233567
ENSG00000256837	blastnHuman.ENSG00000256837
blastnMouse.Locus_67195	blastnMouse.Locus_67195
blastnGorilla.CUFF.387840	blastnGorilla.CUFF.387840
ENSG00000249345	blastnHuman.ENSG00000249345
ENSG00000236392	Locus_221537
Locus_126909	blastnHuman.Locus_126909
Locus_175215	Locus_19518
blastnMacaque.Locus_221573	Locus_221573
blastnPan.Locus_106021	blastnPan.Locus_106021
ENSG00000254350	blastnHuman.ENSG00000254350
Locus_46789	blastnHuman.Locus_46789
ENSG00000231566	Locus_72125
blastnMouse.ENSMUSG00000086327	blastnMouse.ENSMUSG00000086327
blastnMacaque.Locus_244026	Locus_244026
Locus_23974	blastnPan.Locus_54459
blastnPan.Locus_97727	blastnPan.Locus_97727
ENSG00000230379	blastnHuman.ENSG00000230379
blastnMacaque.Locus_289908	Locus_289908
Locus_23821	blastnHuman.Locus_23821
ENSG00000253433	blastnHuman.ENSG00000253433
ENSG00000234497	blastnHuman.ENSG00000234497
XLOC_011429	blastnHuman.XLOC_011429
XLOC_005930	blastnHuman.XLOC_005930
ENSG00000236528	blastnHuman.ENSG00000236528
blastnPan.CUFF.126475	blastnPan.CUFF.126475
Locus_192674	blastnHuman.Locus_192674
blastnMacaque.Locus_60693	Locus_60693
ENSG00000229195	blastnHuman.ENSG00000229195
blastnMacaque.Locus_39130	Locus_39130
ENSG00000236653	blastnHuman.ENSG00000236653
CUFF.418243	blastnHuman.CUFF.418243
blastnPan.Locus_178373	blastnPan.Locus_178373
ENSG00000226995	CUFF.407453
ENSG00000223975	Locus_372934
blastnPan.Locus_176749	blastnPan.Locus_176749
Locus_47746	blastnHuman.Locus_47746
ENSG00000232679	Locus_189176
Locus_192798	blastnHuman.Locus_192798
blastnMacaque.Locus_139848	Locus_139848
ENSG00000238221	blastnHuman.ENSG00000238221
ENSG00000254142	blastnHuman.ENSG00000254142
Locus_193131	Locus_313563
blastnMacaque.Locus_192291	Locus_192291
ENSG00000236355	blastnHuman.ENSG00000236355
blastnMacaque.Locus_370364	Locus_370364
blastnMacaque.Locus_39257	Locus_39257
blastnMacaque.Locus_272274	Locus_272274
XLOC_009790	blastnHuman.XLOC_009790
blastnMacaque.Locus_313072	Locus_313072
blastnMacaque.Locus_101468	Locus_101468
blastnPlatypus.Locus_120844	blastnPlatypus.Locus_120844
blastnGorilla.Locus_149573	Locus_427440
Locus_130718	blastnHuman.Locus_130718
blastnMacaque.Locus_210176	Locus_210176
ENSG00000233017	blastnHuman.ENSG00000233017
blastnMacaque.Locus_19239	Locus_19239
ENSG00000248964	blastnHuman.ENSG00000248964
blastnGorilla.Locus_353749	blastnGorilla.Locus_353749
blastnMacaque.Locus_474547	Locus_474547
blastnMacaque.Locus_40770	Locus_40770
blastnOrangutan.Locus_156508	blastnOrangutan.Locus_156508
blastnOrangutan.Locus_194574	blastnOrangutan.Locus_194574
ENSG00000228255	blastnHuman.ENSG00000228255
ENSG00000254130	blastnHuman.ENSG00000254130
blastnMacaque.Locus_313049	Locus_313049
blastnPan.Locus_97725	blastnPan.Locus_97725
blastnMacaque.Locus_39150	Locus_39150
blastnPan.Locus_105130	blastnPan.Locus_105130
XLOC_006983	Locus_20039
blastnPan.Locus_116362	blastnPan.Locus_116362
blastnGorilla.CUFF.193709	blastnGorilla.CUFF.193709
ENSG00000255191	blastnHuman.ENSG00000255191
blastnMacaque.Locus_429055	Locus_429055
blastnPan.Locus_26572	blastnPan.Locus_26572
blastnOrangutan.Locus_194991	blastnOrangutan.Locus_194991
CUFF.417380	blastnHuman.CUFF.417380
blastnPan.CUFF.403140	blastnPan.CUFF.403140
CUFF.31507	blastnHuman.CUFF.31507
blastnMacaque.Locus_288488	Locus_288488
blastnGorilla.Locus_293406	blastnGorilla.Locus_293406
blastnMacaque.Locus_100584	Locus_100584
blastnMacaque.Locus_209682	Locus_209682
Locus_17540	blastnHuman.Locus_17540
blastnOrangutan.Locus_24804	blastnOrangutan.Locus_24804
Locus_61503	blastnHuman.Locus_61503
Locus_46296	blastnHuman.Locus_46296
blastnPlatypus.Locus_11353	blastnPlatypus.Locus_11353
Locus_146109	blastnHuman.Locus_146109
ENSG00000254980	blastnHuman.ENSG00000254980
blastnMacaque.Locus_19718	Locus_19718
blastnMacaque.Locus_115580	Locus_115580
ENSG00000236507	blastnHuman.ENSG00000236507
blastnMacaque.Locus_246128	Locus_246128
blastnMouse.Locus_47160	blastnMouse.Locus_47160
blastnMacaque.Locus_191472	Locus_191472
Locus_136029	blastnHuman.Locus_136029
blastnMacaque.Locus_191172	Locus_191172
ENSG00000232689	blastnHuman.ENSG00000232689
ENSG00000246923	blastnHuman.ENSG00000246923
blastnPan.Locus_41905	blastnPan.Locus_41905
blastnGorilla.Locus_18179	blastnGorilla.Locus_18179
blastnPan.Locus_146026	blastnPan.Locus_146026
blastnGorilla.Locus_371381	blastnGorilla.Locus_371381
ENSG00000231620	blastnHuman.ENSG00000231620
blastnGorilla.Locus_392855	blastnGorilla.Locus_392855
blastnPan.Locus_159914	blastnPan.Locus_159914
XLOC_004202	blastnHuman.XLOC_004202
ENSG00000244186	blastnHuman.ENSG00000244186
ENSG00000254083	blastnHuman.ENSG00000254083
blastnMacaque.Locus_372471	Locus_372471
Locus_193243	blastnHuman.Locus_193243
blastnMacaque.Locus_312675	Locus_312675
XLOC_005768	blastnHuman.XLOC_005768
blastnMacaque.Locus_139075	Locus_139075
blastnGorilla.Locus_60761	blastnGorilla.Locus_60761
blastnMacaque.Locus_428976	Locus_428976
CUFF.1654	blastnHuman.CUFF.1654
blastnGorilla.Locus_195422	blastnGorilla.Locus_195422
blastnGorilla.Locus_179190	blastnGorilla.Locus_179190
ENSG00000255871	blastnHuman.ENSG00000255871
Locus_183960	blastnHuman.Locus_183960
Locus_23764	blastnHuman.Locus_23764
blastnMouse.ENSMUSG00000086308	blastnGorilla.Locus_256960
ENSG00000237359	blastnHuman.ENSG00000237359
blastnGorilla.Locus_19411	blastnGorilla.Locus_19411
XLOC_011532	Locus_428577
blastnPan.CUFF.99065	blastnPan.CUFF.99065
blastnGorilla.Locus_56955	blastnGorilla.Locus_56955
blastnGorilla.CUFF.46727	blastnGorilla.CUFF.46727
blastnMacaque.Locus_62423	Locus_62423
blastnMacaque.Locus_273395	Locus_273395
blastnGorilla.CUFF.25076	blastnGorilla.CUFF.25076
blastnPan.Locus_160089	blastnPan.Locus_160089
Locus_28740	blastnHuman.Locus_28740
blastnMacaque.Locus_189194	Locus_189194
blastnGorilla.Locus_440834	blastnGorilla.Locus_440834
blastnGorilla.Locus_62111	blastnGorilla.Locus_62111
blastnMacaque.Locus_500217	Locus_500217
Locus_192794	blastnHuman.Locus_192794
Locus_184130	Locus_39006
blastnMacaque.Locus_473025	Locus_473025
XLOC_001835	blastnHuman.XLOC_001835
Locus_13452	blastnHuman.Locus_13452
ENSG00000250362	Locus_312431
blastnMacaque.Locus_341548	Locus_341548
blastnGorilla.Locus_17380	blastnGorilla.Locus_17380
blastnMacaque.Locus_370615	Locus_370615
blastnMacaque.Locus_339770	Locus_339770
CUFF.394775	blastnHuman.CUFF.394775
blastnMacaque.Locus_371645	Locus_371645
ENSG00000241818	blastnHuman.ENSG00000241818
ENSG00000234393	blastnHuman.ENSG00000234393
blastnPan.Locus_105604	blastnPan.Locus_105604
ENSG00000248518	blastnHuman.ENSG00000248518
ENSG00000226690	blastnHuman.ENSG00000226690
blastnGorilla.Locus_257895	Locus_429902
blastnOpossum.Locus_316664	blastnOpossum.Locus_316664
blastnMacaque.Locus_62111	Locus_62111
blastnMacaque.Locus_289866	Locus_289866
blastnMacaque.Locus_272398	Locus_272398
CUFF.365340	blastnHuman.CUFF.365340
ENSG00000223581	Locus_272533
Locus_184164	blastnHuman.Locus_184164
Locus_193261	Locus_312933
Locus_126885	blastnHuman.Locus_126885
blastnGorilla.Locus_195709	blastnGorilla.Locus_195709
blastnGorilla.Locus_391289	blastnGorilla.Locus_391289
Locus_17881	blastnHuman.Locus_17881
Locus_158935	blastnHuman.Locus_158935
blastnPan.CUFF.391812	blastnPan.CUFF.391812
blastnGorilla.Locus_195432	blastnGorilla.Locus_195432
ENSG00000232788	blastnHuman.ENSG00000232788
Locus_184358	blastnHuman.Locus_184358
blastnGorilla.Locus_18431	blastnGorilla.Locus_18431
blastnGorilla.Locus_149522	blastnGorilla.Locus_149522
Locus_102889	blastnHuman.Locus_102889
blastnPan.CUFF.208357	blastnPan.CUFF.208357
CUFF.41952	blastnHuman.CUFF.41952
blastnMacaque.Locus_209823	Locus_209823
blastnPan.CUFF.275825	blastnPan.CUFF.275825
blastnPan.Locus_93196	blastnPan.Locus_93196
ENSG00000249883	blastnHuman.ENSG00000249883
blastnOrangutan.Locus_120794	blastnOrangutan.Locus_120794
blastnMacaque.CUFF.89134	CUFF.89134
blastnMacaque.Locus_313217	Locus_313217
XLOC_007210	blastnHuman.XLOC_007210
ENSG00000224215	blastnHuman.ENSG00000224215
blastnMacaque.Locus_244499	Locus_244499
blastnGorilla.Locus_463873	Locus_272998
blastnMacaque.Locus_428646	Locus_428646
ENSG00000234777	blastnHuman.ENSG00000234777
blastnMouse.CUFF.149743	blastnMouse.CUFF.149743
blastnGorilla.Locus_294839	blastnGorilla.Locus_294839
blastnGorilla.Locus_133424	blastnGorilla.Locus_133424
XLOC_014379	blastnHuman.XLOC_014379
blastnMacaque.Locus_271959	Locus_271959
Locus_17655	blastnHuman.Locus_17655
XLOC_011059	blastnHuman.XLOC_011059
blastnMouse.Locus_111056	blastnMouse.Locus_111056
blastnMacaque.Locus_429500	Locus_429500
blastnMouse.Locus_52500	blastnMouse.Locus_52500
blastnMacaque.Locus_272578	Locus_272578
blastnGorilla.Locus_293971	blastnGorilla.Locus_293971
blastnMacaque.Locus_246593	Locus_246593
blastnMacaque.Locus_371261	Locus_371261
ENSG00000227170	blastnHuman.ENSG00000227170
blastnPan.Locus_106708	blastnPan.Locus_106708
blastnMacaque.Locus_372566	Locus_372566
blastnMacaque.CUFF.108805	CUFF.108805
XLOC_013473	Locus_498668
blastnGorilla.Locus_415594	blastnGorilla.Locus_415594
blastnMacaque.CUFF.357903	CUFF.357903
blastnGorilla.Locus_416254	blastnGorilla.Locus_416254
blastnPlatypus.Locus_38723	blastnPlatypus.Locus_38723
blastnPan.Locus_61038	blastnPan.Locus_61038
ENSG00000241985	blastnHuman.ENSG00000241985
ENSG00000251490	blastnHuman.ENSG00000251490
ENSG00000244055	blastnHuman.ENSG00000244055
XLOC_010319	blastnHuman.XLOC_010319
blastnMacaque.Locus_340881	Locus_340881
blastnMacaque.Locus_139160	Locus_139160
blastnMouse.Locus_81164	blastnMouse.Locus_81164
Locus_62482	blastnHuman.Locus_62482
ENSG00000230852	blastnHuman.ENSG00000230852
ENSG00000245443	Locus_449065
blastnMouse.ENSMUSG00000086966	blastnMouse.ENSMUSG00000086966
Locus_192708	blastnHuman.Locus_192708
XLOC_003909	blastnHuman.XLOC_003909
blastnGorilla.Locus_178475	blastnGorilla.Locus_178475
blastnMacaque.Locus_209294	Locus_209294
ENSG00000232590	Locus_139056
blastnMacaque.Locus_428981	Locus_428981
blastnOrangutan.Locus_179178	blastnOrangutan.Locus_179178
blastnGorilla.Locus_440614	blastnGorilla.Locus_440614
blastnMacaque.Locus_313325	Locus_313325
blastnPan.Locus_169917	blastnPan.Locus_169917
XLOC_001358	blastnHuman.XLOC_001358
blastnPan.CUFF.280020	blastnPan.CUFF.280020
blastnGorilla.Locus_370338	blastnGorilla.Locus_370338
blastnPan.CUFF.212876	blastnPan.CUFF.212876
blastnPan.Locus_93321	blastnPan.Locus_93321
Locus_101205	blastnHuman.Locus_101205
ENSG00000254574	Locus_19301
ENSG00000237552	Locus_191167
Locus_38426	blastnHuman.Locus_38426
XLOC_000221	blastnHuman.XLOC_000221
blastnPan.CUFF.257528	Locus_473910
blastnMacaque.Locus_372732	Locus_372732
blastnMouse.Locus_40547	blastnMouse.Locus_40547
blastnMouse.Locus_41379	blastnMouse.Locus_41379
blastnPan.Locus_7787	Locus_288723
blastnMacaque.Locus_244863	Locus_244863
blastnGorilla.Locus_73901	blastnGorilla.Locus_73901
blastnMacaque.Locus_102098	Locus_102098
blastnMacaque.Locus_116158	Locus_116158
blastnPan.Locus_25185	blastnPan.Locus_25185
ENSG00000231465	blastnHuman.ENSG00000231465
blastnMacaque.Locus_499084	Locus_499084
blastnGorilla.Locus_196017	blastnGorilla.Locus_196017
Locus_167773	Locus_138731
ENSG00000256199	blastnHuman.ENSG00000256199
blastnMacaque.Locus_60934	Locus_60934
blastnPan.Locus_41115	blastnPan.Locus_41115
ENSG00000231977	blastnHuman.ENSG00000231977
blastnMacaque.Locus_426947	Locus_426947
Locus_174339	blastnHuman.Locus_174339
blastnMacaque.Locus_373346	Locus_373346
CUFF.214614	blastnHuman.CUFF.214614
Locus_136540	Locus_116094
blastnMacaque.Locus_372187	Locus_372187
ENSG00000251194	blastnHuman.ENSG00000251194
Locus_174433	blastnHuman.Locus_174433
ENSG00000237633	blastnHuman.ENSG00000237633
ENSG00000224973	Locus_499390
ENSG00000224644	blastnHuman.ENSG00000224644
blastnMacaque.Locus_289099	Locus_289099
blastnMacaque.Locus_273948	Locus_273948
blastnGorilla.Locus_294448	blastnGorilla.Locus_294448
blastnPan.Locus_42255	blastnPan.Locus_42255
blastnMacaque.Locus_116045	Locus_116045
blastnMacaque.Locus_139512	Locus_139512
blastnOpossum.Locus_316900	blastnOpossum.Locus_316900
CUFF.151735	blastnHuman.CUFF.151735
blastnMacaque.Locus_245505	Locus_245505
blastnMouse.ENSMUSG00000086715	blastnMouse.ENSMUSG00000086715
blastnOpossum.Locus_121849	blastnOpossum.Locus_121849
blastnGorilla.Locus_464472	blastnGorilla.Locus_464472
blastnPan.Locus_41055	blastnPan.Locus_41055
Locus_118857	blastnGorilla.Locus_57846
XLOC_010155	Locus_341400
blastnPan.Locus_60947	Locus_429689
blastnPan.Locus_177717	blastnPan.Locus_177717
CUFF.420494	blastnHuman.CUFF.420494
blastnMacaque.Locus_60580	Locus_60580
blastnGorilla.CUFF.223743	blastnGorilla.CUFF.223743
blastnPlatypus.Locus_20417	blastnPlatypus.Locus_20417
ENSG00000237707	blastnHuman.ENSG00000237707
blastnMouse.Locus_3099	blastnMouse.Locus_3099
Locus_145949	blastnHuman.Locus_145949
ENSG00000227094	Locus_190494
ENSG00000233665	blastnHuman.ENSG00000233665
ENSG00000234323	Locus_140074
ENSG00000246228	blastnHuman.ENSG00000246228
ENSG00000225882	blastnHuman.ENSG00000225882
XLOC_008114	blastnHuman.XLOC_008114
blastnPan.CUFF.251004	blastnPan.CUFF.251004
blastnOrangutan.Locus_94002	blastnOrangutan.Locus_94002
Locus_23656	blastnHuman.Locus_23656
blastnPan.Locus_117663	blastnPan.Locus_117663
Locus_13362	blastnHuman.Locus_13362
blastnMacaque.CUFF.126252	CUFF.126252
blastnMacaque.Locus_427595	Locus_427595
Locus_158226	blastnHuman.Locus_158226
blastnGorilla.Locus_132455	blastnGorilla.Locus_132455
CUFF.348199	blastnHuman.CUFF.348199
Locus_120359	blastnHuman.Locus_120359
blastnMacaque.Locus_339913	Locus_339913
ENSG00000227070	blastnHuman.ENSG00000227070
blastnMacaque.Locus_246300	Locus_246300
Locus_103212	blastnHuman.Locus_103212
blastnMouse.CUFF.214186	blastnMouse.CUFF.214186
Locus_145730	blastnHuman.Locus_145730
blastnGorilla.Locus_73187	blastnGorilla.Locus_73187
blastnPan.Locus_137790	blastnPan.Locus_137790
blastnGorilla.Locus_73266	blastnGorilla.Locus_73266
blastnMacaque.Locus_101181	Locus_101181
ENSG00000251599	blastnHuman.ENSG00000251599
blastnMouse.ENSMUSG00000085058	blastnMouse.ENSMUSG00000085058
blastnMacaque.Locus_40789	Locus_40789
blastnMacaque.Locus_39032	Locus_39032
blastnPan.Locus_8271	blastnPan.Locus_8271
blastnGorilla.Locus_73048	blastnGorilla.Locus_73048
blastnGorilla.Locus_225326	blastnGorilla.Locus_225326
ENSG00000238054	Locus_190051
blastnMacaque.Locus_140166	Locus_140166
blastnGorilla.Locus_133933	blastnGorilla.Locus_133933
XLOC_001482	blastnHuman.XLOC_001482
Locus_193583	blastnHuman.Locus_193583
blastnGorilla.Locus_440286	blastnGorilla.Locus_440286
blastnMacaque.Locus_116229	Locus_116229
blastnPan.CUFF.126426	blastnPan.CUFF.126426
CUFF.53374	Locus_210881
Locus_23956	blastnHuman.Locus_23956
ENSG00000227278	blastnHuman.ENSG00000227278
blastnGorilla.Locus_294301	blastnGorilla.Locus_294301
Locus_17867	blastnHuman.Locus_17867
CUFF.322259	blastnHuman.CUFF.322259
blastnMacaque.Locus_101509	Locus_101509
blastnChicken.Locus_110303	blastnChicken.Locus_110303
ENSG00000253681	blastnHuman.ENSG00000253681
ENSG00000236947	blastnHuman.ENSG00000236947
Locus_175295	blastnHuman.Locus_175295
blastnMacaque.Locus_191207	Locus_191207
XLOC_001548	blastnHuman.XLOC_001548
blastnPan.Locus_42820	blastnPan.Locus_42820
ENSG00000231473	blastnHuman.ENSG00000231473
ENSG00000244531	Locus_188556
blastnMacaque.Locus_472600	Locus_472600
CUFF.91190	blastnHuman.CUFF.91190
blastnMacaque.Locus_372186	Locus_372186
XLOC_007307	blastnHuman.XLOC_007307
blastnPan.Locus_60978	blastnPan.Locus_60978
blastnOrangutan.Locus_58954	blastnOrangutan.Locus_58954
blastnOrangutan.CUFF.227121	blastnOrangutan.CUFF.227121
ENSG00000253263	blastnHuman.ENSG00000253263
ENSG00000234483	blastnHuman.ENSG00000234483
blastnMacaque.Locus_116002	Locus_116002
blastnGorilla.Locus_294325	Locus_371537
CUFF.263224	blastnHuman.CUFF.263224
blastnMacaque.Locus_189633	Locus_189633
blastnMacaque.CUFF.170949	CUFF.170949
ENSG00000232480	blastnHuman.ENSG00000232480
blastnMacaque.Locus_140594	Locus_140594
Locus_102555	blastnHuman.Locus_102555
Locus_70232	blastnHuman.Locus_70232
blastnPan.CUFF.372614	blastnPan.CUFF.372614
blastnChicken.CUFF.37816	blastnChicken.CUFF.37816
blastnMacaque.Locus_394284	Locus_394284
Locus_46510	blastnHuman.Locus_46510
ENSG00000235933	blastnHuman.ENSG00000235933
blastnMacaque.Locus_62281	Locus_62281
ENSG00000235848	blastnHuman.ENSG00000235848
blastnMouse.Locus_99174	blastnMouse.Locus_99174
blastnGorilla.Locus_133022	blastnGorilla.Locus_133022
blastnMacaque.Locus_272064	Locus_272064
ENSG00000254586	blastnHuman.ENSG00000254586
blastnMacaque.Locus_40037	Locus_40037
XLOC_000854	blastnHuman.XLOC_000854
blastnMacaque.Locus_102844	Locus_102844
blastnMacaque.Locus_288481	Locus_288481
blastnGorilla.Locus_59409	Locus_192646
blastnMacaque.Locus_101399	Locus_101399
Locus_61291	blastnHuman.Locus_61291
Locus_29459	blastnHuman.Locus_29459
blastnMacaque.Locus_474716	Locus_474716
Locus_157677	blastnHuman.Locus_157677
CUFF.413530	blastnGorilla.Locus_17340
blastnMacaque.Locus_101652	Locus_101652
blastnMacaque.Locus_40036	Locus_40036
blastnGorilla.Locus_337912	blastnGorilla.Locus_337912
ENSG00000237564	blastnHuman.ENSG00000237564
blastnPan.CUFF.13108	blastnPan.CUFF.13108
blastnGorilla.Locus_338827	blastnGorilla.Locus_338827
CUFF.161024	blastnHuman.CUFF.161024
blastnGorilla.Locus_225258	blastnGorilla.Locus_225258
blastnGorilla.Locus_293342	blastnGorilla.Locus_293342
Locus_184390	blastnHuman.Locus_184390
blastnGorilla.Locus_73683	blastnGorilla.Locus_73683
ENSG00000250772	blastnHuman.ENSG00000250772
ENSG00000228950	blastnHuman.ENSG00000228950
Locus_146319	blastnHuman.Locus_146319
XLOC_010064	blastnGorilla.Locus_19029
blastnMouse.Locus_40556	blastnMouse.Locus_40556
blastnMouse.ENSMUSG00000087225	blastnMouse.ENSMUSG00000087225
blastnGorilla.Locus_269354	blastnGorilla.Locus_269354
blastnMouse.Locus_6270	blastnMouse.Locus_6270
blastnPan.Locus_106274	blastnPan.Locus_106274
blastnMouse.Locus_71954	blastnMouse.Locus_71954
blastnMacaque.Locus_472917	Locus_472917
ENSG00000232500	blastnPan.Locus_81121
blastnMouse.CUFF.132674	blastnMouse.CUFF.132674
blastnGorilla.Locus_197114	blastnGorilla.Locus_197114
blastnGorilla.Locus_256819	blastnGorilla.Locus_256819
ENSG00000225375	blastnHuman.ENSG00000225375
blastnMacaque.Locus_273362	Locus_273362
blastnGorilla.Locus_311890	blastnGorilla.Locus_311890
Locus_62215	blastnHuman.Locus_62215
Locus_100686	Locus_60797
blastnMacaque.Locus_138724	Locus_138724
ENSG00000249697	Locus_314726
blastnPlatypus.Locus_154390	blastnPlatypus.Locus_154390
blastnPan.CUFF.105742	blastnPan.CUFF.105742
blastnMacaque.Locus_427199	Locus_427199
blastnMacaque.CUFF.261	CUFF.261
blastnChicken.Locus_97741	blastnChicken.Locus_97741
ENSG00000227282	blastnHuman.ENSG00000227282
CUFF.277653	Locus_189409
blastnPan.Locus_138896	blastnPan.Locus_138896
ENSG00000249911	blastnHuman.ENSG00000249911
ENSG00000234883	blastnGorilla.Locus_318609
blastnPan.CUFF.383205	blastnPan.CUFF.383205
blastnGorilla.Locus_464660	Locus_272466
blastnMacaque.Locus_61981	Locus_61981
ENSG00000245688	blastnHuman.ENSG00000245688
blastnPan.CUFF.313533	blastnPan.CUFF.313533
Locus_158197	blastnHuman.Locus_158197
blastnPlatypus.Locus_104708	blastnPlatypus.Locus_104708
Locus_36970	blastnHuman.Locus_36970
ENSG00000236208	blastnMouse.Locus_40448
ENSG00000235786	blastnHuman.ENSG00000235786
blastnGorilla.Locus_415419	blastnGorilla.Locus_415419
Locus_29164	Locus_499876
ENSG00000250156	blastnHuman.ENSG00000250156
blastnMacaque.CUFF.301258	CUFF.301258
blastnGorilla.Locus_59511	blastnGorilla.Locus_59511
ENSG00000247372	blastnHuman.ENSG00000247372
blastnPan.Locus_8283	blastnPan.Locus_8283
blastnOrangutan.Locus_265732	blastnOrangutan.Locus_265732
blastnPan.CUFF.328445	blastnPan.CUFF.328445
blastnGorilla.Locus_391617	Locus_39569
blastnGorilla.Locus_195421	blastnGorilla.Locus_195421
blastnGorilla.Locus_195676	blastnGorilla.Locus_195676
blastnGorilla.Locus_414926	blastnGorilla.Locus_414926
blastnMacaque.Locus_209527	Locus_209527
blastnMacaque.CUFF.36115	CUFF.36115
ENSG00000236537	blastnHuman.ENSG00000236537
blastnMacaque.Locus_244757	Locus_244757
Locus_13393	blastnHuman.Locus_13393
blastnMacaque.Locus_341934	Locus_341934
blastnOrangutan.Locus_12032	blastnOrangutan.Locus_12032
blastnMacaque.Locus_429749	Locus_429749
Locus_62844	blastnHuman.Locus_62844
Locus_159297	blastnHuman.Locus_159297
Locus_29015	blastnHuman.Locus_29015
XLOC_001718	blastnHuman.XLOC_001718
blastnPan.Locus_152741	blastnPan.Locus_152741
ENSG00000227131	blastnGorilla.Locus_440974
Locus_37963	blastnHuman.Locus_37963
Locus_69794	blastnHuman.Locus_69794
CUFF.415341	blastnHuman.CUFF.415341
blastnGorilla.CUFF.88619	blastnGorilla.CUFF.88619
blastnMacaque.Locus_18702	Locus_18702
blastnMacaque.Locus_271879	Locus_271879
blastnMacaque.Locus_210124	Locus_210124
blastnPan.CUFF.220647	blastnPan.CUFF.220647
blastnGorilla.CUFF.150123	blastnGorilla.CUFF.150123
ENSG00000233047	blastnHuman.ENSG00000233047
Locus_62173	Locus_341829
blastnMacaque.Locus_312766	Locus_312766
blastnGorilla.Locus_392491	blastnGorilla.Locus_392491
blastnMacaque.Locus_102422	Locus_102422
blastnMacaque.Locus_222123	Locus_222123
blastnMouse.Locus_93075	blastnMouse.Locus_93075
blastnPan.Locus_105631	blastnPan.Locus_105631
blastnGorilla.Locus_391389	blastnGorilla.Locus_391389
blastnPan.CUFF.228610	blastnPan.CUFF.228610
blastnMacaque.Locus_60569	Locus_60569
ENSG00000237886	Locus_139913
Locus_85971	blastnHuman.Locus_85971
XLOC_010140	blastnHuman.XLOC_010140
blastnMacaque.Locus_342171	Locus_342171
blastnMacaque.Locus_272382	Locus_272382
blastnMacaque.Locus_221630	Locus_221630
ENSG00000256071	blastnHuman.ENSG00000256071
ENSG00000235277	blastnHuman.ENSG00000235277
blastnMacaque.Locus_222426	Locus_222426
blastnPan.Locus_159368	blastnPan.Locus_159368
XLOC_008486	blastnHuman.XLOC_008486
blastnMouse.ENSMUSG00000085954	blastnMouse.ENSMUSG00000085954
blastnMacaque.Locus_313087	Locus_313087
ENSG00000251249	Locus_39458
blastnGorilla.Locus_196001	blastnGorilla.Locus_196001
blastnMacaque.Locus_272284	Locus_272284
ENSG00000226047	blastnHuman.ENSG00000226047
ENSG00000233894	Locus_187638
blastnMacaque.Locus_221333	Locus_221333
blastnGorilla.Locus_196630	blastnGorilla.Locus_196630
blastnGorilla.Locus_268609	blastnGorilla.Locus_268609
ENSG00000256008	Locus_341676
XLOC_002353	CUFF.231202
ENSG00000233128	blastnHuman.ENSG00000233128
ENSG00000234721	Locus_394061
blastnMacaque.Locus_273661	Locus_273661
blastnMacaque.Locus_396018	Locus_396018
blastnMacaque.Locus_210367	Locus_210367
blastnMouse.Locus_71655	blastnMouse.Locus_71655
blastnMacaque.Locus_100374	Locus_100374
blastnPan.Locus_153078	blastnPan.Locus_153078
blastnMacaque.Locus_39631	Locus_39631
ENSG00000234977	blastnHuman.ENSG00000234977
blastnPan.Locus_17348	blastnPan.Locus_17348
blastnPan.Locus_45551	blastnPan.Locus_45551
blastnMacaque.Locus_246437	Locus_246437
ENSG00000230729	blastnHuman.ENSG00000230729
ENSG00000235504	blastnMouse.ENSMUSG00000028244
blastnMouse.Locus_67708	blastnMouse.Locus_67708
Locus_17452	Locus_221825
CUFF.319877	blastnHuman.CUFF.319877
Locus_38034	blastnHuman.Locus_38034
Locus_69809	blastnHuman.Locus_69809
blastnPan.Locus_145692	Locus_428098
blastnMouse.Locus_66153	blastnMouse.Locus_66153
Locus_174293	blastnHuman.Locus_174293
blastnGorilla.Locus_370913	blastnGorilla.Locus_370913
ENSG00000253269	blastnHuman.ENSG00000253269
blastnMouse.ENSMUSG00000074987	blastnMouse.ENSMUSG00000074987
blastnPan.CUFF.250158	blastnPan.CUFF.250158
Locus_166707	blastnHuman.Locus_166707
blastnMacaque.Locus_428967	Locus_428967
blastnMacaque.CUFF.48016	CUFF.48016
ENSG00000225331	blastnHuman.ENSG00000225331
blastnMacaque.Locus_62351	Locus_62351
ENSG00000241882	blastnHuman.ENSG00000241882
CUFF.348445	blastnHuman.CUFF.348445
blastnPan.CUFF.30517	blastnPan.CUFF.30517
blastnPan.Locus_117092	blastnPan.Locus_117092
ENSG00000249776	Locus_313749
blastnPan.Locus_160146	blastnPan.Locus_160146
blastnOrangutan.Locus_180475	blastnOrangutan.Locus_180475
blastnMacaque.Locus_273952	Locus_273952
blastnMacaque.Locus_18330	Locus_18330
Locus_118031	blastnHuman.Locus_118031
blastnPan.Locus_73666	blastnPan.Locus_73666
ENSG00000224944	blastnHuman.ENSG00000224944
blastnPan.Locus_82518	blastnPan.Locus_82518
ENSG00000236466	blastnHuman.ENSG00000236466
blastnGorilla.Locus_134125	Locus_101830
blastnMouse.CUFF.67088	blastnMouse.CUFF.67088
blastnMouse.CUFF.24804	blastnMouse.CUFF.24804
blastnMacaque.Locus_428858	Locus_428858
ENSG00000248332	blastnHuman.ENSG00000248332
blastnGorilla.Locus_57312	blastnGorilla.Locus_57312
blastnOrangutan.CUFF.93022	blastnOrangutan.CUFF.93022
blastnPan.CUFF.191659	blastnPan.CUFF.191659
blastnOrangutan.Locus_59837	blastnOrangutan.Locus_59837
Locus_17510	blastnHuman.Locus_17510
ENSG00000248468	blastnGorilla.Locus_132810
blastnGorilla.Locus_17300	blastnGorilla.Locus_17300
blastnGorilla.Locus_416303	blastnGorilla.Locus_416303
Locus_70244	blastnHuman.Locus_70244
blastnGorilla.Locus_73403	blastnGorilla.Locus_73403
ENSG00000224445	blastnHuman.ENSG00000224445
blastnMacaque.Locus_188138	Locus_188138
ENSG00000225417	blastnHuman.ENSG00000225417
blastnMouse.ENSMUSG00000085389	blastnMouse.ENSMUSG00000085389
ENSG00000230381	blastnHuman.ENSG00000230381
ENSG00000249785	blastnHuman.ENSG00000249785
blastnMacaque.Locus_245278	Locus_245278
ENSG00000230645	blastnHuman.ENSG00000230645
blastnMacaque.Locus_40117	Locus_40117
Locus_184140	blastnHuman.Locus_184140
blastnMacaque.Locus_500801	Locus_500801
blastnGorilla.Locus_178046	blastnGorilla.Locus_178046
blastnMacaque.Locus_41049	Locus_41049
ENSG00000233152	blastnHuman.ENSG00000233152
Locus_69230	blastnPan.Locus_145387
blastnGorilla.Locus_337420	blastnGorilla.Locus_337420
blastnPan.Locus_2478	Locus_370440
ENSG00000234244	blastnHuman.ENSG00000234244
Locus_101596	blastnHuman.Locus_101596
blastnMacaque.Locus_312415	Locus_312415
XLOC_008903	blastnHuman.XLOC_008903
ENSG00000229162	blastnHuman.ENSG00000229162
blastnMacaque.Locus_314886	Locus_314886
blastnGorilla.Locus_441701	blastnGorilla.Locus_441701
CUFF.58104	blastnHuman.CUFF.58104
blastnPan.Locus_97811	blastnPan.Locus_97811
blastnGorilla.Locus_227781	blastnGorilla.Locus_227781
blastnMacaque.Locus_61920	Locus_61920
ENSG00000228100	Locus_62322
blastnMouse.Locus_98991	blastnMouse.Locus_98991
blastnMacaque.Locus_372801	Locus_372801
ENSG00000250780	blastnHuman.ENSG00000250780
blastnGorilla.Locus_19245	blastnGorilla.Locus_19245
CUFF.74887	blastnHuman.CUFF.74887
blastnMacaque.Locus_61286	Locus_61286
blastnGorilla.Locus_442284	blastnGorilla.Locus_442284
blastnMacaque.Locus_18064	Locus_18064
blastnGorilla.Locus_370766	blastnGorilla.Locus_370766
blastnPan.CUFF.7007	blastnPan.CUFF.7007
CUFF.160311	blastnHuman.CUFF.160311
blastnGorilla.Locus_258144	blastnGorilla.Locus_258144
ENSG00000226133	Locus_188041
blastnMacaque.Locus_341642	Locus_341642
ENSG00000235572	blastnHuman.ENSG00000235572
blastnPan.Locus_153088	blastnPan.Locus_153088
ENSG00000226561	blastnHuman.ENSG00000226561
ENSG00000232461	blastnHuman.ENSG00000232461
CUFF.82685	blastnHuman.CUFF.82685
ENSG00000246084	blastnHuman.ENSG00000246084
blastnMacaque.Locus_314414	Locus_314414
blastnOrangutan.Locus_78526	blastnOrangutan.Locus_78526
ENSG00000226263	blastnHuman.ENSG00000226263
blastnOrangutan.Locus_206567	blastnOrangutan.Locus_206567
blastnMacaque.Locus_244817	Locus_244817
blastnPan.Locus_152433	blastnPan.Locus_152433
ENSG00000251002	blastnHuman.ENSG00000251002
CUFF.38154	blastnHuman.CUFF.38154
Locus_167011	blastnHuman.Locus_167011
blastnMacaque.Locus_210624	Locus_210624
Locus_175433	blastnHuman.Locus_175433
blastnMacaque.Locus_60988	Locus_60988
CUFF.227276	blastnHuman.CUFF.227276
ENSG00000224404	blastnHuman.ENSG00000224404
XLOC_007406	Locus_139644
ENSG00000237605	Locus_189366
blastnPan.Locus_60655	blastnPan.Locus_60655
Locus_17842	blastnHuman.Locus_17842
blastnMacaque.Locus_190213	Locus_190213
blastnMacaque.Locus_18775	Locus_18775
blastnMouse.Locus_74419	blastnMouse.Locus_74419
blastnMacaque.Locus_115137	Locus_115137
Locus_119589	Locus_192075
blastnPan.Locus_105202	blastnPan.Locus_105202
Locus_183509	Locus_39523
blastnOrangutan.Locus_240892	blastnOrangutan.Locus_240892
ENSG00000228708	blastnHuman.ENSG00000228708
blastnMacaque.Locus_272327	Locus_272327
ENSG00000250057	blastnHuman.ENSG00000250057
blastnGorilla.CUFF.266358	blastnGorilla.CUFF.266358
ENSG00000249916	Locus_314821
Locus_146275	blastnHuman.Locus_146275
Locus_117488	blastnHuman.Locus_117488
ENSG00000249061	blastnHuman.ENSG00000249061
blastnMacaque.Locus_313901	Locus_313901
ENSG00000242207	blastnHuman.ENSG00000242207
blastnMacaque.Locus_115059	Locus_115059
blastnOrangutan.Locus_266425	blastnOrangutan.Locus_266425
blastnMacaque.Locus_290065	Locus_290065
blastnMacaque.Locus_210628	Locus_210628
blastnGorilla.Locus_439343	blastnGorilla.Locus_439343
blastnMacaque.Locus_38826	Locus_38826
blastnMouse.Locus_14012	blastnMouse.Locus_14012
blastnMouse.ENSMUSG00000086269	blastnMouse.ENSMUSG00000086269
ENSG00000254847	blastnHuman.ENSG00000254847
ENSG00000250262	blastnHuman.ENSG00000250262
blastnMouse.ENSMUSG00000073394	blastnMouse.ENSMUSG00000073394
Locus_159096	blastnHuman.Locus_159096
Locus_38542	blastnHuman.Locus_38542
ENSG00000224621	blastnHuman.ENSG00000224621
blastnGorilla.Locus_392167	blastnGorilla.Locus_392167
blastnMouse.CUFF.173737	blastnMouse.CUFF.173737
ENSG00000250708	blastnHuman.ENSG00000250708
blastnPan.CUFF.182169	blastnPan.CUFF.182169
Locus_101914	blastnHuman.Locus_101914
ENSG00000233891	Locus_61812
blastnMacaque.Locus_139772	Locus_139772
blastnGorilla.Locus_94564	Locus_245265
blastnMacaque.Locus_246242	Locus_246242
ENSG00000231698	blastnHuman.ENSG00000231698
blastnMacaque.Locus_427765	Locus_427765
ENSG00000235009	blastnHuman.ENSG00000235009
Locus_68968	blastnHuman.Locus_68968
blastnMacaque.Locus_114914	Locus_114914
blastnChicken.Locus_127029	blastnChicken.Locus_127029
blastnGorilla.Locus_441636	blastnGorilla.Locus_441636
blastnOpossum.Locus_318500	blastnOpossum.Locus_318500
blastnGorilla.Locus_58261	blastnGorilla.Locus_58261
blastnMacaque.Locus_244849	Locus_244849
blastnMacaque.Locus_315040	Locus_315040
blastnMacaque.Locus_138736	Locus_138736
XLOC_011110	blastnHuman.XLOC_011110
XLOC_003531	blastnHuman.XLOC_003531
blastnPan.Locus_139390	blastnPan.Locus_139390
ENSG00000253986	blastnHuman.ENSG00000253986
blastnMacaque.Locus_273334	Locus_273334
blastnOpossum.Locus_190765	blastnOpossum.Locus_190765
blastnMacaque.Locus_245363	Locus_245363
Locus_46656	blastnHuman.Locus_46656
blastnGorilla.Locus_149432	Locus_426847
ENSG00000234293	blastnHuman.ENSG00000234293
blastnMacaque.Locus_40101	Locus_40101
CUFF.436644	blastnHuman.CUFF.436644
ENSG00000228843	blastnHuman.ENSG00000228843
blastnOrangutan.Locus_94345	blastnOrangutan.Locus_94345
ENSG00000254239	blastnHuman.ENSG00000254239
CUFF.13515	Locus_370809
blastnMacaque.Locus_472612	Locus_472612
ENSG00000250218	blastnHuman.ENSG00000250218
blastnPan.CUFF.346181	blastnPan.CUFF.346181
blastnPan.Locus_93832	blastnPan.Locus_93832
blastnMouse.ENSMUSG00000090886	blastnMouse.ENSMUSG00000090886
blastnMacaque.Locus_221522	Locus_221522
blastnPan.Locus_73397	blastnPan.Locus_73397
blastnPan.CUFF.227667	blastnPan.CUFF.227667
Locus_13578	blastnHuman.Locus_13578
ENSG00000228888	blastnHuman.ENSG00000228888
ENSG00000253656	blastnHuman.ENSG00000253656
ENSG00000223485	Locus_475013
Locus_29369	blastnHuman.Locus_29369
blastnMacaque.Locus_139033	Locus_139033
ENSG00000251497	Locus_340396
ENSG00000254207	blastnHuman.ENSG00000254207
Locus_28857	blastnHuman.Locus_28857
blastnMacaque.Locus_189555	Locus_189555
blastnGorilla.Locus_392920	blastnGorilla.Locus_392920
blastnGorilla.Locus_293422	blastnGorilla.Locus_293422
blastnMacaque.CUFF.5523	CUFF.5523
blastnGorilla.Locus_463698	blastnGorilla.Locus_463698
Locus_61877	blastnHuman.Locus_61877
Locus_184420	blastnHuman.Locus_184420
blastnMacaque.Locus_273529	Locus_273529
ENSG00000231740	blastnHuman.ENSG00000231740
Locus_157890	blastnHuman.Locus_157890
blastnGorilla.Locus_393139	blastnGorilla.Locus_393139
blastnGorilla.Locus_337285	blastnGorilla.Locus_337285
blastnMouse.ENSMUSG00000090191	blastnMouse.ENSMUSG00000090191
Locus_183143	blastnHuman.Locus_183143
[truncated: 10,869 more rows]
