# Supplementary material for: ortho2align: a sensitive approach for searching for orthologues of novel lncRNAs
Source: BMC Bioinformatics. 2022 Sep 19;23:384. doi: 10.1186/s12859-022-04929-y (PMC9487038; doi:10.1186/s12859-022-04929-y)
Supplement: Supplementary file 3 — Additional file 3. This ZIP archive contains files used for benchmarking – annotations of lncRNAs in six species in BED format along with TSV tables of orthologous correspondence between human lncRNAs and those of other species. [file 12859_2022_4929_MOESM3_ESM.zip › benchmark_dataset/rnas.rheMac2.bed]

chr1	94688	96735	blastnGorilla.Locus_391364	.	-
chr1	158022	158181	blastnMouse.CUFF.66676	.	+
chr1	258246	258745	blastnOrangutan.Locus_241741	.	+
chr1	263806	267921	blastnHuman.CUFF.420494	.	+
chr1	299462	303949	blastnHuman.ENSG00000250632	.	+
chr1	327202	328734	Locus_190938	.	-
chr1	330120	333495	Locus_191923	.	-
chr1	331536	332591	blastnHuman.Locus_183050	.	-
chr1	334824	338016	blastnHuman.CUFF.420484	.	-
chr1	342556	344751	Locus_188675	.	+
chr1	346248	347158	blastnHuman.ENSG00000250681	.	-
chr1	348598	348820	blastnGorilla.CUFF.276050	.	+
chr1	1651634	1654591	blastnPan.CUFF.405525	.	-
chr1	2419218	2421210	blastnHuman.Locus_183485	.	-
chr1	2423855	2424026	blastnGorilla.Locus_391831	.	-
chr1	2431357	2432701	blastnHuman.Locus_183513	.	-
chr1	2456196	2457116	blastnHuman.Locus_183425	.	-
chr1	2479154	2479259	blastnGorilla.Locus_392558	.	-
chr1	2526040	2526123	blastnPan.CUFF.405247	.	+
chr1	2587242	2588941	blastnHuman.ENSG00000253399	.	-
chr1	3321254	3325144	blastnHuman.ENSG00000242686	.	+
chr1	3726423	3726531	blastnPan.CUFF.404757	.	+
chr1	3786786	3788116	Locus_190949	.	-
chr1	3987753	3991224	Locus_191860	.	-
chr1	4194912	4197083	CUFF.125217	.	-
chr1	4213402	4213494	blastnHuman.ENSG00000223823	.	+
chr1	5485092	5499877	blastnHuman.ENSG00000229813	.	+
chr1	5507448	5508128	Locus_192010	.	-
chr1	5517911	5518154	blastnPan.Locus_42448	.	-
chr1	5526134	5529202	blastnPan.Locus_41374	.	-
chr1	5716670	5717655	Locus_189642	.	+
chr1	5770742	5774589	blastnHuman.ENSG00000231630	.	-
chr1	5776319	5776408	blastnHuman.XLOC_000027	.	+
chr1	5854306	5855027	Locus_189117	.	+
chr1	6036873	6040045	Locus_192610	.	-
chr1	6089372	6090152	blastnHuman.ENSG00000226286	.	-
chr1	6118655	6119372	blastnHuman.Locus_121026	.	-
chr1	6166737	6169290	blastnHuman.Locus_119819	.	-
chr1	6235005	6238628	Locus_191703	.	-
chr1	6323008	6326576	blastnOrangutan.Locus_60033	.	-
chr1	6524717	6525387	blastnPan.Locus_39711	.	+
chr1	6671939	6674024	blastnHuman.ENSG00000235131	.	-
chr1	6893586	6893665	blastnGorilla.Locus_58829	.	+
chr1	6918150	6918251	blastnPan.Locus_42610	.	-
chr1	6921048	6921998	blastnHuman.ENSG00000226374	.	-
chr1	6950682	6996323	Locus_187478	.	+
chr1	7000930	7006545	blastnHuman.Locus_119583	.	-
chr1	7095487	7099720	Locus_189162	.	+
chr1	7120932	7121403	Locus_190860	.	-
chr1	7393302	7397536	blastnGorilla.Locus_58674	.	+
chr1	7444159	7445562	blastnGorilla.Locus_57312	.	+
chr1	7445955	7447087	blastnGorilla.Locus_61326	.	-
chr1	7450590	7450757	blastnGorilla.Locus_58791	.	+
chr1	7505730	7514387	CUFF.126252	.	-
chr1	7517654	7517800	blastnHuman.XLOC_000685	.	-
chr1	7522519	7548874	Locus_188414	.	+
chr1	7543467	7545083	blastnOrangutan.CUFF.52772	.	-
chr1	7555008	7558013	Locus_188083	.	+
chr1	7588784	7589508	blastnHuman.Locus_119800	.	-
chr1	7641243	7648184	Locus_190093	.	-
chr1	7655035	7657224	Locus_191781	.	-
chr1	7662409	7663370	Locus_191640	.	-
chr1	7910403	7910523	blastnMouse.Locus_111734	.	+
chr1	8046717	8048119	Locus_188868	.	+
chr1	8137761	8146688	blastnGorilla.Locus_57144	.	+
chr1	8245292	8245439	blastnPan.Locus_42154	.	-
chr1	8424753	8426204	blastnGorilla.Locus_58712	.	+
chr1	8430347	8430758	blastnGorilla.Locus_57873	.	+
chr1	8454605	8468174	blastnGorilla.Locus_61602	.	-
chr1	8456859	8459263	blastnGorilla.Locus_59871	.	-
chr1	8483689	8483836	blastnGorilla.Locus_61782	.	-
chr1	8583101	8666484	blastnHuman.ENSG00000236948	.	-
chr1	8684542	8685954	Locus_189714	.	+
chr1	8766146	8769830	blastnHuman.Locus_120687	.	-
chr1	8830216	8832770	Locus_189500	.	+
chr1	9210741	9211279	blastnHuman.ENSG00000226944	.	-
chr1	9965240	9965785	blastnMouse.Locus_111260	.	-
chr1	9968518	9968672	blastnMouse.Locus_111498	.	-
chr1	10040577	10045146	Locus_190126	.	-
chr1	10412415	10413384	Locus_191406	.	-
chr1	10469949	10470399	blastnHuman.ENSG00000225126	.	-
chr1	10608578	10608767	blastnMouse.Locus_111567	.	-
chr1	10646958	10649871	blastnHuman.Locus_119999	.	-
chr1	10748981	10749882	Locus_190213	.	-
chr1	11073871	11074017	blastnMouse.ENSMUSG00000085097	.	-
chr1	11118812	11118972	blastnMouse.Locus_111005	.	-
chr1	11212326	11233008	Locus_191784	.	-
chr1	11227922	11245472	Locus_189727	.	+
chr1	11271680	11279558	blastnGorilla.Locus_58721	.	+
chr1	11916995	11918036	blastnHuman.ENSG00000230679	.	+
chr1	12437742	12446596	Locus_189994	.	+
chr1	12741415	12743300	Locus_191051	.	-
chr1	13822605	13823677	Locus_188748	.	+
chr1	13862965	13864537	Locus_189616	.	+
chr1	13867692	13868892	blastnOpossum.Locus_391423	.	+
chr1	13871528	13872103	blastnOrangutan.CUFF.51923	.	+
chr1	14180047	14183813	blastnHuman.ENSG00000226849	.	+
chr1	14208945	14211180	blastnHuman.ENSG00000230337	.	+
chr1	14251148	14259408	Locus_189989	.	+
chr1	14429992	14453600	Locus_187491	.	+
chr1	14480422	14481827	CUFF.127873	.	+
chr1	14525661	14525786	blastnMouse.Locus_111300	.	-
chr1	14540589	14555328	Locus_189909	.	+
chr1	14546502	14547276	Locus_188944	.	+
chr1	14551904	14553584	Locus_192595	.	-
chr1	14706409	14709589	blastnHuman.ENSG00000235643	.	+
chr1	15092168	15094855	Locus_188268	.	+
chr1	15564592	15564718	blastnMouse.Locus_110913	.	-
chr1	15668402	15670251	blastnPan.Locus_42736	.	-
chr1	15673866	15674215	blastnOrangutan.Locus_58467	.	-
chr1	16068276	16069108	Locus_187639	.	+
chr1	16146535	16147805	blastnHuman.ENSG00000229350	.	+
chr1	16311256	16311647	blastnHuman.Locus_119216	.	+
chr1	16564751	16565080	blastnGorilla.Locus_60806	.	-
chr1	16836948	16837680	blastnHuman.XLOC_000057	.	+
chr1	16839113	16847921	Locus_189555	.	+
chr1	16851556	16855244	Locus_191369	.	-
chr1	16917138	16943039	blastnHuman.XLOC_000709	.	-
chr1	16988837	16991229	blastnHuman.ENSG00000234593	.	-
chr1	17185797	17186125	blastnGorilla.Locus_62111	.	-
chr1	17979559	18046481	blastnHuman.ENSG00000233485	.	-
chr1	18056902	18057320	blastnHuman.ENSG00000236045	.	-
chr1	18535557	18536020	blastnHuman.ENSG00000224459	.	-
chr1	18920608	18920820	blastnPan.CUFF.76469	.	-
chr1	18959152	18961276	blastnHuman.ENSG00000227959	.	+
chr1	18963213	18964492	blastnHuman.ENSG00000224621	.	+
chr1	18986723	18990242	blastnHuman.Locus_118963	.	+
chr1	19351550	19352858	CUFF.129171	.	+
chr1	19468537	19468853	Locus_188574	.	+
chr1	19605497	19633431	blastnHuman.ENSG00000226526	.	+
chr1	19687054	19687151	blastnMouse.ENSMUSG00000087698	.	+
chr1	19768408	19768888	blastnHuman.Locus_117509	.	+
chr1	20348676	20349663	blastnHuman.ENSG00000236648	.	+
chr1	20483062	20483171	blastnMouse.ENSMUSG00000086437	.	-
chr1	20509431	20509669	blastnGorilla.Locus_57718	.	+
chr1	20522333	20523765	Locus_191172	.	-
chr1	20524004	20525205	Locus_191437	.	-
chr1	20527695	20529605	Locus_190644	.	-
chr1	20584304	20584937	Locus_191845	.	-
chr1	20638840	20641975	blastnHuman.Locus_120554	.	-
chr1	20642993	20643525	blastnHuman.Locus_120446	.	-
chr1	20649645	20655271	blastnGorilla.Locus_59432	.	+
chr1	20677938	20678499	blastnHuman.Locus_117715	.	+
chr1	20706237	20712665	blastnPan.Locus_39618	.	+
chr1	20715750	20715997	blastnGorilla.Locus_59511	.	+
chr1	20716688	20716905	blastnOrangutan.Locus_59509	.	-
chr1	20836628	20837029	blastnPan.Locus_42571	.	-
chr1	20936728	20940483	blastnGorilla.Locus_59727	.	-
chr1	21027360	21030051	blastnHuman.ENSG00000225387	.	+
chr1	21574673	21574756	blastnPlatypus.Locus_104708	.	+
chr1	21640970	21660598	Locus_191646	.	-
chr1	21660620	21665038	Locus_189301	.	+
chr1	22159982	22160563	blastnMouse.ENSMUSG00000073739	.	+
chr1	22228623	22228761	blastnPan.Locus_41476	.	-
chr1	22241481	22246173	blastnHuman.ENSG00000235185	.	-
chr1	22627140	22627848	Locus_187901	.	+
chr1	22893455	22894904	Locus_188737	.	+
chr1	22901502	22901707	Locus_190057	.	+
chr1	23030208	23068782	Locus_191596	.	-
chr1	23091393	23096584	Locus_191307	.	-
chr1	23107941	23111937	Locus_191930	.	-
chr1	23845566	23846166	blastnOrangutan.Locus_59292	.	-
chr1	23936414	23937193	blastnHuman.ENSG00000236936	.	+
chr1	24745556	24746441	blastnHuman.Locus_117603	.	+
chr1	24778042	24785064	Locus_187485	.	+
chr1	25002182	25005459	Locus_190836	.	-
chr1	25007244	25007913	blastnHuman.XLOC_000733	.	-
chr1	25264357	25266547	Locus_192477	.	-
chr1	25905026	25906738	blastnMouse.ENSMUSG00000086084	.	-
chr1	26150784	26153509	blastnHuman.ENSG00000235052	.	-
chr1	26153888	26154054	blastnHuman.XLOC_000736	.	-
chr1	26255699	26267842	Locus_190211	.	-
chr1	26836354	26836756	blastnHuman.Locus_120873	.	-
chr1	26840471	26849337	blastnHuman.ENSG00000230023	.	+
chr1	26858033	26858988	Locus_187965	.	+
chr1	26874887	26921895	Locus_189630	.	+
chr1	26929945	26959152	Locus_190117	.	-
chr1	27352238	27352434	blastnGorilla.CUFF.21908	.	+
chr1	27367901	27368268	blastnHuman.CUFF.249518	.	+
chr1	27586068	27587813	blastnHuman.ENSG00000229162	.	+
chr1	27725531	27734612	blastnHuman.ENSG00000233755	.	-
chr1	27751127	27780525	Locus_187480	.	+
chr1	27827304	27827420	blastnPlatypus.Locus_154390	.	-
chr1	27835240	27835661	blastnGorilla.Locus_61507	.	-
chr1	27837333	27846386	Locus_187878	.	+
chr1	28193174	28193679	CUFF.131019	.	+
chr1	28466683	28470449	blastnHuman.ENSG00000236528	.	+
chr1	28867286	28872868	blastnHuman.ENSG00000225375	.	+
chr1	29271140	29271267	blastnGorilla.CUFF.22373	.	-
chr1	29326024	29333281	blastnHuman.Locus_119280	.	+
chr1	29453758	29453891	blastnHuman.Locus_119401	.	-
chr1	29687205	29687625	Locus_191069	.	-
chr1	29725954	29726042	blastnMouse.Locus_111820	.	+
chr1	30202589	30202696	blastnMouse.CUFF.90694	.	+
chr1	30211916	30212757	blastnPan.CUFF.78773	.	-
chr1	30618708	30638095	Locus_190091	.	-
chr1	30713768	30714095	blastnHuman.ENSG00000237895	.	-
chr1	30855812	30856611	Locus_189562	.	+
chr1	31606259	31624054	blastnHuman.ENSG00000233427	.	-
chr1	31665654	31667229	Locus_190609	.	-
chr1	31884610	31887293	blastnHuman.ENSG00000225750	.	-
chr1	32257869	32263453	Locus_188899	.	+
chr1	32272008	32272161	blastnMouse.Locus_112520	.	+
chr1	32354930	32361396	Locus_189866	.	+
chr1	32442550	32443251	blastnHuman.ENSG00000228176	.	-
chr1	32547496	32550018	Locus_187990	.	+
chr1	32576933	32577636	blastnGorilla.Locus_61664	.	-
chr1	32592501	32594199	Locus_190272	.	-
chr1	32596526	32606700	Locus_190911	.	-
chr1	32733658	32733934	blastnHuman.Locus_118499	.	+
chr1	32756637	32779884	blastnHuman.ENSG00000233399	.	-
chr1	33053501	33055926	Locus_187517	.	+
chr1	33177614	33179449	Locus_187859	.	+
chr1	33223194	33253978	Locus_192520	.	-
chr1	33575232	33575537	blastnHuman.ENSG00000229607	.	-
chr1	33590081	33598772	Locus_188464	.	+
chr1	33625662	33626371	blastnGorilla.Locus_57846	.	+
chr1	33996923	33997008	blastnMouse.Locus_112463	.	+
chr1	34546107	34546430	blastnMouse.ENSMUSG00000085389	.	-
chr1	34598030	34599147	Locus_190634	.	-
chr1	34961184	34963331	blastnHuman.ENSG00000224066	.	-
chr1	35115776	35117137	blastnHuman.ENSG00000233775	.	-
chr1	35502023	35502225	blastnMouse.ENSMUSG00000087575	.	-
chr1	36025087	36034994	Locus_187583	.	+
chr1	36134627	36150263	blastnHuman.ENSG00000233246	.	+
chr1	37081344	37082316	blastnHuman.Locus_117637	.	+
chr1	37146683	37147326	blastnGorilla.Locus_56924	.	+
chr1	37271403	37272830	blastnHuman.Locus_120791	.	-
chr1	37274181	37280925	blastnHuman.Locus_120855	.	-
chr1	37331659	37333196	Locus_189082	.	+
chr1	37400146	37404455	Locus_191590	.	-
chr1	37415159	37416336	blastnHuman.Locus_120071	.	-
chr1	37418172	37420201	blastnHuman.XLOC_000781	.	-
chr1	39189847	39189996	blastnMouse.ENSMUSG00000086961	.	-
chr1	39548742	39548819	blastnGorilla.Locus_60521	.	-
chr1	39555475	39561181	Locus_191783	.	-
chr1	39575814	39576294	blastnOrangutan.Locus_60427	.	+
chr1	39949490	39968214	Locus_191356	.	-
chr1	39998494	39998589	blastnHuman.Locus_118980	.	+
chr1	40100887	40104887	Locus_192578	.	-
chr1	40105959	40106497	Locus_192573	.	-
chr1	40119707	40119822	blastnGorilla.Locus_60542	.	-
chr1	40132116	40132214	blastnMouse.CUFF.88861	.	+
chr1	40133674	40182077	Locus_191215	.	-
chr1	40182752	40191648	Locus_188261	.	+
chr1	40260192	40260296	blastnMouse.Locus_111387	.	-
chr1	40307887	40307968	blastnMouse.Locus_111056	.	-
chr1	40310952	40311110	blastnHuman.CUFF.252820	.	-
chr1	40982229	40983375	Locus_187833	.	+
chr1	40995173	40995998	blastnGorilla.CUFF.25076	.	+
chr1	41009522	41009673	blastnPan.Locus_42280	.	-
chr1	41015919	41016101	blastnGorilla.Locus_59967	.	-
chr1	41018237	41018409	blastnMouse.ENSMUSG00000073759	.	-
chr1	41041459	41041614	blastnHuman.Locus_117888	.	+
chr1	41088329	41093388	blastnHuman.ENSG00000237290	.	-
chr1	41117642	41118837	Locus_189758	.	+
chr1	41145121	41145363	blastnMouse.Locus_111069	.	-
chr1	41157973	41158064	blastnMouse.ENSMUSG00000084757	.	+
chr1	41171326	41172760	Locus_187547	.	+
chr1	41228193	41228760	blastnGorilla.Locus_57064	.	+
chr1	41337079	41338363	blastnHuman.ENSG00000238063	.	+
chr1	41346131	41346277	blastnPan.CUFF.81094	.	+
chr1	41359269	41361006	Locus_191260	.	-
chr1	41485071	41485193	blastnPan.Locus_41115	.	-
chr1	42056458	42062826	Locus_190107	.	-
chr1	42120708	42125083	blastnHuman.ENSG00000226438	.	-
chr1	42509449	42509754	blastnHuman.ENSG00000225903	.	+
chr1	42683175	42684045	blastnPan.Locus_40218	.	+
chr1	42692417	42692637	blastnPan.CUFF.81347	.	-
chr1	42766175	42768560	Locus_187637	.	+
chr1	42810216	42811239	blastnPan.Locus_41742	.	-
chr1	43008270	43008354	blastnPan.Locus_40738	.	+
chr1	43222376	43223399	Locus_190292	.	-
chr1	43377971	43378248	blastnPan.Locus_42412	.	-
chr1	43398362	43398957	blastnHuman.ENSG00000227278	.	-
chr1	43731352	43732141	blastnOrangutan.Locus_59256	.	-
chr1	43783345	43784898	blastnPan.Locus_41646	.	-
chr1	43788625	43789624	blastnPan.Locus_39337	.	+
chr1	44176402	44177911	CUFF.134763	.	-
chr1	44311124	44313300	Locus_189550	.	+
chr1	45575699	45576043	blastnHuman.ENSG00000234917	.	+
chr1	45610528	45612265	blastnPan.CUFF.82183	.	+
chr1	45940720	45947573	Locus_187702	.	+
chr1	46064283	46064635	Locus_189586	.	+
chr1	46964839	46968687	Locus_190132	.	-
chr1	47168115	47168571	blastnHuman.ENSG00000233602	.	-
chr1	47550368	47551880	blastnMouse.ENSMUSG00000085749	.	-
chr1	48815411	48815552	blastnHuman.Locus_120359	.	-
chr1	48978866	48982210	blastnHuman.ENSG00000226957	.	+
chr1	49071927	49076512	blastnHuman.ENSG00000227857	.	+
chr1	49373944	49378558	blastnHuman.ENSG00000224863	.	-
chr1	49380126	49383158	CUFF.136306	.	+
chr1	49385100	49385524	blastnGorilla.CUFF.27141	.	+
chr1	49388419	49389935	Locus_188351	.	+
chr1	49838508	49841204	Locus_190013	.	+
chr1	50001734	50003103	blastnHuman.ENSG00000225506	.	-
chr1	50003209	50004212	Locus_187642	.	+
chr1	50203935	50212144	Locus_190354	.	-
chr1	50215835	50218017	Locus_190517	.	-
chr1	50409774	50410145	blastnHuman.Locus_118157	.	+
chr1	50520761	50522389	Locus_190020	.	+
chr1	50636759	50639455	Locus_188103	.	+
chr1	50759449	50761954	Locus_189222	.	+
chr1	50799138	50800694	Locus_189537	.	+
chr1	50832343	50832557	blastnMouse.Locus_110656	.	-
chr1	50867348	50868005	Locus_188041	.	+
chr1	50875150	50875354	blastnGorilla.Locus_60946	.	-
chr1	50907011	50907626	blastnHuman.Locus_117583	.	+
chr1	50999529	51020171	Locus_189826	.	+
chr1	51155301	51155610	blastnHuman.XLOC_000828	.	-
chr1	51382468	51383206	blastnGorilla.Locus_57790	.	+
chr1	51421383	51424319	Locus_189778	.	+
chr1	51430779	51431598	Locus_188657	.	+
chr1	51565198	51571953	blastnHuman.Locus_117840	.	+
chr1	51594299	51595062	Locus_189382	.	+
chr1	51819174	51820137	Locus_189530	.	+
chr1	51930196	52070964	blastnHuman.ENSG00000229846	.	+
chr1	52229708	52323084	blastnHuman.ENSG00000225623	.	-
chr1	52368893	52370690	blastnGorilla.Locus_56955	.	+
chr1	52855870	52856013	blastnHuman.Locus_117479	.	+
chr1	52883289	52884588	blastnHuman.Locus_119313	.	-
chr1	53026830	53027055	blastnHuman.ENSG00000233407	.	-
chr1	53030214	53032673	Locus_188565	.	+
chr1	53070492	53070603	blastnMouse.Locus_110698	.	-
chr1	53103542	53103639	blastnHuman.CUFF.256049	.	-
chr1	53125999	53126312	blastnHuman.XLOC_000185	.	+
chr1	53163441	53164323	blastnGorilla.Locus_57633	.	+
chr1	53799206	53799382	blastnMouse.ENSMUSG00000087641	.	-
chr1	54089537	54089654	blastnHuman.ENSG00000236434	.	+
chr1	54341807	54386920	blastnHuman.ENSG00000227070	.	+
chr1	54740686	54740789	blastnMouse.ENSMUSG00000086483	.	+
chr1	55995025	55998875	blastnHuman.ENSG00000235563	.	+
chr1	56051813	56052961	Locus_192058	.	-
chr1	56053577	56053841	blastnOrangutan.Locus_59342	.	-
chr1	56165516	56172864	Locus_187727	.	+
chr1	56168942	56173340	Locus_192336	.	-
chr1	56226482	56228288	Locus_190187	.	-
chr1	56246106	56249599	Locus_191510	.	-
chr1	56249685	56251062	Locus_188497	.	+
chr1	56342660	56346198	Locus_188495	.	+
chr1	56526898	56527137	blastnGorilla.Locus_57527	.	+
chr1	56977528	56977609	blastnMouse.ENSMUSG00000085304	.	-
chr1	57372425	57372506	blastnGorilla.Locus_59370	.	+
chr1	57445964	57448266	Locus_191806	.	-
chr1	57663268	57665280	blastnHuman.ENSG00000237453	.	+
chr1	57805323	57827968	Locus_189352	.	+
chr1	58066441	58082983	blastnHuman.ENSG00000231090	.	+
chr1	58685617	58688736	blastnHuman.Locus_119883	.	-
chr1	58743269	58743413	blastnGorilla.Locus_58603	.	+
chr1	58783670	58789459	blastnHuman.ENSG00000230250	.	-
chr1	58815180	58817436	Locus_188964	.	+
chr1	58829367	58839048	blastnHuman.XLOC_000210	.	+
chr1	58871604	58872306	blastnGorilla.Locus_60106	.	-
chr1	58933139	58933610	blastnGorilla.Locus_57682	.	+
chr1	59013063	59021994	blastnHuman.ENSG00000235612	.	+
chr1	59258609	59276708	Locus_191207	.	-
chr1	59277758	59288542	Locus_190224	.	-
chr1	59281904	59283236	Locus_189213	.	+
chr1	59321116	59321372	blastnOrangutan.Locus_60859	.	+
chr1	59692062	59695224	blastnHuman.ENSG00000229913	.	-
chr1	60043854	60043947	blastnHuman.Locus_117730	.	+
chr1	60403360	60406478	Locus_189104	.	+
chr1	60919961	60938527	blastnHuman.ENSG00000235038	.	+
chr1	61611895	61611997	blastnMouse.ENSMUSG00000052767	.	-
chr1	61614879	61615009	blastnGorilla.Locus_58676	.	+
chr1	61632732	61750196	blastnHuman.ENSG00000234807	.	+
chr1	61638951	61640567	Locus_190149	.	-
chr1	61651697	61672653	Locus_189967	.	+
chr1	61661741	61661845	blastnOrangutan.Locus_60474	.	+
chr1	61685697	61688430	blastnHuman.ENSG00000231740	.	-
chr1	61728501	61728662	blastnGorilla.Locus_57314	.	+
chr1	61731037	61753011	blastnHuman.ENSG00000232453	.	-
chr1	61875677	61877240	Locus_187736	.	+
chr1	61908425	61908559	blastnHuman.ENSG00000241042	.	-
chr1	61910068	61932878	blastnHuman.ENSG00000235215	.	-
chr1	61941703	61979193	blastnPan.Locus_41470	.	-
chr1	61951652	61952903	Locus_192355	.	-
chr1	61979331	61980895	blastnGorilla.Locus_58580	.	+
chr1	62003008	62005807	blastnHuman.XLOC_000221	.	+
chr1	62060220	62061388	Locus_192131	.	-
chr1	62298247	62299969	Locus_191527	.	-
chr1	62514025	62560144	Locus_191623	.	-
chr1	62584575	62619497	blastnHuman.ENSG00000226883	.	-
chr1	62641600	62646711	Locus_191972	.	-
chr1	62813171	62813478	blastnHuman.XLOC_000854	.	-
chr1	62976159	62978910	blastnGorilla.Locus_56908	.	+
chr1	62992061	62994352	Locus_189590	.	+
chr1	63101864	63102895	blastnOrangutan.Locus_61284	.	+
chr1	63566918	63567623	blastnPan.Locus_41074	.	-
chr1	63708085	63709342	blastnGorilla.Locus_60035	.	-
chr1	64355306	64357604	Locus_190727	.	-
chr1	64440062	64451540	blastnHuman.XLOC_000227	.	+
chr1	64443828	64452833	blastnMouse.ENSMUSG00000046683	.	+
chr1	65030868	65034868	blastnGorilla.Locus_58717	.	+
chr1	65107475	65107587	blastnMouse.ENSMUSG00000085843	.	+
chr1	65492583	65510639	blastnHuman.ENSG00000235545	.	+
chr1	65671242	65702075	Locus_191582	.	-
chr1	65693078	65693138	blastnHuman.ENSG00000234318	.	+
chr1	65709296	65709376	blastnMouse.CUFF.85716	.	+
chr1	65742417	65744503	blastnMouse.Locus_110819	.	+
chr1	65795942	65796569	Locus_191330	.	-
chr1	65817743	65818977	blastnHuman.ENSG00000227485	.	+
chr1	65857642	65859063	blastnHuman.Locus_120662	.	-
chr1	65882076	65883816	blastnChicken.CUFF.226595	.	+
chr1	65973242	65999041	blastnHuman.Locus_119252	.	+
chr1	66475939	66522523	Locus_187955	.	+
chr1	67105091	67114870	Locus_189310	.	+
chr1	67161182	67161334	blastnHuman.Locus_118831	.	+
chr1	67843686	67864997	Locus_188788	.	+
chr1	68269998	68278016	blastnHuman.ENSG00000237852	.	+
chr1	68872335	68882889	blastnHuman.Locus_120887	.	-
chr1	69171167	69171838	Locus_189915	.	+
chr1	69568615	69569957	blastnMouse.ENSMUSG00000085041	.	-
chr1	70246281	70246761	Locus_188731	.	+
chr1	70332990	70338580	blastnGorilla.Locus_58619	.	+
chr1	70410822	70413474	Locus_190321	.	-
chr1	70643934	70644460	Locus_187911	.	+
chr1	71055319	71057145	Locus_189368	.	+
chr1	71304417	71382810	Locus_188007	.	+
chr1	71501891	71502018	blastnPan.Locus_40633	.	+
chr1	71713283	71755636	Locus_190987	.	-
chr1	71716825	71722959	Locus_189356	.	+
chr1	71725602	71732010	Locus_189216	.	+
chr1	71960220	71984517	blastnGorilla.Locus_56981	.	+
chr1	71980128	72005782	blastnHuman.Locus_120379	.	-
chr1	72007970	72013983	blastnHuman.ENSG00000235446	.	-
chr1	72254465	72263081	blastnGorilla.Locus_59325	.	+
chr1	72311115	72312849	blastnHuman.Locus_118588	.	+
chr1	72754606	72755583	Locus_191546	.	-
chr1	72976075	72978383	blastnHuman.ENSG00000228988	.	-
chr1	73383181	73384524	blastnGorilla.CUFF.30533	.	-
chr1	73386025	73388578	blastnHuman.XLOC_000868	.	-
chr1	73448219	73532958	blastnHuman.ENSG00000229051	.	+
chr1	73471477	73471565	blastnHuman.ENSG00000226208	.	-
chr1	73670689	73679926	Locus_189183	.	+
chr1	74647220	74647670	blastnMouse.ENSMUSG00000086708	.	+
chr1	74741390	74743588	blastnGorilla.Locus_57136	.	+
chr1	75506694	75573545	blastnGorilla.Locus_60783	.	-
chr1	75603750	75612080	blastnHuman.ENSG00000227016	.	+
chr1	75617767	75619823	blastnHuman.Locus_118902	.	+
chr1	76066602	76098513	Locus_192399	.	-
chr1	76257604	76262667	blastnGorilla.Locus_60116	.	-
chr1	77285346	77286918	Locus_187638	.	+
chr1	77403507	77442442	blastnHuman.ENSG00000234497	.	+
chr1	77613938	77616009	Locus_189449	.	+
chr1	77935714	77940905	blastnHuman.ENSG00000224127	.	-
chr1	77937822	77940436	blastnHuman.ENSG00000224149	.	-
chr1	79107624	79109067	blastnGorilla.Locus_61554	.	-
chr1	79417568	79427476	Locus_191726	.	-
chr1	79446341	79616332	Locus_191167	.	-
chr1	79906696	79907022	blastnHuman.ENSG00000230498	.	+
chr1	81114761	81114840	blastnGorilla.Locus_59184	.	+
chr1	82164248	82164359	blastnPan.Locus_40176	.	+
chr1	82232159	82232365	blastnHuman.Locus_118132	.	+
chr1	82242215	82247227	blastnGorilla.Locus_56795	.	+
chr1	83956345	83963576	blastnGorilla.Locus_58945	.	+
chr1	84062676	84066513	Locus_192305	.	-
chr1	84073877	84073977	blastnMouse.Locus_98492	.	-
chr1	84078596	84080049	Locus_191434	.	-
chr1	84275500	84275577	blastnChicken.Locus_110303	.	-
chr1	84392317	84432671	blastnHuman.ENSG00000236676	.	-
chr1	84876826	84921470	Locus_189451	.	+
chr1	85012323	85012887	blastnHuman.ENSG00000233290	.	-
chr1	85063773	85067400	blastnPan.Locus_40272	.	+
chr1	85264610	85276300	Locus_192075	.	-
chr1	85311445	85376431	Locus_192436	.	-
chr1	85368514	85369955	Locus_192186	.	-
chr1	85941929	85953859	Locus_191952	.	-
chr1	86023732	86032775	Locus_187648	.	+
chr1	86337305	86346461	Locus_192307	.	-
chr1	86356635	86356712	blastnOpossum.Locus_99115	.	-
chr1	86390496	86402114	blastnHuman.Locus_120640	.	-
chr1	86533445	86637311	blastnOrangutan.Locus_58889	.	-
chr1	86555871	86555954	blastnMouse.Locus_97847	.	-
chr1	86583607	86584345	blastnHuman.ENSG00000237076	.	+
chr1	86597709	86598137	blastnGorilla.Locus_61102	.	-
chr1	86617605	86619164	blastnGorilla.Locus_57488	.	+
chr1	86779997	86794791	Locus_192378	.	-
chr1	87045735	87050019	Locus_189001	.	+
chr1	87512122	87512201	blastnOrangutan.Locus_58764	.	-
chr1	87590462	87590680	blastnHuman.CUFF.261411	.	-
chr1	88362156	88363429	blastnGorilla.Locus_60620	.	-
chr1	88383548	88384691	Locus_188200	.	+
chr1	88390582	88390721	blastnMouse.CUFF.105197	.	+
chr1	88399460	88400218	blastnHuman.Locus_118936	.	+
chr1	88411698	88412690	blastnGorilla.Locus_62119	.	-
chr1	89367254	89367477	blastnPan.Locus_42772	.	-
chr1	89515483	89543218	Locus_187545	.	+
chr1	89519010	89520361	blastnGorilla.Locus_61218	.	-
chr1	90089907	90093269	blastnHuman.CUFF.261870	.	+
chr1	90169079	90169153	blastnMouse.CUFF.105055	.	-
chr1	90170954	90174077	blastnPan.Locus_140772	.	+
chr1	90199518	90248020	blastnOrangutan.Locus_60905	.	+
chr1	90425703	90448583	blastnGorilla.Locus_60429	.	-
chr1	90591796	90668241	blastnHuman.ENSG00000224235	.	-
chr1	90610614	90610791	blastnMouse.Locus_98520	.	-
chr1	90649678	90659604	Locus_187822	.	+
chr1	90650793	90904776	blastnHuman.Locus_118278	.	+
chr1	90768635	90768728	blastnOpossum.Locus_188482	.	+
chr1	90862350	90863298	blastnPan.Locus_41055	.	-
chr1	90864700	90875776	Locus_188028	.	+
chr1	90868741	90869259	blastnHuman.CUFF.261901	.	-
chr1	90877804	90881558	Locus_188813	.	+
chr1	90931728	90931811	blastnMouse.Locus_98575	.	-
chr1	90993514	90998203	Locus_190095	.	-
chr1	91041341	91041536	blastnHuman.Locus_120113	.	-
chr1	91259555	91273684	blastnGorilla.Locus_58046	.	+
chr1	91273862	91329510	Locus_190813	.	-
chr1	91389464	91389597	blastnMouse.ENSMUSG00000090913	.	-
chr1	92316311	92361148	blastnHuman.ENSG00000230735	.	+
chr1	92442473	92447242	Locus_187867	.	+
chr1	92469096	92471035	blastnHuman.ENSG00000231613	.	+
chr1	92588463	92593039	blastnGorilla.Locus_60467	.	-
chr1	92629824	92631372	blastnPan.Locus_39630	.	+
chr1	92864150	92881662	blastnPlatypus.Locus_189454	.	-
chr1	92974106	92974708	blastnGorilla.Locus_58030	.	+
chr1	93204829	93235352	blastnHuman.ENSG00000229201	.	-
chr1	93239536	93240049	blastnMouse.Locus_52928	.	+
chr1	93276501	93282887	blastnMouse.Locus_52212	.	+
chr1	93278911	93282459	Locus_190723	.	-
chr1	93308152	93360317	blastnGorilla.Locus_59080	.	+
chr1	93319152	93319229	blastnPlatypus.Locus_189230	.	-
chr1	93434022	93434787	blastnHuman.CUFF.262368	.	-
chr1	93461028	93461218	blastnMouse.Locus_52500	.	+
chr1	94544150	94567789	blastnHuman.XLOC_000917	.	-
chr1	94565931	94566322	blastnPan.Locus_42656	.	-
chr1	95334096	95334371	blastnMouse.ENSMUSG00000085900	.	-
chr1	95941640	95941857	blastnGorilla.Locus_59540	.	+
chr1	96634679	96634920	blastnGorilla.Locus_57433	.	+
chr1	96722101	96727669	Locus_189425	.	+
chr1	96762645	96762813	blastnGorilla.Locus_57639	.	+
chr1	97247049	97248575	blastnHuman.ENSG00000231363	.	+
chr1	97279000	97313978	blastnHuman.Locus_119847	.	-
chr1	97304977	97305111	blastnMouse.CUFF.103331	.	-
chr1	97326125	97329699	blastnPan.CUFF.91421	.	-
chr1	97327575	97333902	Locus_189931	.	+
chr1	97591040	97597320	Locus_191880	.	-
chr1	97627777	97631230	blastnGorilla.Locus_60509	.	-
chr1	97663115	97664380	blastnGorilla.Locus_59115	.	+
chr1	97695102	97696046	blastnHuman.CUFF.263224	.	+
chr1	97700999	97701474	blastnHuman.Locus_117488	.	+
chr1	97718559	97718945	blastnHuman.Locus_118884	.	+
chr1	97796278	97796595	blastnHuman.CUFF.263247	.	+
chr1	97953793	97994961	blastnHuman.ENSG00000235501	.	+
chr1	98035491	98035786	blastnPan.Locus_40554	.	+
chr1	98092840	98098402	blastnHuman.ENSG00000230427	.	+
chr1	98337420	98344834	blastnHuman.ENSG00000228504	.	-
chr1	98605168	98606673	Locus_189535	.	+
chr1	98644187	98644357	blastnGorilla.Locus_59458	.	+
chr1	98682710	98682803	blastnOpossum.Locus_192907	.	-
chr1	98752352	98752879	blastnHuman.CUFF.263470	.	+
chr1	98819571	98819784	blastnPan.Locus_39586	.	+
chr1	98972854	98973520	Locus_190148	.	-
chr1	98979364	99069982	blastnHuman.ENSG00000237435	.	+
chr1	99141239	99141436	blastnGorilla.Locus_62004	.	-
chr1	99233390	99233626	blastnOrangutan.Locus_61586	.	+
chr1	99281678	99290303	Locus_188102	.	+
chr1	99303519	99415801	blastnHuman.ENSG00000231987	.	-
chr1	99397807	99430186	Locus_189351	.	+
chr1	99473534	99494187	Locus_187717	.	+
chr1	100394674	100420450	blastnHuman.Locus_119279	.	+
chr1	100868616	100876070	blastnHuman.Locus_118353	.	+
chr1	100996639	100998630	blastnHuman.Locus_121130	.	-
chr1	101039632	101040411	blastnHuman.Locus_120164	.	-
chr1	101181746	101182649	blastnGorilla.Locus_59464	.	+
chr1	101241045	101241124	blastnChicken.Locus_110455	.	+
chr1	101251091	101255976	blastnHuman.Locus_118819	.	+
chr1	101257814	101272106	blastnHuman.Locus_117433	.	+
chr1	101449429	101455855	Locus_190197	.	-
chr1	102496665	102496878	blastnOrangutan.Locus_58446	.	-
chr1	102527543	102543582	blastnHuman.ENSG00000224445	.	-
chr1	102602062	102623434	Locus_190828	.	-
chr1	102991116	102991332	blastnOrangutan.Locus_59884	.	-
chr1	103524226	103529831	Locus_192227	.	-
chr1	103679759	103732589	blastnPan.CUFF.91824	.	-
chr1	103696268	103709287	blastnHuman.ENSG00000230402	.	-
chr1	103729882	103765952	blastnHuman.Locus_117650	.	+
chr1	104227980	104239730	blastnPan.Locus_39702	.	+
chr1	104388342	104450878	blastnHuman.ENSG00000231671	.	+
chr1	104673967	104786094	blastnHuman.ENSG00000226715	.	+
chr1	104793610	104827754	blastnHuman.Locus_117820	.	+
chr1	105279923	105280091	blastnGorilla.Locus_59383	.	+
chr1	105624599	105642769	blastnHuman.CUFF.264127	.	-
chr1	105687733	105687842	blastnHuman.XLOC_000322	.	+
chr1	105765633	105807763	blastnHuman.ENSG00000230864	.	-
chr1	105851196	105852357	blastnHuman.Locus_118753	.	+
chr1	106203687	106215854	Locus_190527	.	-
chr1	107164584	107179721	blastnGorilla.Locus_58057	.	+
chr1	107250803	107260025	blastnGorilla.Locus_59376	.	+
chr1	107585392	107630134	blastnGorilla.Locus_59120	.	+
chr1	107849629	107850900	blastnGorilla.Locus_62086	.	-
chr1	108297229	108301131	Locus_188160	.	+
chr1	108311895	108318099	blastnHuman.XLOC_000947	.	-
chr1	108450332	108450423	blastnHuman.ENSG00000230768	.	-
chr1	108796207	108884048	blastnHuman.ENSG00000233047	.	-
chr1	108829160	108900391	blastnHuman.XLOC_000327	.	+
chr1	108909538	108910239	blastnHuman.Locus_119454	.	-
chr1	108945424	108945515	blastnHuman.Locus_121078	.	-
chr1	108945591	108955981	blastnHuman.ENSG00000237480	.	+
chr1	109396907	109456381	Locus_188201	.	+
chr1	109478781	109478931	blastnGorilla.Locus_59021	.	+
chr1	109683515	109683621	blastnGorilla.Locus_59858	.	-
chr1	109713537	109734498	blastnHuman.ENSG00000237460	.	+
chr1	110005734	110009090	Locus_188110	.	+
chr1	110129396	110130654	blastnGorilla.Locus_60417	.	-
chr1	110779141	110780621	Locus_188006	.	+
chr1	110876476	110890294	Locus_188587	.	+
chr1	110966805	110967122	blastnHuman.XLOC_000332	.	+
chr1	110994628	110995648	Locus_189401	.	+
chr1	111434652	111439812	Locus_190101	.	-
chr1	112569578	112589507	blastnMouse.ENSMUSG00000085318	.	-
chr1	112598421	112602357	blastnHuman.ENSG00000254942	.	-
chr1	112656658	112658524	blastnHuman.ENSG00000225113	.	+
chr1	112808780	112810223	blastnMouse.ENSMUSG00000086968	.	+
chr1	112848153	112848582	blastnGorilla.Locus_58525	.	+
chr1	112852199	112853426	Locus_188889	.	+
chr1	112886993	112887735	blastnHuman.ENSG00000228420	.	+
chr1	113200937	113202932	Locus_188250	.	+
chr1	113269364	113275507	Locus_190617	.	-
chr1	113363439	113379670	Locus_187958	.	+
chr1	113536390	113536646	blastnHuman.Locus_119817	.	-
chr1	113594763	113596029	blastnPan.Locus_40920	.	-
chr1	113779646	113782261	blastnPan.Locus_42474	.	+
chr1	114108820	114113632	Locus_189980	.	+
chr1	114249277	114250175	Locus_190169	.	-
chr1	114863903	114863991	blastnHuman.ENSG00000232558	.	-
chr1	114926152	114928068	Locus_189526	.	+
chr1	114971963	114972067	blastnMouse.Locus_99743	.	+
chr1	115034792	115034892	blastnMouse.Locus_99259	.	+
chr1	115073833	115073957	blastnMouse.Locus_97978	.	-
chr1	115086419	115087472	blastnHuman.Locus_119331	.	-
chr1	115102323	115156277	blastnHuman.XLOC_000964	.	-
chr1	115183711	115222050	Locus_192441	.	-
chr1	115318677	115339183	Locus_192309	.	-
chr1	115790182	115790385	blastnPan.CUFF.94701	.	-
chr1	116163400	116163574	blastnPan.CUFF.94619	.	-
chr1	116517073	116517407	blastnGorilla.Locus_61207	.	-
chr1	116921384	116927943	blastnHuman.ENSG00000235527	.	-
chr1	117182845	117185298	Locus_191907	.	-
chr1	118092831	118093241	Locus_192043	.	-
chr1	118110074	118114025	blastnPan.CUFF.94189	.	-
chr1	118154421	118204207	blastnHuman.XLOC_000358	.	+
chr1	118171424	118172347	Locus_190396	.	-
chr1	118201574	118201879	blastnMouse.Locus_98787	.	-
chr1	118254354	118254826	blastnHuman.XLOC_000971	.	-
chr1	118266683	118355993	blastnHuman.ENSG00000228035	.	+
chr1	118491252	118491470	blastnMouse.Locus_97900	.	-
chr1	118624077	118624172	blastnMouse.ENSMUSG00000089916	.	-
chr1	118903652	118907189	blastnHuman.ENSG00000228127	.	+
chr1	118941090	118941682	blastnPan.CUFF.94106	.	-
chr1	119139690	119139748	blastnHuman.ENSG00000235933	.	+
chr1	119215228	119216110	blastnHuman.Locus_120196	.	-
chr1	119286149	119286342	blastnMouse.CUFF.101494	.	-
chr1	119320605	119320698	blastnMouse.Locus_98991	.	+
chr1	119402016	119406345	blastnHuman.ENSG00000230381	.	-
chr1	119419817	119436171	Locus_189088	.	+
chr1	119457807	119461893	Locus_189488	.	+
chr1	119460363	119462612	blastnPan.CUFF.93995	.	-
chr1	119465862	119472044	blastnHuman.ENSG00000224950	.	-
chr1	119469093	119477398	blastnHuman.CUFF.266208	.	-
chr1	119469750	119471029	blastnPan.CUFF.93994	.	-
chr1	120276213	120277288	blastnHuman.ENSG00000235202	.	+
chr1	120578696	120583908	Locus_190816	.	-
chr1	120662278	120662379	blastnMouse.Locus_98022	.	-
chr1	121182350	121218128	Locus_189644	.	+
chr1	121345152	121345257	blastnOpossum.Locus_191643	.	-
chr1	121514617	121516028	blastnGorilla.Locus_61366	.	-
chr1	121593772	121593903	blastnMouse.Locus_98747	.	-
chr1	121614606	121617233	Locus_188357	.	+
chr1	122124566	122124790	blastnMouse.ENSMUSG00000086833	.	-
chr1	122152582	122165075	blastnPan.Locus_40106	.	-
chr1	122158945	122222998	blastnHuman.ENSG00000227712	.	-
chr1	122159529	122162411	blastnGorilla.Locus_62231	.	-
chr1	122210969	122211864	blastnHuman.XLOC_000984	.	-
chr1	122230993	122232173	blastnPan.Locus_40215	.	-
chr1	122596954	122598961	CUFF.145591	.	-
chr1	123038136	123039305	blastnGorilla.Locus_61440	.	+
chr1	123046384	123047440	blastnGorilla.Locus_60390	.	-
chr1	123097749	123099003	Locus_187578	.	+
chr1	125773052	125773132	blastnOrangutan.Locus_209977	.	+
chr1	126244587	126244984	blastnOrangutan.Locus_58711	.	-
chr1	126331001	126332463	Locus_192394	.	-
chr1	126922434	126922615	blastnHuman.CUFF.267317	.	-
chr1	126933844	126936895	Locus_188863	.	+
chr1	126968104	126968539	blastnMouse.ENSMUSG00000079160	.	+
chr1	126992233	126998064	blastnChicken.Locus_50102	.	-
chr1	127090351	127121966	Locus_189040	.	+
chr1	127202829	127220731	blastnHuman.ENSG00000234190	.	+
chr1	127235564	127236771	blastnHuman.XLOC_001007	.	-
chr1	127434743	127438281	Locus_189572	.	+
chr1	127635293	127635497	blastnHuman.ENSG00000236656	.	+
chr1	127645139	127693976	Locus_192037	.	-
chr1	127744825	127758348	Locus_187757	.	+
chr1	128377073	128377811	Locus_191067	.	-
chr1	128417897	128420205	blastnHuman.CUFF.267810	.	-
chr1	128564999	128581496	Locus_190514	.	-
chr1	129382517	129384279	blastnHuman.ENSG00000231073	.	+
chr1	129977915	129978115	blastnMouse.ENSMUSG00000085250	.	-
chr1	130403877	130404970	Locus_190776	.	-
chr1	130614428	130616919	blastnHuman.ENSG00000226716	.	+
chr1	130707255	130708305	blastnHuman.ENSG00000236427	.	+
chr1	130754968	130756180	blastnPan.Locus_39938	.	+
chr1	130975516	130976095	blastnHuman.ENSG00000227415	.	+
chr1	131367793	131369822	Locus_190099	.	-
chr1	131374779	131378355	Locus_192278	.	-
chr1	131680538	131708231	blastnHuman.ENSG00000229699	.	+
chr1	131798047	131798646	blastnHuman.CUFF.268690	.	+
chr1	131984652	131997154	Locus_192601	.	-
chr1	132030596	132031105	blastnGorilla.CUFF.38331	.	+
chr1	132073712	132073827	blastnMouse.CUFF.100386	.	+
chr1	132942869	132947014	blastnHuman.ENSG00000228013	.	-
chr1	133322325	133327013	Locus_189711	.	+
chr1	134585716	134586017	blastnHuman.ENSG00000227010	.	-
chr1	135044606	135045481	CUFF.147974	.	-
chr1	135050838	135063175	blastnHuman.ENSG00000236947	.	-
chr1	135118406	135119180	blastnGorilla.CUFF.39072	.	+
chr1	135753127	135753291	blastnHuman.Locus_118222	.	+
chr1	135794627	135795055	blastnHuman.ENSG00000229961	.	+
chr1	136529547	136530114	blastnGorilla.CUFF.39340	.	+
chr1	136605748	136606201	blastnHuman.ENSG00000226520	.	+
chr1	136725063	136725627	blastnHuman.XLOC_000428	.	+
chr1	137771839	137773255	blastnOrangutan.Locus_59586	.	-
chr1	137957263	138077494	blastnHuman.ENSG00000228560	.	-
chr1	138074913	138091808	blastnHuman.ENSG00000224943	.	+
chr1	138467732	138501203	blastnHuman.Locus_118031	.	+
chr1	138524813	138525633	blastnPan.CUFF.104032	.	+
chr1	138577013	138603399	Locus_188292	.	+
chr1	139056085	139057674	Locus_190780	.	-
chr1	139350306	139351970	blastnGorilla.Locus_57968	.	+
chr1	139694309	139697443	blastnHuman.ENSG00000228917	.	+
chr1	140088758	140090077	Locus_191776	.	-
chr1	140184380	140185224	Locus_191773	.	-
chr1	140289048	140289928	blastnHuman.ENSG00000226889	.	-
chr1	140564088	140568011	blastnHuman.ENSG00000227818	.	+
chr1	140849171	140851963	Locus_190494	.	-
chr1	141073917	141084260	blastnHuman.Locus_117955	.	+
chr1	141948600	141948719	blastnHuman.XLOC_001241	.	+
chr1	142690795	142732383	Locus_189231	.	+
chr1	143376763	143377798	blastnHuman.ENSG00000233706	.	-
chr1	143685825	143704292	blastnHuman.ENSG00000228382	.	+
chr1	143697865	143697952	blastnMouse.Locus_81802	.	-
chr1	143844091	143844659	blastnPan.Locus_42255	.	+
chr1	143900290	143900422	blastnGorilla.Locus_58185	.	-
chr1	144616860	144671411	Locus_188481	.	+
chr1	144920976	144923076	blastnHuman.XLOC_000585	.	-
chr1	145678051	145684761	blastnHuman.ENSG00000225334	.	-
chr1	145738663	145738794	blastnGorilla.Locus_62188	.	+
chr1	145848685	145855741	blastnHuman.ENSG00000233384	.	+
chr1	146283023	146286053	blastnHuman.ENSG00000232628	.	+
chr1	146442254	146442368	blastnGorilla.Locus_60761	.	+
chr1	146898444	146898540	blastnMouse.Locus_82547	.	-
chr1	146917927	146919135	Locus_190818	.	-
chr1	147110285	147111184	blastnHuman.ENSG00000236846	.	-
chr1	147207894	147208867	blastnGorilla.Locus_58155	.	-
chr1	147211570	147212067	blastnGorilla.Locus_58540	.	-
chr1	147413698	147413837	blastnOpossum.Locus_188120	.	-
chr1	147436396	147459549	Locus_191870	.	-
chr1	147774058	147776024	blastnHuman.ENSG00000226643	.	+
chr1	147855527	147863448	Locus_188277	.	+
chr1	148171273	148176424	Locus_189333	.	+
chr1	148207541	148214157	Locus_189176	.	+
chr1	148248103	148251428	Locus_191916	.	-
chr1	148349832	148349926	blastnGorilla.Locus_60103	.	+
chr1	148410225	148415954	blastnPan.Locus_40337	.	-
chr1	148420886	148421240	Locus_189233	.	+
chr1	148434081	148434345	blastnPan.CUFF.107348	.	+
chr1	148447473	148447936	Locus_191302	.	-
chr1	148479696	148488511	blastnPan.Locus_42105	.	+
chr1	148498117	148502728	Locus_190452	.	-
chr1	148502808	148511503	Locus_191750	.	-
chr1	148696935	148706581	blastnHuman.Locus_120349	.	+
chr1	148707655	148710719	blastnHuman.Locus_118956	.	-
chr1	149152141	149159843	blastnPan.CUFF.107326	.	-
chr1	149193749	149193863	blastnHuman.Locus_117463	.	-
chr1	149222412	149222785	blastnHuman.Locus_117755	.	-
chr1	149386476	149397373	blastnPan.Locus_41913	.	+
chr1	149417181	149420287	Locus_188799	.	+
chr1	149475602	149475996	blastnChicken.CUFF.183917	.	-
chr1	149487236	149488911	blastnHuman.ENSG00000238078	.	-
chr1	149490460	149493132	Locus_189150	.	+
chr1	149627256	149628542	Locus_188853	.	+
chr1	149859881	149860392	blastnPan.Locus_39293	.	-
chr1	149862702	149863041	blastnHuman.ENSG00000231529	.	+
chr1	149872591	149884086	blastnHuman.Locus_120807	.	+
chr1	149979735	149979900	blastnHuman.ENSG00000226927	.	+
chr1	150429325	150429891	blastnMouse.ENSMUSG00000051295	.	-
chr1	150578773	150578920	blastnGorilla.Locus_57765	.	-
chr1	150723114	150724698	blastnGorilla.Locus_62278	.	+
chr1	150740179	150740442	blastnGorilla.CUFF.47228	.	+
chr1	150872894	150874337	blastnGorilla.Locus_60776	.	+
chr1	150885655	150885760	blastnXenopus.Locus_192362	.	-
chr1	150896369	150956005	blastnHuman.ENSG00000230024	.	+
chr1	150922689	150923020	blastnPan.Locus_40925	.	-
chr1	150958876	150959162	blastnGorilla.Locus_59559	.	-
chr1	151059502	151066419	blastnHuman.CUFF.279902	.	+
chr1	151166907	151169950	blastnHuman.ENSG00000223842	.	+
chr1	151219051	151341635	blastnHuman.ENSG00000228063	.	+
chr1	151477212	151482983	blastnHuman.Locus_117709	.	-
chr1	151485647	151489083	blastnHuman.ENSG00000225561	.	+
chr1	151710808	151722539	Locus_189655	.	+
chr1	151724928	151725069	blastnHuman.CUFF.279833	.	+
chr1	151955500	151977926	blastnMouse.Locus_80708	.	+
chr1	152082504	152083964	blastnHuman.ENSG00000232480	.	+
chr1	152239401	152239523	blastnMouse.Locus_80395	.	+
chr1	152260884	152262616	blastnHuman.XLOC_000564	.	-
chr1	152388546	152388934	blastnMouse.Locus_82099	.	-
chr1	152395291	152395467	blastnOpossum.Locus_186980	.	-
chr1	152395579	152402670	blastnMouse.Locus_80812	.	+
chr1	152445314	152445427	blastnMouse.CUFF.140188	.	+
chr1	152650615	152651719	blastnHuman.ENSG00000234070	.	+
chr1	152676978	152677159	blastnPan.Locus_41139	.	+
chr1	153236187	153256006	blastnHuman.Locus_120022	.	+
chr1	153240009	153240818	blastnHuman.CUFF.279663	.	+
chr1	153393672	153394463	blastnPan.CUFF.106783	.	-
chr1	154338632	154353267	blastnHuman.ENSG00000233620	.	-
chr1	154514658	154515416	blastnHuman.ENSG00000229242	.	-
chr1	154933470	154935029	blastnGorilla.Locus_58394	.	-
chr1	155602202	155609159	blastnPan.Locus_41905	.	+
chr1	156458948	156459935	blastnHuman.ENSG00000223365	.	-
chr1	156482788	156483746	Locus_192112	.	-
chr1	156488166	156488246	blastnPan.Locus_40252	.	-
chr1	156519237	156540286	Locus_190236	.	-
chr1	156540364	156541145	Locus_188724	.	+
chr1	156583461	156624847	Locus_188061	.	+
chr1	156649955	156650594	CUFF.151103	.	+
chr1	156666524	156728481	blastnHuman.ENSG00000228255	.	-
chr1	156693569	156696212	blastnHuman.Locus_119906	.	+
chr1	156711335	156715294	blastnPan.Locus_40493	.	-
chr1	156875101	156891794	Locus_190968	.	-
chr1	156914417	156965913	blastnHuman.ENSG00000225233	.	-
chr1	156981345	156982220	blastnGorilla.Locus_57946	.	-
chr1	157044924	157045086	blastnGorilla.Locus_59371	.	-
chr1	157506858	157512992	Locus_188455	.	+
chr1	157739318	157739885	blastnGorilla.CUFF.46727	.	-
chr1	157752504	157757690	blastnHuman.ENSG00000237980	.	+
chr1	157858317	157901074	Locus_192002	.	-
chr1	157890934	157899179	blastnHuman.XLOC_001194	.	+
chr1	157937776	157938699	blastnHuman.ENSG00000224535	.	+
chr1	158105911	158106539	blastnHuman.ENSG00000230063	.	-
chr1	158172462	158195849	Locus_187948	.	+
chr1	158225411	158225651	blastnHuman.Locus_120183	.	+
chr1	158754815	158766804	blastnHuman.ENSG00000227764	.	-
chr1	158757919	158758370	blastnHuman.CUFF.278983	.	+
chr1	159276446	159277186	blastnHuman.ENSG00000234233	.	+
chr1	159483132	159483264	blastnOrangutan.Locus_61504	.	-
chr1	160097339	160098323	Locus_191591	.	-
chr1	160115533	160118348	blastnHuman.Locus_119791	.	+
chr1	160146664	160146812	blastnOpossum.Locus_190612	.	+
chr1	160156938	160157032	blastnGorilla.Locus_59761	.	+
chr1	160228475	160230061	Locus_192617	.	-
chr1	160576574	160577835	blastnGorilla.Locus_57811	.	-
chr1	160825209	160825884	blastnPan.CUFF.105742	.	+
chr1	160860435	160878505	blastnHuman.ENSG00000224260	.	+
chr1	161026689	161039073	blastnHuman.ENSG00000231648	.	-
chr1	161151684	161164880	Locus_188105	.	+
chr1	161192596	161193717	Locus_192052	.	-
chr1	161393138	161397526	Locus_187687	.	+
chr1	161426035	161428914	blastnHuman.ENSG00000236950	.	-
chr1	161512671	161516166	Locus_192521	.	-
chr1	161582939	161583057	blastnOrangutan.Locus_58416	.	+
chr1	161636523	161641363	Locus_188434	.	+
chr1	161667645	161668250	Locus_191011	.	-
chr1	161728663	161730335	Locus_192397	.	-
chr1	161748776	161751607	blastnGorilla.Locus_60329	.	+
chr1	161905211	161906393	Locus_190392	.	-
chr1	162064562	162064735	blastnMouse.CUFF.141001	.	-
chr1	162196425	162196564	blastnMouse.Locus_81993	.	-
chr1	162381157	162397868	Locus_187476	.	+
chr1	162413919	162415592	Locus_190281	.	-
chr1	162947254	162948187	blastnPan.Locus_40940	.	-
chr1	162948478	162962139	Locus_189521	.	+
chr1	163051299	163055421	Locus_190667	.	-
chr1	163163985	163164155	blastnPan.Locus_41660	.	+
chr1	163608915	163618081	blastnOrangutan.Locus_58961	.	+
chr1	163706487	163709547	Locus_187776	.	+
chr1	163728666	163730473	Locus_189366	.	+
chr1	163958398	163959123	blastnHuman.ENSG00000224900	.	-
chr1	164078131	164116453	Locus_189929	.	+
chr1	164223503	164231135	blastnHuman.ENSG00000226780	.	-
chr1	164289127	164289882	blastnOrangutan.Locus_60885	.	-
chr1	164451057	164452451	Locus_190540	.	-
chr1	164453509	164454879	CUFF.152358	.	+
chr1	164665333	164699297	blastnHuman.ENSG00000247614	.	-
chr1	164724681	164725558	blastnHuman.Locus_118877	.	-
chr1	165276099	165276183	blastnMouse.ENSMUSG00000090678	.	-
chr1	165644694	165657645	Locus_191237	.	-
chr1	165670646	165671432	Locus_190112	.	-
chr1	165701885	165710180	Locus_189409	.	+
chr1	165840246	165842578	blastnOrangutan.Locus_59520	.	+
chr1	167001276	167014834	blastnGorilla.Locus_57701	.	-
chr1	167015288	167021134	blastnMouse.Locus_80773	.	+
chr1	167098193	167098826	Locus_188789	.	+
chr1	167136832	167139754	blastnHuman.ENSG00000231507	.	-
chr1	167307287	167307906	blastnHuman.ENSG00000234775	.	+
chr1	167454729	167457295	Locus_189436	.	+
chr1	167874834	167875592	Locus_192392	.	-
chr1	167885936	167888365	blastnGorilla.Locus_57501	.	-
chr1	167898985	167900017	blastnHuman.ENSG00000226862	.	-
chr1	168245174	168245315	blastnHuman.CUFF.276951	.	+
chr1	168940384	168940854	blastnGorilla.Locus_57062	.	-
chr1	168946623	168947846	Locus_189790	.	+
chr1	169235484	169239397	Locus_190992	.	-
chr1	169267945	169268930	blastnHuman.ENSG00000229821	.	+
chr1	169387606	169388824	blastnHuman.Locus_118829	.	-
chr1	169456966	169458805	CUFF.153625	.	-
chr1	169462792	169470678	Locus_192446	.	-
chr1	169765499	169769598	Locus_191472	.	-
chr1	170023833	170024002	blastnMouse.CUFF.135679	.	-
chr1	170212530	170236778	Locus_188834	.	+
chr1	170227492	170228019	blastnPan.Locus_42305	.	+
chr1	170242362	170252150	Locus_189766	.	+
chr1	170252357	170252632	blastnOpossum.Locus_190765	.	+
chr1	170999203	171007398	Locus_188239	.	+
chr1	171269406	171277494	Locus_189299	.	+
chr1	171473516	171488886	blastnHuman.ENSG00000233410	.	+
chr1	171597306	171600149	Locus_189194	.	+
chr1	171904299	171904560	blastnHuman.ENSG00000223881	.	+
chr1	172165813	172166131	blastnGorilla.Locus_58070	.	-
chr1	172391434	172405133	Locus_188419	.	+
chr1	172471920	172472061	blastnOpossum.Locus_190945	.	+
chr1	172712190	172716858	Locus_187715	.	+
chr1	173301351	173302065	Locus_189839	.	+
chr1	174354403	174389126	blastnGorilla.Locus_61035	.	+
chr1	174486230	174501589	blastnHuman.ENSG00000227421	.	+
chr1	174787978	174788121	blastnHuman.ENSG00000251335	.	+
chr1	174797029	174799125	blastnHuman.Locus_119607	.	+
chr1	174812070	174865760	Locus_189875	.	+
chr1	175213046	175213432	blastnGorilla.Locus_56942	.	-
chr1	176267326	176268884	blastnHuman.CUFF.276167	.	-
chr1	176875012	176915956	Locus_190991	.	-
chr1	176890546	176915023	Locus_190173	.	-
chr1	176916665	176929424	Locus_187652	.	+
chr1	177146342	177146923	Locus_190598	.	-
chr1	177228174	177289012	blastnHuman.ENSG00000232077	.	-
chr1	177486315	177486772	Locus_190105	.	-
chr1	177646104	177646479	blastnHuman.CUFF.276028	.	-
chr1	177648294	177650412	blastnHuman.Locus_120770	.	+
chr1	177668391	177670118	Locus_189494	.	+
chr1	177720690	177728200	Locus_187463	.	+
chr1	177756963	177757167	blastnGorilla.Locus_58939	.	-
chr1	178112349	178121257	Locus_189149	.	+
chr1	178189799	178196023	blastnGorilla.Locus_57439	.	-
chr1	178588300	178636705	blastnHuman.ENSG00000228215	.	-
chr1	179402197	179436942	blastnPan.Locus_39507	.	-
chr1	180162484	180162829	blastnPan.Locus_40400	.	-
chr1	180503274	180503597	blastnGorilla.Locus_59069	.	-
chr1	180874658	180925877	blastnHuman.ENSG00000232212	.	-
chr1	180958110	180961402	Locus_191421	.	-
chr1	181774312	181838104	Locus_190227	.	-
chr1	181824885	181825060	blastnGorilla.Locus_59702	.	+
chr1	181834787	181849068	Locus_190051	.	+
chr1	181985610	181986124	blastnHuman.ENSG00000237283	.	+
chr1	182194085	182227277	blastnHuman.ENSG00000225006	.	-
chr1	182557966	182558229	blastnMouse.Locus_82066	.	-
chr1	183252506	183286318	blastnHuman.ENSG00000231599	.	-
chr1	183371176	183423649	blastnHuman.ENSG00000236030	.	-
chr1	184074900	184112548	Locus_192001	.	-
chr1	184147175	184150148	blastnPan.CUFF.102919	.	-
chr1	184187775	184188037	blastnPan.CUFF.102901	.	+
chr1	185028865	185034615	Locus_190083	.	-
chr1	185079279	185143272	blastnHuman.ENSG00000232279	.	+
chr1	185081017	185121369	Locus_191534	.	-
chr1	185327421	185328781	blastnHuman.XLOC_000494	.	-
chr1	185682670	185682811	blastnMouse.Locus_82776	.	+
chr1	185895349	185895520	blastnHuman.Locus_118190	.	-
chr1	186254058	186254135	blastnHuman.ENSG00000230470	.	-
chr1	186370250	186374026	Locus_192060	.	-
chr1	186451011	186451133	blastnHuman.Locus_120334	.	+
chr1	186926447	186926542	blastnMouse.Locus_81218	.	+
chr1	187207382	187209494	Locus_192385	.	-
chr1	187872012	187899501	Locus_187773	.	+
chr1	187915129	187917410	Locus_192480	.	-
chr1	187941147	187942882	Locus_190702	.	-
chr1	187957705	187957789	blastnHuman.XLOC_001117	.	+
chr1	188373144	188409430	blastnHuman.Locus_119471	.	+
chr1	188456619	188458619	Locus_192180	.	-
chr1	188553137	188554497	blastnHuman.ENSG00000232309	.	+
chr1	188579944	188588970	Locus_188237	.	+
chr1	188756094	188757730	blastnHuman.XLOC_000482	.	-
chr1	189433619	189436072	Locus_191887	.	-
chr1	189506204	189506333	blastnGorilla.Locus_57208	.	-
chr1	189515626	189516632	blastnPan.Locus_39590	.	-
chr1	189613146	189614424	blastnGorilla.Locus_58053	.	-
chr1	189615038	189617583	blastnHuman.CUFF.274646	.	+
chr1	189768652	189772403	Locus_188938	.	+
chr1	189811059	189813552	blastnHuman.ENSG00000225857	.	-
chr1	190161092	190199164	Locus_190639	.	-
chr1	190166921	190171707	blastnHuman.ENSG00000236719	.	-
chr1	190191417	190193229	Locus_191649	.	-
chr1	190196211	190197959	blastnGorilla.Locus_62206	.	+
chr1	190209457	190209554	blastnOrangutan.Locus_58962	.	+
chr1	190898022	190905364	blastnHuman.ENSG00000231966	.	+
chr1	191961987	191962575	blastnGorilla.Locus_62092	.	+
chr1	192025915	192047818	Locus_190430	.	-
chr1	192054491	192065302	blastnHuman.Locus_118450	.	-
chr1	192623283	192639635	blastnHuman.Locus_118755	.	-
chr1	192888388	192888777	blastnGorilla.Locus_61805	.	-
chr1	193070060	193122238	blastnHuman.ENSG00000232892	.	+
chr1	193154006	193157557	blastnPan.Locus_42320	.	-
chr1	193272173	193272451	blastnGorilla.Locus_61032	.	-
chr1	193306929	193307308	Locus_190611	.	-
chr1	193551525	193558011	Locus_190411	.	-
chr1	193695874	193731696	blastnHuman.Locus_118878	.	+
chr1	194079467	194079578	blastnMouse.Locus_82713	.	+
chr1	194163509	194163625	blastnXenopus.Locus_170914	.	-
chr1	194276502	194278480	blastnHuman.Locus_120908	.	-
chr1	194396036	194397762	blastnGorilla.Locus_60414	.	-
chr1	194748492	194748668	blastnOrangutan.Locus_59257	.	-
chr1	194754037	194754239	blastnHuman.XLOC_001075	.	-
chr1	194898282	194898458	blastnMouse.Locus_82512	.	+
chr1	195092880	195093616	blastnGorilla.Locus_57542	.	+
chr1	195124284	195125102	Locus_189038	.	+
chr1	195319046	195319268	blastnGorilla.Locus_61661	.	-
chr1	195321388	195321767	blastnHuman.CUFF.271154	.	-
chr1	195431617	195433445	Locus_188319	.	+
chr1	195438565	195438998	blastnGorilla.Locus_56729	.	+
chr1	196032764	196033304	blastnMouse.CUFF.138227	.	+
chr1	196478901	196484595	Locus_189753	.	+
chr1	196603279	196606902	blastnPan.CUFF.99065	.	-
chr1	196603818	196608129	blastnHuman.Locus_120000	.	-
chr1	196771439	196780423	Locus_189461	.	+
chr1	196907186	196937214	blastnHuman.ENSG00000231605	.	-
chr1	198117790	198141179	blastnHuman.ENSG00000228697	.	-
chr1	198133483	198133569	blastnMouse.Locus_81601	.	+
chr1	198391742	198391867	blastnMouse.Locus_80983	.	-
chr1	198526188	198526294	blastnHuman.ENSG00000225826	.	+
chr1	198542166	198601345	blastnHuman.XLOC_000456	.	+
chr1	198587430	198628322	blastnGorilla.Locus_60706	.	-
chr1	198652900	198654032	Locus_187484	.	+
chr1	198697395	198697854	blastnPan.Locus_42824	.	-
chr1	198707422	198709324	Locus_190175	.	-
chr1	198786473	198786662	blastnGorilla.Locus_61579	.	-
chr1	198837351	198838138	blastnHuman.ENSG00000237707	.	+
chr1	199469107	199470640	blastnHuman.ENSG00000230704	.	-
chr1	199733159	199733764	blastnHuman.ENSG00000232959	.	+
chr1	199916921	199934649	Locus_188368	.	+
chr1	199920416	199924932	Locus_188232	.	+
chr1	199960793	199967971	blastnHuman.ENSG00000224286	.	-
chr1	200042858	200045105	Locus_191405	.	-
chr1	200043310	200046508	blastnHuman.Locus_119067	.	+
chr1	200115479	200223356	Locus_190363	.	-
chr1	200185771	200185904	blastnMouse.Locus_81091	.	-
chr1	200210941	200211051	blastnOrangutan.Locus_210079	.	-
chr1	200336902	200337134	blastnHuman.ENSG00000235303	.	+
chr1	200344323	200345493	Locus_190079	.	+
chr1	200819249	200819439	blastnOrangutan.Locus_60692	.	+
chr1	200900696	200908996	Locus_191730	.	-
chr1	201076875	201084994	Locus_187853	.	+
chr1	201329794	201355983	Locus_188556	.	+
chr1	201349112	201350157	Locus_189649	.	+
chr1	201553049	201553550	blastnHuman.ENSG00000233540	.	+
chr1	202183153	202183716	blastnGorilla.Locus_57357	.	+
chr1	202534046	202537368	Locus_192359	.	-
chr1	202611485	202616237	Locus_188563	.	+
chr1	202616432	202655728	Locus_188472	.	+
chr1	202641744	202645049	Locus_189633	.	+
chr1	202666928	202667249	blastnOrangutan.CUFF.38591	.	+
chr1	202865872	202865950	blastnHuman.ENSG00000226375	.	-
chr1	203357017	203359289	Locus_189857	.	+
chr1	203697024	203697183	blastnGorilla.Locus_57363	.	+
chr1	203718912	203725145	Locus_191964	.	-
chr1	204768314	204769055	blastnHuman.ENSG00000227085	.	+
chr1	205130711	205154077	blastnHuman.ENSG00000235628	.	-
chr1	205163314	205164086	Locus_190008	.	+
chr1	205497978	205498815	blastnHuman.Locus_117904	.	+
chr1	205939784	205939890	blastnMouse.Locus_81451	.	-
chr1	206664349	206673588	blastnHuman.Locus_117494	.	+
chr1	206789552	206789728	blastnGorilla.Locus_61771	.	-
chr1	206950204	206960744	blastnHuman.ENSG00000224968	.	+
chr1	207178797	207179371	Locus_191238	.	-
chr1	207281026	207290836	blastnHuman.ENSG00000236720	.	+
chr1	207329283	207329591	blastnOrangutan.Locus_59837	.	-
chr1	207329745	207342154	blastnOrangutan.Locus_58890	.	-
chr1	207417994	207418159	blastnGorilla.Locus_57092	.	+
chr1	207430149	207434961	Locus_189262	.	+
chr1	207484795	207485214	blastnOrangutan.Locus_58765	.	-
chr1	207506479	207510960	blastnHuman.ENSG00000233715	.	-
chr1	209258869	209261132	blastnHuman.Locus_119476	.	+
chr1	209461187	209463264	blastnHuman.ENSG00000227135	.	+
chr1	209466611	209471050	blastnGorilla.Locus_59483	.	-
chr1	209481702	209483787	Locus_187775	.	+
chr1	209522049	209526204	Locus_189300	.	+
chr1	209594842	209594954	blastnHuman.Locus_119184	.	-
chr1	209609372	209655968	blastnHuman.Locus_119098	.	-
chr1	209780459	209781140	Locus_192371	.	-
chr1	209864109	209866561	Locus_187810	.	+
chr1	210329620	210330734	blastnGorilla.Locus_58192	.	-
chr1	210713375	210713467	blastnHuman.ENSG00000230184	.	+
chr1	211280117	211284816	Locus_192158	.	-
chr1	211363749	211366476	blastnHuman.ENSG00000231612	.	+
chr1	211771107	211774186	Locus_188131	.	+
chr1	212295088	212315302	Locus_190578	.	-
chr1	212316193	212318279	Locus_188278	.	+
chr1	212708307	212744951	blastnGorilla.Locus_61562	.	+
chr1	212839663	212897775	blastnPan.Locus_40034	.	-
chr1	212846949	212850687	blastnGorilla.Locus_59081	.	-
chr1	212847989	212849517	Locus_190631	.	-
chr1	212857839	212860316	blastnHuman.XLOC_001288	.	+
chr1	212881254	212883536	Locus_188138	.	+
chr1	212901799	212904655	blastnMouse.Locus_82598	.	+
chr1	212908297	212910055	blastnGorilla.Locus_60022	.	+
chr1	212989564	212990231	Locus_188064	.	+
chr1	213004146	213004802	blastnOrangutan.Locus_59574	.	+
chr1	213005497	213006541	Locus_188370	.	+
chr1	213049902	213051170	blastnMouse.ENSMUSG00000078909	.	+
chr1	213076317	213076740	blastnPlatypus.Locus_66560	.	-
chr1	213147275	213149713	CUFF.159236	.	+
chr1	213298462	213299415	blastnHuman.ENSG00000228939	.	+
chr1	213351473	213353861	Locus_190023	.	+
chr1	214028554	214054642	Locus_187667	.	+
chr1	214501883	214502724	blastnHuman.XLOC_001281	.	+
chr1	214511899	214512053	blastnGorilla.Locus_62061	.	+
chr1	214829996	214830109	blastnHuman.ENSG00000232689	.	+
chr1	214853567	214854476	Locus_192176	.	-
chr1	214868743	214871296	Locus_191201	.	-
chr1	215223176	215223588	blastnHuman.CUFF.284368	.	-
chr1	215886589	215887327	blastnHuman.Locus_117633	.	-
chr1	216347368	216381887	blastnPan.Locus_39453	.	-
chr1	216468726	216469912	Locus_192506	.	-
chr1	217136049	217137627	blastnHuman.ENSG00000231979	.	+
chr1	217153653	217155453	blastnHuman.ENSG00000234601	.	+
chr1	217828484	217828632	blastnPan.Locus_40063	.	-
chr1	217863862	217864389	blastnHuman.Locus_119762	.	+
chr1	217912456	217912723	blastnGorilla.Locus_58261	.	-
chr1	218082176	218105328	blastnGorilla.Locus_57953	.	-
chr1	218129594	218132818	blastnGorilla.Locus_57465	.	-
chr1	218156702	218158214	Locus_190151	.	-
chr1	218562521	218565145	blastnHuman.ENSG00000215808	.	+
chr1	218574000	218576917	Locus_190732	.	-
chr1	218635855	218636603	Locus_191138	.	-
chr1	218693675	218711344	Locus_188894	.	+
chr1	218855691	218863354	Locus_192291	.	-
chr1	218889546	218899948	Locus_191602	.	-
chr1	220037077	220042380	Locus_192210	.	-
chr1	220088843	220092259	blastnPan.CUFF.110359	.	-
chr1	220920240	220929379	Locus_190506	.	-
chr1	221073281	221073776	blastnHuman.ENSG00000237845	.	+
chr1	221085143	221107187	Locus_192525	.	-
chr1	221108378	221109023	blastnGorilla.Locus_61956	.	+
chr1	221112730	221113003	blastnPan.Locus_39864	.	-
chr1	221119309	221122964	Locus_191499	.	-
chr1	221177929	221178204	blastnHuman.ENSG00000229463	.	+
chr1	221972951	221973179	blastnHuman.CUFF.282822	.	+
chr1	222041420	222049121	blastnHuman.XLOC_001266	.	+
chr1	222062421	222065107	blastnHuman.ENSG00000237520	.	-
chr1	222145668	222145833	blastnPan.Locus_42820	.	+
chr1	222185522	222187362	blastnGorilla.Locus_62237	.	+
chr1	222253409	222278790	blastnPan.Locus_42564	.	+
chr1	222289130	222290278	blastnGorilla.Locus_60879	.	+
chr1	222304069	222305012	blastnGorilla.Locus_58894	.	-
chr1	222305545	222317008	blastnHuman.ENSG00000224037	.	-
chr1	222306097	222309121	blastnHuman.XLOC_001264	.	+
chr1	222313100	222317335	blastnHuman.Locus_120988	.	+
chr1	222328334	222333777	blastnGorilla.Locus_59787	.	+
chr1	222354758	222358187	blastnHuman.ENSG00000230628	.	+
chr1	222360943	222361358	blastnHuman.ENSG00000241475	.	-
chr1	222379251	222387627	Locus_192646	.	-
chr1	222433541	222441393	Locus_190626	.	-
chr1	222447700	222489520	Locus_188963	.	+
chr1	222461709	222466518	blastnHuman.ENSG00000230404	.	-
chr1	222744155	222755349	blastnHuman.ENSG00000231272	.	-
chr1	223099615	223100576	Locus_192451	.	-
chr1	223146758	223156906	Locus_189808	.	+
chr1	223419301	223424742	blastnGorilla.Locus_57301	.	-
chr1	223479380	223490968	Locus_191089	.	-
chr1	224077731	224099422	blastnGorilla.Locus_60298	.	+
chr1	224082188	224082344	blastnHuman.Locus_119028	.	-
chr1	224092841	224144529	blastnHuman.Locus_117722	.	-
chr1	224094608	224095763	blastnGorilla.Locus_61214	.	+
chr1	224115584	224115713	blastnGorilla.Locus_56834	.	-
chr1	224223160	224224897	Locus_192594	.	-
chr1	224228557	224252273	Locus_188091	.	+
chr1	224249633	224257121	blastnHuman.ENSG00000225919	.	-
chr1	224603494	224603594	blastnHuman.CUFF.282344	.	+
chr1	224646024	224649047	blastnPan.Locus_39689	.	-
chr1	224675957	224676486	blastnGorilla.Locus_61949	.	+
chr1	224775834	224777527	blastnHuman.ENSG00000235152	.	-
chr1	224872747	224905025	blastnHuman.Locus_118665	.	-
chr1	225327124	225327358	blastnPan.CUFF.109207	.	-
chr1	225333482	225353764	Locus_187952	.	+
chr1	225637576	225638880	Locus_191009	.	-
chr1	226081149	226085300	blastnHuman.ENSG00000223393	.	-
chr1	226411563	226416241	Locus_188711	.	+
chr1	226490240	226490707	blastnOrangutan.Locus_60977	.	-
chr1	226493345	226512629	blastnOrangutan.Locus_61410	.	-
chr1	226515275	226519147	blastnHuman.Locus_120828	.	+
chr1	226528077	226528739	blastnOrangutan.Locus_61839	.	-
chr1	226530403	226531538	CUFF.161999	.	-
chr1	226681247	226694442	Locus_189528	.	+
chr1	226752183	226752365	blastnMouse.ENSMUSG00000089745	.	+
chr1	226951916	226956350	blastnHuman.ENSG00000228058	.	-
chr1	227116387	227126977	blastnHuman.Locus_120348	.	+
chr1	227181359	227181461	blastnHuman.Locus_119553	.	+
chr1	227209225	227212022	Locus_190178	.	-
chr1	227284617	227287586	blastnHuman.CUFF.281896	.	-
chr1	227446245	227446743	Locus_190300	.	-
chr1	227633883	227634029	blastnHuman.ENSG00000237481	.	-
chr1	227686391	227698560	blastnHuman.ENSG00000177788	.	+
chr1	227698575	227703324	blastnHuman.Locus_117839	.	-
chr1	227700378	227740146	Locus_190021	.	+
chr1	227730456	227730761	blastnHuman.ENSG00000233920	.	+
chr1	227733111	227734785	blastnHuman.CUFF.281746	.	+
chr1	227822552	227856566	Locus_188226	.	+
chr1	227843152	227843396	blastnHuman.Locus_120702	.	+
chr1	227851213	227853280	blastnHuman.ENSG00000236975	.	+
chr1	228027812	228027975	blastnGorilla.Locus_62281	.	+
chr1	228032504	228032718	blastnHuman.XLOC_001242	.	+
chr1	228060105	228061534	blastnHuman.Locus_118756	.	-
chr10	285377	285650	blastnHuman.ENSG00000237371	.	-
chr10	827965	850926	blastnHuman.ENSG00000230226	.	-
chr10	1185136	1203854	blastnHuman.ENSG00000231977	.	+
chr10	1253854	1265552	blastnHuman.Locus_28490	.	-
chr10	1291522	1292801	blastnHuman.Locus_29159	.	+
chr10	1320625	1322933	CUFF.400433	.	+
chr10	1407632	1408127	Locus_500747	.	-
chr10	1423941	1426241	blastnHuman.ENSG00000250123	.	-
chr10	1636188	1638614	blastnHuman.ENSG00000228705	.	+
chr10	1674481	1676987	blastnHuman.ENSG00000223669	.	+
chr10	1778699	1780018	blastnHuman.ENSG00000232121	.	+
chr10	2028331	2029585	CUFF.400545	.	-
chr10	2080975	2098802	blastnHuman.ENSG00000233017	.	-
chr10	2160926	2162436	Locus_499718	.	+
chr10	2186927	2188004	Locus_500911	.	-
chr10	2441949	2442044	blastnHuman.Locus_29443	.	+
chr10	2770837	2786411	blastnHuman.ENSG00000225106	.	+
chr10	2878461	2880722	Locus_499161	.	+
chr10	2898568	2907864	Locus_498573	.	+
chr10	3098583	3100283	blastnHuman.Locus_29184	.	+
chr10	3109446	3114221	Locus_498543	.	+
chr10	3178329	3179273	blastnGorilla.Locus_73386	.	+
chr10	3297396	3302131	Locus_498590	.	+
chr10	3397316	3416784	blastnGorilla.Locus_73278	.	-
chr10	3427385	3457329	Locus_500301	.	-
chr10	3447300	3448399	CUFF.400771	.	-
chr10	3678075	3680001	blastnPan.CUFF.154171	.	+
chr10	3737042	3744757	Locus_498848	.	+
chr10	3746900	3772903	Locus_499483	.	+
chr10	3782977	3798846	Locus_498745	.	+
chr10	3879632	3902365	blastnHuman.ENSG00000248220	.	-
chr10	4040963	4043151	blastnPan.CUFF.154133	.	-
chr10	4051005	4055158	blastnHuman.Locus_28985	.	+
chr10	4068262	4072481	blastnPan.CUFF.154121	.	-
chr10	4112118	4130013	blastnPan.Locus_64739	.	-
chr10	4194214	4194613	Locus_499414	.	+
chr10	4247235	4250165	blastnPan.CUFF.154084	.	-
chr10	4262474	4262687	blastnMouse.Locus_33603	.	-
chr10	4272135	4288853	Locus_500359	.	-
chr10	4288876	4314721	Locus_498846	.	+
chr10	4344837	4345828	Locus_500259	.	-
chr10	4969461	4969586	blastnGorilla.Locus_73321	.	-
chr10	5016841	5016901	blastnHuman.ENSG00000227282	.	-
chr10	5058312	5060325	blastnGorilla.Locus_72928	.	-
chr10	5060902	5062678	blastnHuman.Locus_29348	.	+
chr10	5104349	5106429	Locus_500802	.	-
chr10	5106445	5111726	Locus_499453	.	+
chr10	5132116	5133996	blastnGorilla.Locus_74055	.	+
chr10	5513959	5515290	Locus_499640	.	+
chr10	5655663	5657220	blastnGorilla.Locus_73500	.	+
chr10	5732795	5733879	blastnOrangutan.Locus_94345	.	+
chr10	5756351	5756678	blastnHuman.Locus_28741	.	-
chr10	5919551	5928457	blastnGorilla.Locus_74045	.	+
chr10	5921273	5930672	blastnHuman.ENSG00000254620	.	-
chr10	5939252	5939577	blastnGorilla.Locus_73961	.	+
chr10	6329351	6330105	Locus_498921	.	+
chr10	6350548	6355666	Locus_499084	.	+
chr10	6362758	6363509	Locus_500338	.	-
chr10	6455737	6458659	blastnHuman.ENSG00000225708	.	+
chr10	6523620	6523868	blastnHuman.Locus_28575	.	-
chr10	6540208	6540288	blastnGorilla.Locus_73395	.	+
chr10	6595500	6596211	Locus_500389	.	-
chr10	6603625	6625664	Locus_500837	.	-
chr10	6625784	6626255	Locus_498586	.	+
chr10	6686274	6687054	blastnHuman.CUFF.68915	.	+
chr10	6719919	6726251	Locus_498980	.	+
chr10	6729338	6731515	Locus_500021	.	-
chr10	6731644	6738444	Locus_499801	.	+
chr10	6768810	6791579	Locus_498896	.	+
chr10	6781351	6790665	Locus_499582	.	+
chr10	6793020	6793795	blastnPan.CUFF.153639	.	-
chr10	6932266	6933420	blastnPan.Locus_65590	.	+
chr10	6935882	6940021	blastnPan.Locus_64874	.	-
chr10	6961906	6965890	blastnHuman.ENSG00000251422	.	+
chr10	6971505	6973913	blastnHuman.CUFF.68893	.	-
chr10	6979295	7005541	blastnMouse.ENSMUSG00000087382	.	-
chr10	7243279	7262535	Locus_498890	.	+
chr10	7319643	7321977	blastnHuman.ENSG00000235032	.	-
chr10	7428079	7429237	Locus_499333	.	+
chr10	7429973	7430111	blastnHuman.ENSG00000231078	.	-
chr10	7473242	7484467	Locus_498873	.	+
chr10	7486209	7487828	blastnHuman.Locus_29369	.	+
chr10	7573644	7577218	CUFF.401416	.	+
chr10	7577326	7584089	Locus_501093	.	-
chr10	7629198	7629361	blastnGorilla.Locus_72616	.	-
chr10	7715238	7723823	Locus_498564	.	+
chr10	7934486	7958245	blastnHuman.ENSG00000225657	.	-
chr10	7982361	7982500	blastnGorilla.Locus_72591	.	-
chr10	8243577	8246803	blastnHuman.ENSG00000230843	.	+
chr10	8283363	8284663	blastnGorilla.Locus_73034	.	-
chr10	8371547	8397878	blastnHuman.Locus_28991	.	+
chr10	8500677	8504820	blastnHuman.XLOC_013574	.	-
chr10	8507061	8510197	Locus_500267	.	-
chr10	8650230	8650386	blastnMouse.Locus_35357	.	+
chr10	8657677	8731687	Locus_499285	.	+
chr10	8827145	8827317	blastnMouse.Locus_34323	.	-
chr10	8853358	8895626	blastnHuman.XLOC_013805	.	+
chr10	8955770	8955916	blastnMouse.Locus_34179	.	-
chr10	8963675	8963776	blastnMouse.Locus_36061	.	+
chr10	9345863	9347284	Locus_498832	.	+
chr10	9708825	9711759	Locus_499404	.	+
chr10	10447580	10447831	blastnMouse.ENSMUSG00000086970	.	-
chr10	10537306	10538999	Locus_499864	.	-
chr10	10723447	10725823	blastnPan.Locus_65096	.	-
chr10	10986460	11000737	blastnMouse.ENSMUSG00000087472	.	+
chr10	11008317	11013283	blastnHuman.Locus_29371	.	+
chr10	11065661	11068082	blastnHuman.ENSG00000231703	.	+
chr10	11258147	11268123	blastnHuman.ENSG00000227705	.	+
chr10	11301266	11303129	Locus_499122	.	+
chr10	11320058	11323388	blastnGorilla.Locus_73861	.	+
chr10	11508235	11509075	Locus_499156	.	+
chr10	11518110	11523188	Locus_499398	.	+
chr10	11568071	11591349	blastnHuman.Locus_28480	.	-
chr10	11601897	11606379	blastnHuman.ENSG00000232286	.	+
chr10	11619519	11622738	blastnGorilla.Locus_73403	.	+
chr10	11766296	11792658	Locus_500500	.	-
chr10	11851877	11858782	blastnHuman.Locus_29015	.	+
chr10	11871130	11874637	Locus_500772	.	-
chr10	11873178	11875823	blastnPan.CUFF.153181	.	-
chr10	11874920	11877310	CUFF.401761	.	-
chr10	11880561	11885922	Locus_500208	.	-
chr10	11922980	12019382	Locus_500998	.	-
chr10	11960951	11961978	blastnMouse.CUFF.122810	.	-
chr10	11961984	11974323	blastnHuman.ENSG00000232465	.	+
chr10	12009383	12010454	blastnHuman.ENSG00000225785	.	+
chr10	12091638	12091853	blastnMouse.Locus_34954	.	-
chr10	13135172	13135474	blastnHuman.XLOC_013793	.	+
chr10	13169990	13188433	blastnPan.CUFF.153020	.	-
chr10	13297235	13366060	Locus_500355	.	-
chr10	13366192	13367214	Locus_498699	.	+
chr10	13795244	13796427	Locus_500551	.	-
chr10	13805399	13819907	blastnHuman.ENSG00000234693	.	-
chr10	13978500	13982533	Locus_499457	.	+
chr10	14037319	14041009	blastnHuman.CUFF.68161	.	-
chr10	14075387	14084476	blastnHuman.XLOC_013792	.	+
chr10	14088576	14088654	blastnGorilla.Locus_292913	.	+
chr10	14113080	14113180	blastnMouse.Locus_35195	.	+
chr10	14225893	14271134	blastnMouse.ENSMUSG00000006462	.	-
chr10	14227720	14232013	blastnHuman.Locus_29298	.	+
chr10	14256550	14257325	blastnGorilla.Locus_72621	.	-
chr10	14434420	14435194	blastnHuman.CUFF.68090	.	-
chr10	14447179	14447943	blastnHuman.Locus_29303	.	+
chr10	14852079	14852213	blastnOrangutan.Locus_94134	.	-
chr10	15022142	15024300	CUFF.402187	.	-
chr10	15573785	15580973	Locus_498916	.	+
chr10	15628868	15629015	blastnHuman.Locus_29211	.	+
chr10	15865371	15866539	Locus_499442	.	+
chr10	15866735	15867055	Locus_499672	.	+
chr10	15930726	15931656	blastnGorilla.Locus_72914	.	-
chr10	16065502	16067570	blastnHuman.Locus_28556	.	-
chr10	16069998	16070448	blastnHuman.XLOC_013777	.	+
chr10	16077566	16078993	Locus_498630	.	+
chr10	16200215	16204724	Locus_499097	.	+
chr10	16248903	16263933	blastnHuman.Locus_29278	.	+
chr10	16283063	16284292	Locus_499734	.	+
chr10	16418317	16418701	Locus_499002	.	+
chr10	16454731	16456197	Locus_500830	.	-
chr10	16482715	16483004	blastnHuman.Locus_28857	.	-
chr10	16505324	16511644	Locus_500211	.	-
chr10	16646950	16649807	Locus_500100	.	-
chr10	16661993	16662552	blastnHuman.CUFF.14161	.	+
chr10	17054571	17071410	blastnHuman.ENSG00000224565	.	+
chr10	17574745	17575328	blastnHuman.ENSG00000236028	.	+
chr10	17711448	17711608	blastnMouse.Locus_36018	.	+
chr10	17798068	17802799	Locus_500692	.	-
chr10	18147028	18147280	blastnHuman.XLOC_013766	.	+
chr10	18193057	18211948	Locus_499932	.	-
chr10	18311913	18314452	blastnHuman.ENSG00000229957	.	+
chr10	19000128	19001479	Locus_498596	.	+
chr10	19386220	19386320	blastnMouse.ENSMUSG00000085538	.	-
chr10	19465651	19466720	Locus_499299	.	+
chr10	20058313	20058595	blastnMouse.ENSMUSG00000046840	.	+
chr10	20556262	20556861	Locus_500907	.	-
chr10	20624360	20626160	Locus_500106	.	-
chr10	20643585	20643680	blastnMouse.ENSMUSG00000086152	.	-
chr10	20999705	21010776	Locus_499438	.	+
chr10	21336992	21338888	blastnHuman.CUFF.66422	.	-
chr10	21467414	21469946	blastnHuman.ENSG00000227599	.	-
chr10	21794155	21808476	blastnHuman.Locus_28680	.	-
chr10	21822803	21824364	blastnGorilla.Locus_73187	.	-
chr10	22045812	22046335	Locus_500117	.	-
chr10	22423523	22430860	Locus_501116	.	-
chr10	22547081	22547536	Locus_499770	.	+
chr10	22582120	22582350	blastnGorilla.CUFF.58572	.	+
chr10	22611479	22611581	blastnOpossum.Locus_321607	.	-
chr10	22719263	22722599	Locus_499485	.	+
chr10	22769588	22770441	Locus_499794	.	+
chr10	22806647	22807197	Locus_499624	.	+
chr10	23496752	23496991	blastnGorilla.Locus_73901	.	+
chr10	23510537	23510619	blastnMouse.ENSMUSG00000078955	.	-
chr10	23546730	23547158	blastnMouse.Locus_33764	.	-
chr10	23612914	23613101	blastnChicken.Locus_73374	.	+
chr10	23620453	23637453	blastnPan.Locus_65293	.	+
chr10	23745334	23746924	Locus_500969	.	-
chr10	23770425	23771620	Locus_499828	.	+
chr10	23783689	23786076	Locus_499069	.	+
chr10	23805907	23806434	blastnPan.Locus_65378	.	+
chr10	23807147	23811266	Locus_499263	.	+
chr10	23827431	23839811	Locus_498888	.	+
chr10	23829159	23829773	blastnGorilla.Locus_73532	.	+
chr10	23937463	23963596	blastnGorilla.Locus_73043	.	-
chr10	24072694	24094942	blastnGorilla.Locus_74016	.	+
chr10	24164308	24167266	blastnGorilla.Locus_73683	.	+
chr10	24183910	24184177	blastnOrangutan.Locus_93968	.	-
chr10	24339108	24344422	blastnHuman.ENSG00000223410	.	-
chr10	24416328	24428533	blastnHuman.ENSG00000233415	.	-
chr10	24737996	24738143	blastnPan.Locus_65209	.	+
chr10	24790369	24794960	blastnGorilla.Locus_73558	.	+
chr10	25158825	25180484	Locus_499561	.	+
chr10	25187950	25203989	blastnGorilla.Locus_73809	.	+
chr10	25248777	25248861	blastnChicken.Locus_73204	.	-
chr10	25319100	25319178	blastnPlatypus.Locus_93826	.	+
chr10	25351045	25351930	blastnGorilla.Locus_73319	.	-
chr10	25670658	25670933	blastnHuman.Locus_29107	.	+
chr10	25728139	25728869	blastnMouse.ENSMUSG00000087563	.	+
chr10	25737135	25737431	blastnMouse.ENSMUSG00000086496	.	+
chr10	25758712	25763985	blastnHuman.Locus_28993	.	+
chr10	25777573	25777698	blastnHuman.Locus_28897	.	-
chr10	26263058	26265082	blastnGorilla.Locus_73620	.	+
chr10	26812834	26813223	blastnPan.CUFF.150512	.	+
chr10	26887142	26894156	blastnHuman.Locus_28576	.	-
chr10	27034806	27041308	blastnHuman.Locus_29342	.	+
chr10	27045821	27048071	blastnHuman.CUFF.65601	.	+
chr10	28040987	28041135	blastnMouse.ENSMUSG00000086638	.	+
chr10	28098972	28100941	Locus_499408	.	+
chr10	28224298	28240054	Locus_500764	.	-
chr10	28393171	28393266	blastnMouse.ENSMUSG00000085524	.	+
chr10	28445360	28447366	blastnHuman.ENSG00000234139	.	-
chr10	28454583	28457759	Locus_498654	.	+
chr10	30107499	30111178	blastnHuman.ENSG00000231795	.	-
chr10	30402932	30403806	Locus_500252	.	-
chr10	30871593	30871757	blastnHuman.ENSG00000229188	.	+
chr10	31361187	31364243	Locus_499248	.	+
chr10	31958914	31971207	blastnHuman.ENSG00000228156	.	-
chr10	31979650	32014355	blastnHuman.ENSG00000233293	.	-
chr10	33006470	33006629	blastnHuman.ENSG00000235313	.	-
chr10	33569451	33572567	blastnHuman.ENSG00000246892	.	-
chr10	33825127	33826922	blastnHuman.CUFF.59399	.	-
chr10	33967154	33968498	Locus_499300	.	+
chr10	34216182	34216326	blastnPan.Locus_64752	.	+
chr10	34220906	34222183	blastnPan.Locus_64931	.	+
chr10	34315339	34315560	blastnPan.Locus_65383	.	-
chr10	34385906	34386310	blastnPan.CUFF.144406	.	-
chr10	34829889	34832758	Locus_498736	.	+
chr10	35058963	35059746	blastnGorilla.Locus_73777	.	-
chr10	35184957	35190317	blastnHuman.Locus_29334	.	-
chr10	35188416	35188889	blastnGorilla.CUFF.52972	.	-
chr10	35261816	35321216	blastnHuman.ENSG00000233896	.	+
chr10	35503958	35510804	blastnHuman.Locus_28915	.	+
chr10	35662429	35663526	blastnPan.Locus_64735	.	+
chr10	35679307	35681255	blastnPan.CUFF.144784	.	+
chr10	36742898	36742995	blastnOrangutan.Locus_93880	.	-
chr10	37533190	37535739	blastnHuman.ENSG00000230176	.	+
chr10	37658448	37659055	blastnPan.CUFF.145348	.	-
chr10	37755464	37764621	blastnHuman.ENSG00000236387	.	-
chr10	37817459	37855703	blastnHuman.ENSG00000238282	.	+
chr10	37989480	37990134	blastnGorilla.Locus_74017	.	-
chr10	38045331	38045859	blastnHuman.Locus_29120	.	-
chr10	38551060	38551807	Locus_501048	.	-
chr10	38627203	38627286	blastnGorilla.Locus_73928	.	-
chr10	38735719	38735934	blastnHuman.Locus_29340	.	-
chr10	38740873	38757847	CUFF.407453	.	-
chr10	38972139	38981967	Locus_501120	.	-
chr10	38992873	38993020	blastnGorilla.Locus_73949	.	-
chr10	38994521	39000422	Locus_500171	.	-
chr10	39127569	39132079	Locus_499847	.	-
chr10	39614402	39615025	blastnGorilla.Locus_73228	.	+
chr10	39764537	39845930	blastnHuman.ENSG00000229876	.	+
chr10	40039708	40044669	blastnHuman.ENSG00000228482	.	-
chr10	40119197	40119329	blastnMouse.Locus_34834	.	+
chr10	40219325	40245149	Locus_499661	.	+
chr10	40341683	40341813	blastnMouse.CUFF.118781	.	+
chr10	40376571	40433554	Locus_499749	.	+
chr10	40452973	40455164	Locus_499507	.	+
chr10	40454871	40565110	blastnHuman.ENSG00000228888	.	-
chr10	40567582	40569220	blastnHuman.ENSG00000238102	.	-
chr10	40660869	40674323	Locus_499530	.	+
chr10	40841062	40842793	Locus_500195	.	-
chr10	41003603	41025204	Locus_500498	.	-
chr10	41012900	41013052	blastnHuman.Locus_28553	.	+
chr10	41565635	41574174	blastnHuman.ENSG00000225479	.	+
chr10	42278865	42279502	blastnPan.CUFF.146065	.	+
chr10	42295363	42296417	blastnPan.CUFF.146072	.	-
chr10	42601797	42612012	blastnPan.Locus_65400	.	-
chr10	42813947	42823590	blastnHuman.ENSG00000225988	.	-
chr10	42885889	42887983	blastnHuman.ENSG00000232738	.	+
chr10	42918183	42918266	blastnPan.Locus_64781	.	+
chr10	43195249	43198414	Locus_499885	.	-
chr10	43211489	43213219	Locus_500919	.	-
chr10	43215544	43238142	Locus_500478	.	-
chr10	43290022	43293628	Locus_500628	.	-
chr10	43459886	43465447	blastnHuman.ENSG00000232448	.	+
chr10	44004902	44006743	blastnHuman.CUFF.61483	.	-
chr10	44030429	44037023	Locus_499475	.	+
chr10	44036618	44044896	blastnHuman.ENSG00000234900	.	-
chr10	44128909	44135282	blastnGorilla.Locus_73036	.	+
chr10	44148871	44150310	Locus_499050	.	+
chr10	44158941	44192237	blastnHuman.ENSG00000232900	.	-
chr10	44222561	44223731	blastnGorilla.Locus_73203	.	+
chr10	44320019	44322383	blastnGorilla.Locus_73110	.	+
chr10	44500771	44501291	blastnMouse.ENSMUSG00000085640	.	+
chr10	44518409	44588348	blastnHuman.ENSG00000230990	.	-
chr10	44654654	44697420	Locus_500199	.	-
chr10	44724271	44766418	blastnGorilla.Locus_73740	.	-
chr10	44862813	44888376	Locus_500552	.	-
chr10	44983029	44983522	blastnPan.Locus_65574	.	-
chr10	45041821	45055928	blastnPan.CUFF.146441	.	-
chr10	45237991	45239956	Locus_501002	.	-
chr10	45257679	45298892	blastnPan.CUFF.146465	.	+
chr10	45265275	45266998	blastnGorilla.Locus_72780	.	+
chr10	45315976	45316507	Locus_500915	.	-
chr10	45325528	45327373	Locus_500393	.	-
chr10	45382731	45396845	Locus_499650	.	+
chr10	45544340	45544737	blastnHuman.ENSG00000235292	.	-
chr10	45545969	45546662	blastnHuman.Locus_29450	.	-
chr10	45610245	45620940	blastnHuman.ENSG00000230437	.	-
chr10	45638819	45639034	blastnGorilla.Locus_73191	.	+
chr10	45707187	45710107	Locus_499482	.	+
chr10	45836119	45836247	blastnGorilla.Locus_72915	.	+
chr10	45933774	45970600	blastnPan.Locus_64718	.	+
chr10	45935004	45935274	blastnHuman.XLOC_013655	.	-
chr10	45943028	45951483	blastnHuman.Locus_29459	.	-
chr10	46231630	46232284	blastnGorilla.Locus_73715	.	-
chr10	46514065	46515929	blastnHuman.ENSG00000226263	.	-
chr10	46643047	46643872	blastnPan.Locus_65119	.	+
chr10	47287694	47290835	Locus_500443	.	-
chr10	47531631	47553917	Locus_500706	.	-
chr10	48439117	48439241	blastnHuman.Locus_28955	.	-
chr10	49428010	49428237	blastnHuman.Locus_29020	.	-
chr10	49609209	49609422	blastnGorilla.Locus_72712	.	+
chr10	49885535	49886348	Locus_499505	.	+
chr10	49948242	49948354	blastnGorilla.Locus_73354	.	-
chr10	49995749	49997235	blastnHuman.Locus_29359	.	-
chr10	50032384	50033004	Locus_499266	.	+
chr10	50051002	50057710	Locus_501041	.	-
chr10	50196131	50197417	blastnHuman.ENSG00000236985	.	-
chr10	50200649	50202014	Locus_499983	.	-
chr10	50259566	50265960	Locus_500765	.	-
chr10	50267877	50292978	Locus_500973	.	-
chr10	50368425	50378483	Locus_499431	.	+
chr10	50441179	50454881	Locus_501014	.	-
chr10	50477919	50478079	blastnHuman.Locus_28740	.	+
chr10	51133350	51134930	blastnHuman.CUFF.62190	.	-
chr10	51153533	51153682	blastnHuman.Locus_28961	.	-
chr10	51183140	51190395	blastnOrangutan.Locus_94002	.	+
chr10	51195189	51196785	Locus_499566	.	+
chr10	51208308	51208506	blastnOrangutan.Locus_94563	.	-
chr10	51210511	51210920	blastnHuman.ENSG00000233625	.	-
chr10	51222167	51222615	blastnPan.CUFF.147196	.	+
chr10	51235794	51237904	Locus_498889	.	+
chr10	51552880	51556121	blastnGorilla.Locus_73529	.	-
chr10	51637834	51639177	blastnHuman.ENSG00000237259	.	-
chr10	51675259	51675972	blastnPan.Locus_65389	.	-
chr10	51678638	51680341	Locus_500989	.	-
chr10	52121158	52124238	Locus_498668	.	+
chr10	52246549	52294780	Locus_499805	.	+
chr10	52265650	52290085	Locus_500575	.	-
chr10	52357348	52357538	blastnHuman.Locus_28466	.	+
chr10	52437295	52438756	Locus_498918	.	+
chr10	52796892	52804283	Locus_501148	.	-
chr10	52994196	52997830	Locus_499860	.	-
chr10	53151643	53152026	blastnMouse.ENSMUSG00000087594	.	+
chr10	53406338	53407698	blastnHuman.ENSG00000241054	.	-
chr10	53514113	53515985	blastnPan.CUFF.147657	.	-
chr10	53518677	53519654	blastnHuman.ENSG00000225417	.	-
chr10	54037590	54038103	Locus_498560	.	+
chr10	54306180	54306636	blastnGorilla.Locus_73266	.	+
chr10	54310014	54310355	blastnOpossum.Locus_314272	.	-
chr10	54384983	54397715	blastnHuman.ENSG00000225127	.	-
chr10	54394149	54395499	blastnGorilla.CUFF.55184	.	-
chr10	54397781	54397903	blastnMouse.ENSMUSG00000087618	.	-
chr10	54445141	54457512	blastnHuman.ENSG00000228604	.	-
chr10	54742209	54744653	Locus_498982	.	+
chr10	54813597	54813849	blastnMouse.ENSMUSG00000053545	.	+
chr10	55082489	55083120	blastnPan.Locus_65528	.	-
chr10	55103844	55106136	Locus_500392	.	-
chr10	55106270	55220116	Locus_498623	.	+
chr10	55263854	55289485	blastnHuman.ENSG00000238034	.	+
chr10	55358972	55378176	blastnHuman.ENSG00000234435	.	+
chr10	55374190	55374744	blastnPan.Locus_65388	.	-
chr10	55516176	55516293	blastnMouse.ENSMUSG00000051986	.	+
chr10	55518934	55521672	blastnHuman.ENSG00000234862	.	+
chr10	55542408	55553713	Locus_500380	.	-
chr10	55574396	55576818	blastnHuman.ENSG00000225321	.	-
chr10	55686545	55700810	blastnGorilla.Locus_73971	.	-
chr10	55700937	55701993	blastnGorilla.Locus_72985	.	+
chr10	55702735	55703079	blastnPan.Locus_65028	.	+
chr10	55740449	55740541	blastnGorilla.Locus_73833	.	-
chr10	55799312	55808642	blastnHuman.Locus_29404	.	-
chr10	55832235	55832814	blastnPan.CUFF.147980	.	-
chr10	55967859	55977063	blastnHuman.ENSG00000230400	.	-
chr10	56031455	56032920	blastnGorilla.Locus_73048	.	+
chr10	56058557	56059764	blastnHuman.Locus_28925	.	+
chr10	56092607	56098053	blastnHuman.Locus_28724	.	+
chr10	56287844	56292447	Locus_499876	.	-
chr10	56321598	56329539	Locus_499350	.	+
chr10	56355595	56361175	blastnHuman.XLOC_013688	.	-
chr10	56431219	56436081	Locus_500748	.	-
chr10	56436134	56441851	Locus_499380	.	+
chr10	56470990	56471301	blastnHuman.CUFF.63014	.	-
chr10	56472291	56473386	blastnHuman.Locus_28835	.	+
chr10	56606442	56606832	blastnGorilla.Locus_74037	.	-
chr10	56647263	56652921	Locus_500734	.	-
chr10	56658111	56659549	blastnHuman.ENSG00000232645	.	-
chr10	56807764	56808093	blastnHuman.XLOC_013490	.	+
chr10	56959874	56961038	blastnHuman.ENSG00000225056	.	-
chr10	57291223	57292650	blastnHuman.XLOC_013496	.	+
chr10	57318999	57320066	Locus_500754	.	-
chr10	57348004	57356326	Locus_499334	.	+
chr10	57429677	57430323	blastnHuman.ENSG00000230133	.	+
chr10	57557775	57559690	blastnGorilla.Locus_74005	.	-
chr10	57565063	57581704	blastnGorilla.Locus_73029	.	+
chr10	57615435	57615687	blastnHuman.Locus_28565	.	+
chr10	57665868	57666034	blastnOrangutan.Locus_94433	.	-
chr10	57938026	57939835	CUFF.410125	.	+
chr10	57945866	57947754	Locus_500890	.	-
chr10	57948254	57950984	Locus_499503	.	+
chr10	57954811	57955837	Locus_498955	.	+
chr10	57971703	57979964	blastnOrangutan.Locus_94364	.	-
chr10	58020896	58022434	Locus_500058	.	-
chr10	58079221	58089062	Locus_500177	.	-
chr10	58091586	58095120	blastnPan.CUFF.148226	.	+
chr10	58099103	58099555	blastnHuman.XLOC_013702	.	-
chr10	58283000	58285842	CUFF.410185	.	+
chr10	58315629	58322875	Locus_500838	.	-
chr10	58776189	58776498	blastnGorilla.Locus_73190	.	+
chr10	59054812	59055391	Locus_499737	.	+
chr10	59054812	59056566	Locus_500701	.	-
chr10	59124962	59129301	Locus_499745	.	+
chr10	59196072	59242169	Locus_499942	.	-
chr10	61145851	61171620	Locus_500895	.	-
chr10	61346326	61348275	Locus_500866	.	-
chr10	61524945	61525246	blastnHuman.ENSG00000244008	.	+
chr10	61799726	61806959	blastnHuman.ENSG00000185837	.	+
chr10	61993488	61996145	Locus_500540	.	-
chr10	62676231	62676573	blastnHuman.ENSG00000235445	.	-
chr10	62752908	62753134	blastnGorilla.Locus_159577	.	+
chr10	62907361	62907986	Locus_499668	.	+
chr10	63691838	63691927	blastnGorilla.Locus_160603	.	-
chr10	63714093	63714268	blastnHuman.ENSG00000225007	.	+
chr10	63792401	63793160	blastnPan.Locus_86250	.	+
chr10	63920257	63921769	blastnHuman.XLOC_014155	.	+
chr10	64053202	64056619	Locus_499158	.	+
chr10	64230189	64230936	Locus_499073	.	+
chr10	64293841	64294647	Locus_499117	.	+
chr10	64503503	64509820	Locus_500125	.	-
chr10	64620956	64622118	blastnHuman.ENSG00000236003	.	-
chr10	64778882	64779005	blastnGorilla.Locus_159867	.	-
chr10	64800322	64810475	Locus_501131	.	-
chr10	65240137	65242704	blastnMouse.ENSMUSG00000091106	.	+
chr10	65436663	65439189	Locus_500433	.	-
chr10	65986261	65988492	blastnPan.Locus_86328	.	+
chr10	65991803	65997468	CUFF.411971	.	+
chr10	67053058	67053182	blastnGorilla.Locus_159748	.	+
chr10	67091477	67155489	Locus_500274	.	-
chr10	67629193	67630885	Locus_500311	.	-
chr10	68745499	68745576	blastnHuman.ENSG00000236641	.	-
chr10	68899671	68905719	blastnPan.Locus_86725	.	+
chr10	69382417	69384773	blastnHuman.ENSG00000234884	.	-
chr10	70022556	70022644	blastnMouse.Locus_52419	.	-
chr10	70081721	70082874	blastnHuman.Locus_131037	.	-
chr10	70241173	70252031	Locus_500391	.	-
chr10	70521733	70521906	blastnMouse.Locus_54369	.	+
chr10	70524347	70525408	Locus_501098	.	-
chr10	70579141	70580145	CUFF.413411	.	-
chr10	70606197	70606383	blastnOpossum.Locus_88033	.	+
chr10	70716191	70716445	blastnGorilla.Locus_159512	.	+
chr10	70729915	70747279	blastnHuman.ENSG00000235271	.	+
chr10	70779752	70779858	blastnOpossum.Locus_87550	.	-
chr10	70804927	70807197	Locus_499488	.	+
chr10	70847760	70869579	Locus_499527	.	+
chr10	70989059	70989195	blastnHuman.ENSG00000231405	.	+
chr10	71015101	71016124	Locus_500669	.	-
chr10	71045679	71045894	blastnMouse.Locus_52285	.	-
chr10	71117262	71121152	blastnHuman.ENSG00000233574	.	+
chr10	71142759	71153803	blastnHuman.ENSG00000223726	.	-
chr10	71143200	71144511	blastnHuman.Locus_130466	.	+
chr10	71152027	71162374	Locus_498824	.	+
chr10	71308992	71316122	Locus_498603	.	+
chr10	71382085	71382914	Locus_500740	.	-
chr10	71390437	71400648	blastnGorilla.Locus_159932	.	+
chr10	71406559	71407187	Locus_500232	.	-
chr10	71431460	71431722	blastnMouse.CUFF.73197	.	-
chr10	71436578	71436662	blastnXenopus.Locus_144983	.	-
chr10	71508177	71508508	blastnHuman.XLOC_014332	.	-
chr10	71549635	71549959	blastnPan.Locus_86564	.	+
chr10	71552751	71553017	blastnHuman.ENSG00000226169	.	+
chr10	72178051	72178138	blastnPlatypus.Locus_7954	.	+
chr10	72822388	72846285	blastnHuman.ENSG00000235786	.	+
chr10	74034428	74056833	blastnHuman.ENSG00000225676	.	-
chr10	74603755	74605685	Locus_500563	.	-
chr10	75856535	75863962	blastnHuman.ENSG00000227519	.	+
chr10	75856937	75857363	Locus_500749	.	-
chr10	75863501	75864279	Locus_500681	.	-
chr10	76045393	76053121	Locus_500905	.	-
chr10	76200952	76227842	Locus_499526	.	+
chr10	76223127	76251374	Locus_500592	.	-
chr10	76569368	76580310	Locus_499301	.	+
chr10	76588190	76589195	Locus_499535	.	+
chr10	76834523	76834764	blastnGorilla.Locus_159622	.	+
chr10	77024427	77026150	blastnPan.Locus_86411	.	+
chr10	77140824	77141451	blastnPan.CUFF.221104	.	+
chr10	77158974	77161614	blastnPan.Locus_86300	.	+
chr10	77616852	77617301	blastnHuman.ENSG00000232081	.	-
chr10	77616891	77620699	Locus_499390	.	+
chr10	78069827	78070068	blastnPan.Locus_86780	.	-
chr10	78091776	78110787	blastnHuman.ENSG00000224404	.	-
chr10	78113983	78114083	blastnHuman.CUFF.305860	.	+
chr10	78159315	78169415	blastnGorilla.Locus_159450	.	+
chr10	78171191	78178119	blastnHuman.Locus_131313	.	-
chr10	78257883	78258185	blastnHuman.XLOC_014356	.	-
chr10	78400338	78413722	blastnGorilla.Locus_159953	.	+
chr10	78555008	78558695	blastnHuman.Locus_130866	.	+
chr10	78595411	78595606	blastnOrangutan.Locus_127764	.	-
chr10	78622167	78623935	blastnHuman.ENSG00000234891	.	-
chr10	78631490	78632738	blastnHuman.ENSG00000237316	.	-
chr10	78680702	78683736	blastnGorilla.Locus_159822	.	+
chr10	78686270	78686603	blastnGorilla.Locus_159803	.	+
chr10	78748907	78749202	blastnPan.CUFF.220647	.	+
chr10	78863500	78877639	Locus_500217	.	-
chr10	78906291	78907763	Locus_500739	.	-
chr10	78908158	78910054	Locus_499065	.	+
chr10	78983407	78984781	blastnGorilla.Locus_160306	.	-
chr10	79029878	79036756	Locus_500487	.	-
chr10	79044744	79045349	blastnGorilla.Locus_159999	.	+
chr10	79055514	79056670	Locus_500057	.	-
chr10	79077467	79080462	Locus_498860	.	+
chr10	79435745	79436804	blastnHuman.Locus_130718	.	+
chr10	79436603	79438262	blastnPan.Locus_86927	.	-
chr10	79996049	79996203	blastnGorilla.Locus_160262	.	-
chr10	80045351	80045457	blastnGorilla.Locus_159408	.	+
chr10	80161511	80162331	Locus_500175	.	-
chr10	80272716	80275547	blastnGorilla.Locus_159729	.	+
chr10	80290444	80299371	blastnHuman.ENSG00000223695	.	+
chr10	80631653	80646592	Locus_499053	.	+
chr10	80648768	80650270	Locus_499952	.	-
chr10	80652081	80653258	Locus_499997	.	-
chr10	80715080	80717608	blastnHuman.ENSG00000234979	.	+
chr10	80744363	80770637	blastnHuman.ENSG00000183822	.	-
chr10	80980338	80983411	Locus_498778	.	+
chr10	81063936	81079664	blastnHuman.ENSG00000235237	.	+
chr10	81093949	81096710	blastnPan.CUFF.221707	.	-
chr10	81450447	81457137	Locus_500812	.	-
chr10	81461253	81462845	blastnHuman.ENSG00000225867	.	+
chr10	82173952	82174844	blastnHuman.ENSG00000235246	.	+
chr10	82667699	82669780	blastnMouse.ENSMUSG00000089796	.	+
chr10	82800606	82801078	Locus_498719	.	+
chr10	82827567	82830875	blastnHuman.ENSG00000235209	.	+
chr10	83181394	83181594	blastnHuman.XLOC_014246	.	+
chr10	83195018	83195476	blastnHuman.XLOC_014379	.	-
chr10	83198535	83200047	blastnHuman.ENSG00000224794	.	+
chr10	84578554	84580675	blastnHuman.Locus_130842	.	+
chr10	85325193	85326177	Locus_499957	.	-
chr10	85923031	85932508	Locus_500784	.	-
chr10	86332925	86337789	Locus_500074	.	-
chr10	86403914	86412453	blastnHuman.ENSG00000230107	.	+
chr10	86682461	86686641	Locus_499448	.	+
chr10	86744689	86745182	Locus_500801	.	-
chr10	87190775	87191284	blastnHuman.ENSG00000236272	.	+
chr10	87509113	87510737	blastnHuman.ENSG00000223843	.	+
chr10	88416366	88432909	Locus_499791	.	+
chr10	88434703	88458895	Locus_500935	.	-
chr10	88498750	88508148	Locus_498629	.	+
chr10	88524708	88526898	Locus_500227	.	-
chr10	89005473	89008293	blastnHuman.ENSG00000230922	.	-
chr10	89116113	89143321	Locus_501046	.	-
chr10	89435591	89450678	blastnHuman.ENSG00000232363	.	-
chr10	89634196	89637095	blastnHuman.Locus_131105	.	-
chr10	89893557	89894928	blastnPan.CUFF.224612	.	-
chr10	89976136	89977565	blastnMouse.ENSMUSG00000087046	.	+
chr10	90966815	90967573	Locus_500324	.	-
chr10	91211090	91211961	Locus_499410	.	+
chr10	91244349	91244439	blastnOrangutan.Locus_127113	.	+
chr10	91343996	91348414	blastnPan.Locus_86267	.	-
chr10	91387029	91389099	Locus_499077	.	+
chr10	91449862	91451017	Locus_498723	.	+
chr10	91534837	91535625	blastnPan.Locus_86403	.	-
chr10	91611347	91611428	blastnGorilla.Locus_160263	.	-
chr10	91658136	91658223	blastnMouse.Locus_21578	.	+
chr10	91777004	91794899	Locus_498804	.	+
chr10	92024575	92025301	blastnPan.CUFF.225348	.	+
chr10	92373963	92375195	blastnPan.CUFF.225359	.	-
chr10	92443620	92444977	Locus_500891	.	-
chr10	92654649	92656350	Locus_500939	.	-
chr10	92750671	92751565	Locus_501053	.	-
chr10	92756274	92758014	Locus_499353	.	+
chr10	92861763	92864671	blastnOrangutan.Locus_127292	.	+
chr10	92902359	92902652	blastnPan.CUFF.225412	.	-
chr10	92975078	92975843	Locus_499351	.	+
chr10	92997643	93003607	Locus_499253	.	+
chr10	93047028	93047714	blastnGorilla.Locus_160094	.	-
chr10	93055973	93056161	blastnGorilla.Locus_159588	.	+
chr10	93133349	93134773	Locus_500884	.	-
chr10	93232857	93235133	Locus_499025	.	+
chr10	93309047	93321408	Locus_498611	.	+
chr10	93341414	93341928	blastnOrangutan.Locus_127207	.	+
chr10	93372670	93382771	Locus_501113	.	-
chr10	93390004	93394976	Locus_499114	.	+
chr10	93396162	93396974	Locus_498840	.	+
chr10	93464741	93467441	Locus_498734	.	+
chr10	93482058	93483817	blastnGorilla.CUFF.135573	.	+
chr10	93483384	93483489	blastnGorilla.CUFF.135574	.	+
chr10	93489073	93489344	blastnGorilla.Locus_160022	.	+
chr10	93570523	93573166	blastnHuman.ENSG00000235111	.	-
chr10	93675270	93676755	blastnPan.Locus_86982	.	-
chr10	93911511	93912062	blastnGorilla.Locus_159723	.	+
chr10	94675144	94675234	blastnMouse.ENSMUSG00000084915	.	+
chr10	94775171	94775419	blastnHuman.ENSG00000254499	.	-
chr11	172646	174326	Locus_341880	.	-
chr11	249089	252277	blastnHuman.ENSG00000255746	.	-
chr11	567065	568762	blastnHuman.CUFF.127335	.	+
chr11	2108688	2109315	blastnHuman.ENSG00000256837	.	+
chr11	2138199	2139049	Locus_339755	.	+
chr11	2165560	2172672	blastnMouse.Locus_92645	.	-
chr11	2467810	2468030	blastnMouse.Locus_92706	.	-
chr11	2766948	2770242	blastnHuman.ENSG00000256271	.	-
chr11	3166259	3187554	blastnPan.CUFF.345771	.	+
chr11	3240652	3253107	Locus_341249	.	-
chr11	3244495	3255129	blastnPan.CUFF.345826	.	-
chr11	3277307	3277802	blastnHuman.ENSG00000256197	.	+
chr11	3366633	3366766	blastnOrangutan.Locus_207328	.	-
chr11	3494787	3497826	blastnHuman.ENSG00000257048	.	+
chr11	4006828	4021360	blastnHuman.ENSG00000256862	.	+
chr11	4096553	4102412	Locus_339731	.	+
chr11	4128993	4129666	blastnHuman.ENSG00000256969	.	+
chr11	4242353	4247739	Locus_341058	.	-
chr11	4305746	4306942	blastnGorilla.Locus_416231	.	-
chr11	4314841	4317063	blastnHuman.Locus_62215	.	-
chr11	4494670	4495056	blastnPan.CUFF.346067	.	+
chr11	4571658	4571762	blastnGorilla.Locus_416431	.	-
chr11	4750093	4752204	blastnHuman.ENSG00000256381	.	+
chr11	4920599	4922670	blastnHuman.ENSG00000256988	.	-
chr11	4942377	4942957	blastnGorilla.Locus_416746	.	-
chr11	4952719	4952899	blastnHuman.ENSG00000255608	.	+
chr11	4989022	4989105	blastnMouse.Locus_93692	.	+
chr11	5040511	5041021	blastnPan.CUFF.346181	.	+
chr11	5057274	5057500	blastnPan.CUFF.346184	.	-
chr11	5072018	5072189	blastnGorilla.Locus_415573	.	+
chr11	5073765	5074095	blastnMouse.Locus_92490	.	-
chr11	5074363	5074814	blastnGorilla.Locus_414836	.	+
chr11	5077670	5078073	blastnPan.CUFF.346207	.	-
chr11	5321665	5324428	blastnHuman.Locus_62964	.	-
chr11	5361020	5371536	blastnHuman.ENSG00000256115	.	-
chr11	5410720	5506690	blastnHuman.ENSG00000256417	.	+
chr11	5554688	5555038	blastnGorilla.Locus_415696	.	+
chr11	6268045	6268363	blastnHuman.ENSG00000255775	.	-
chr11	6375183	6376510	Locus_339935	.	+
chr11	7146638	7147832	blastnHuman.ENSG00000257084	.	+
chr11	7435608	7437713	blastnHuman.ENSG00000256967	.	-
chr11	7832480	7832559	blastnOrangutan.Locus_206988	.	+
chr11	7928505	7934778	Locus_341771	.	-
chr11	8677665	8680551	Locus_341963	.	-
chr11	8680555	8720704	Locus_340504	.	+
chr11	8693636	8697162	Locus_341907	.	-
chr11	8803429	8803531	blastnHuman.ENSG00000255829	.	+
chr11	8921741	8968255	blastnHuman.ENSG00000256661	.	-
chr11	9432067	9433806	Locus_341620	.	-
chr11	10063844	10066605	blastnHuman.ENSG00000255882	.	+
chr11	10132107	10140613	blastnHuman.ENSG00000225231	.	-
chr11	10140620	10140825	blastnPan.Locus_138500	.	+
chr11	10207812	10208051	blastnPan.Locus_139229	.	-
chr11	10480596	10480725	blastnHuman.Locus_62928	.	-
chr11	10497863	10500029	Locus_341187	.	-
chr11	10700340	10707529	Locus_340758	.	+
chr11	11822808	11824484	blastnGorilla.CUFF.337357	.	+
chr11	11961993	11962366	blastnPan.Locus_138783	.	-
chr11	12169587	12169789	blastnMouse.ENSMUSG00000091438	.	-
chr11	12326524	12340201	Locus_340211	.	+
chr11	12665656	12665839	blastnPan.Locus_139091	.	-
chr11	13039727	13039891	blastnHuman.ENSG00000257004	.	+
chr11	13315799	13325494	blastnHuman.ENSG00000256893	.	+
chr11	13335266	13335423	blastnHuman.ENSG00000256011	.	+
chr11	13351675	13396617	CUFF.269272	.	+
chr11	13381787	13415935	blastnHuman.ENSG00000255621	.	+
chr11	13641455	13643814	blastnPan.CUFF.348429	.	-
chr11	13655477	13666458	Locus_340865	.	+
chr11	13681148	13686488	Locus_340351	.	+
chr11	14665075	14665377	blastnGorilla.Locus_417080	.	-
chr11	14910899	14999856	Locus_340212	.	+
chr11	15541725	15545084	blastnHuman.ENSG00000255660	.	+
chr11	15558159	15558233	blastnPan.Locus_137638	.	+
chr11	15559086	15560560	blastnGorilla.Locus_416011	.	+
chr11	16207167	16207423	blastnHuman.ENSG00000256953	.	-
chr11	16476239	16480174	Locus_341685	.	-
chr11	17079390	17079599	blastnHuman.XLOC_009678	.	+
chr11	17111135	17111302	blastnHuman.ENSG00000255871	.	+
chr11	17214089	17215184	blastnHuman.ENSG00000255740	.	+
chr11	17219111	17282692	Locus_340180	.	+
chr11	17321449	17325297	Locus_339925	.	+
chr11	17993568	18002566	blastnHuman.ENSG00000256994	.	-
chr11	18001855	18034346	blastnHuman.ENSG00000256389	.	+
chr11	19172269	19174951	blastnHuman.XLOC_009680	.	+
chr11	19247954	19250861	Locus_340852	.	+
chr11	19356355	19364653	blastnHuman.CUFF.131394	.	+
chr11	19424584	19455701	blastnOrangutan.Locus_206610	.	+
chr11	19500987	19503028	Locus_339886	.	+
chr11	19644464	19646125	blastnHuman.ENSG00000257006	.	+
chr11	20030161	20090069	Locus_342260	.	-
chr11	20526089	20526201	blastnHuman.Locus_62256	.	-
chr11	20535288	20544213	blastnHuman.ENSG00000256499	.	-
chr11	20541881	20550298	Locus_339973	.	+
chr11	20631591	20633442	blastnPan.CUFF.349249	.	+
chr11	20782865	20792018	blastnHuman.ENSG00000256879	.	-
chr11	21474553	21474728	blastnGorilla.Locus_416439	.	-
chr11	21529432	21529550	blastnOrangutan.Locus_207550	.	-
chr11	22021338	22022418	CUFF.270166	.	+
chr11	22080738	22093134	blastnGorilla.Locus_416363	.	-
chr11	22186676	22250316	blastnHuman.ENSG00000257022	.	+
chr11	22714710	22714854	blastnHuman.ENSG00000256714	.	-
chr11	23042877	23043219	blastnHuman.ENSG00000256923	.	+
chr11	23369615	23378811	Locus_341841	.	-
chr11	23379606	23466672	blastnHuman.ENSG00000256321	.	+
chr11	23407933	23408602	Locus_340231	.	+
chr11	23623051	23626176	Locus_340034	.	+
chr11	23894978	23905914	blastnHuman.ENSG00000256473	.	+
chr11	24270799	24279120	Locus_339436	.	+
chr11	24464613	24543054	Locus_340128	.	+
chr11	24958882	24974343	Locus_342209	.	-
chr11	24986201	24990572	Locus_340939	.	-
chr11	24990795	25004497	Locus_339711	.	+
chr11	25102518	25108637	blastnHuman.ENSG00000256482	.	+
chr11	25308312	25311720	Locus_340165	.	+
chr11	25604944	25607362	Locus_339559	.	+
chr11	25661884	25663500	blastnHuman.XLOC_010031	.	-
chr11	25855204	25855293	blastnHuman.ENSG00000257009	.	-
chr11	26229146	26231207	Locus_341519	.	-
chr11	26506253	26556269	Locus_342154	.	-
chr11	26611797	26617417	Locus_339831	.	+
chr11	27680638	27681298	blastnHuman.ENSG00000245311	.	-
chr11	28063990	28065203	blastnHuman.ENSG00000256747	.	-
chr11	28177613	28178182	Locus_341309	.	-
chr11	28207707	28226027	Locus_341233	.	-
chr11	29267913	29268569	blastnPan.Locus_139248	.	+
chr11	29376188	29390753	blastnHuman.Locus_61820	.	+
chr11	30275605	30324483	Locus_342175	.	-
chr11	30309970	30343058	blastnHuman.Locus_62625	.	-
chr11	30375874	30376001	blastnGorilla.Locus_415695	.	+
chr11	30527845	30528281	Locus_339927	.	+
chr11	30581923	30584577	blastnHuman.Locus_62129	.	-
chr11	30621191	30623425	Locus_339488	.	+
chr11	30803742	30805874	blastnHuman.Locus_61931	.	+
chr11	30823110	30823805	blastnHuman.Locus_62252	.	-
chr11	30825724	30826229	blastnHuman.CUFF.133332	.	+
chr11	30857312	30885359	Locus_341740	.	-
chr11	30903473	30904669	CUFF.271114	.	-
chr11	30908920	30910371	Locus_341635	.	-
chr11	31059468	31078414	blastnHuman.ENSG00000246331	.	+
chr11	31119017	31119405	blastnHuman.XLOC_010040	.	-
chr11	31382362	31382974	Locus_339875	.	+
chr11	31447117	31447674	blastnHuman.ENSG00000256232	.	-
chr11	33410423	33410578	blastnHuman.Locus_62582	.	-
chr11	33465823	33465928	blastnPlatypus.Locus_161498	.	-
chr11	33514721	33514878	blastnHuman.Locus_61732	.	+
chr11	34038011	34049319	Locus_340633	.	+
chr11	34136279	34156001	Locus_341811	.	-
chr11	34156602	34159986	Locus_341610	.	-
chr11	34238246	34240345	Locus_341796	.	-
chr11	34253180	34272006	blastnHuman.ENSG00000256538	.	+
chr11	34359861	34361487	Locus_340930	.	-
chr11	34834227	34834909	Locus_341934	.	-
chr11	34917592	34918746	blastnGorilla.Locus_415001	.	+
chr11	35019767	35020022	blastnHuman.XLOC_010051	.	-
chr11	37034624	37045951	blastnHuman.ENSG00000223914	.	+
chr11	37065410	37065584	blastnHuman.ENSG00000225342	.	-
chr11	38228508	38228673	blastnMouse.CUFF.182862	.	-
chr11	38271001	38298026	Locus_341115	.	-
chr11	38344030	38345391	Locus_341666	.	-
chr11	38519448	38521164	blastnPan.CUFF.354019	.	+
chr11	38571244	38578552	Locus_340074	.	+
chr11	38916323	38925745	Locus_341935	.	-
chr11	39564470	39564566	blastnMouse.Locus_21332	.	+
chr11	39573815	39577066	Locus_339854	.	+
chr11	39576448	39602625	Locus_339704	.	+
chr11	39587458	39629839	Locus_340574	.	+
chr11	39638160	39638943	Locus_339735	.	+
chr11	39675522	39677692	blastnOrangutan.Locus_184833	.	+
chr11	39677792	39717941	Locus_339695	.	+
chr11	39877145	39882196	Locus_340809	.	+
chr11	39994561	39995209	Locus_340176	.	+
chr11	40036474	40047364	Locus_341070	.	-
chr11	40192303	40236593	Locus_340847	.	+
chr11	40282784	40286836	Locus_341475	.	-
chr11	40627667	40678505	Locus_341823	.	-
chr11	40854575	40876292	Locus_341556	.	-
chr11	41870397	41879878	Locus_339863	.	+
chr11	41909878	41911671	Locus_340552	.	+
chr11	41915274	41916962	Locus_341655	.	-
chr11	42334609	42334693	blastnPan.Locus_137643	.	-
chr11	43445841	43446095	blastnHuman.XLOC_009724	.	+
chr11	43446415	43447527	Locus_341390	.	-
chr11	43522721	43523146	Locus_340062	.	+
chr11	43718956	43719140	blastnOrangutan.Locus_206532	.	+
[truncated: 12,721 more rows]
