# Supplementary material for: ortho2align: a sensitive approach for searching for orthologues of novel lncRNAs
Source: BMC Bioinformatics. 2022 Sep 19;23:384. doi: 10.1186/s12859-022-04929-y (PMC9487038; doi:10.1186/s12859-022-04929-y)
Supplement: Supplementary file 3 — Additional file 3. This ZIP archive contains files used for benchmarking – annotations of lncRNAs in six species in BED format along with TSV tables of orthologous correspondence between human lncRNAs and those of other species. [file 12859_2022_4929_MOESM3_ESM.zip › benchmark_dataset/rnas.ornAna1.bed]

Contig10005	380	6390	Locus_124744	.	-
Contig10015	744	4918	Locus_67418	.	+
Contig100200	137	265	blastnHuman.ENSG00000230316	.	-
Contig10027	1754	7579	Locus_144871	.	+
Contig100323	28	1849	Locus_181611	.	-
Contig10055	12376	17940	CUFF.41504	.	-
Contig10055	20964	26936	Locus_42745	.	+
Contig10074	8938	21126	Locus_170130	.	+
Contig100758	70	673	Locus_171429	.	+
Contig100776	1	853	Locus_119296	.	-
Contig10099	14170	17132	Locus_46510	.	+
Contig101	234048	242044	Locus_25399	.	+
Contig101	242448	259460	Locus_25385	.	+
Contig101	270113	346130	Locus_25419	.	-
Contig101	467338	473759	Locus_25418	.	-
Contig101	663519	695324	Locus_25387	.	+
Contig101	800708	807901	Locus_25382	.	+
Contig10105	4989	19531	Locus_3032	.	-
Contig1012	16714	18859	Locus_133971	.	+
Contig10126	6848	10992	blastnHuman.ENSG00000246820	.	+
Contig10132	2788	3563	Locus_145875	.	-
Contig10137	4063	9040	Locus_189873	.	-
Contig10153	6352	6598	blastnPan.Locus_8003	.	-
Contig10162	14	757	Locus_102013	.	+
Contig10196	992	4847	Locus_156031	.	-
Contig102	663889	667609	Locus_128209	.	-
Contig102	1648468	1659604	Locus_128199	.	+
Contig102	1734220	1768119	Locus_128187	.	+
Contig102	1785213	1820268	Locus_128207	.	+
Contig102	1894882	1896891	Locus_128216	.	-
Contig102	1927138	1933563	CUFF.123709	.	+
Contig10203	6573	6737	blastnOpossum.Locus_33516	.	-
Contig10205	4332	4749	Locus_46978	.	-
Contig10207	8150	11064	Locus_159655	.	+
Contig10209	468	19773	Locus_76335	.	-
Contig1021	277501	280208	Locus_101999	.	-
Contig102116	516	675	blastnOrangutan.Locus_59292	.	+
Contig10218	3329	7003	Locus_21906	.	+
Contig10231	5392	5563	blastnHuman.ENSG00000242012	.	-
Contig10248	3152	11468	Locus_189937	.	-
Contig10248	3462	6279	Locus_189936	.	+
Contig10251	15986	20591	Locus_196945	.	-
Contig10269	9723	12798	Locus_148009	.	-
Contig10269	13183	17266	Locus_148010	.	-
Contig10269	16882	20707	Locus_148008	.	+
Contig10277	15367	16237	CUFF.81315	.	-
Contig10283	14337	15129	Locus_144669	.	-
Contig102976	1	1743	Locus_119172	.	-
Contig10310	9147	11304	Locus_49473	.	+
Contig103231	335	1637	CUFF.117591	.	+
Contig10331	17375	17993	Locus_107335	.	+
Contig10340	6813	13390	Locus_182453	.	-
Contig10345	4439	6069	Locus_45528	.	-
Contig10345	4793	8086	Locus_45527	.	+
Contig103484	397	840	Locus_119509	.	+
Contig10350	18104	19560	Locus_68856	.	+
Contig10351	18778	20253	Locus_175359	.	+
Contig10351	19838	22435	Locus_175361	.	-
Contig10358	2012	11710	Locus_85445	.	+
Contig10367	2511	5204	Locus_64386	.	+
Contig10377	1	3241	Locus_79879	.	-
Contig103881	18	709	Locus_40189	.	-
Contig10399	776	21750	Locus_195835	.	-
Contig1041	3587	6927	Locus_164785	.	+
Contig1041	173185	174385	Locus_164795	.	-
Contig1041	179196	186729	Locus_164793	.	+
Contig10415	20392	20597	blastnMacaque.Locus_222230	.	+
Contig1042	24979	34641	Locus_109853	.	+
Contig10435	5586	8385	Locus_27441	.	+
Contig10462	1592	2430	Locus_106631	.	-
Contig10469	10329	12608	Locus_165185	.	+
Contig10481	6160	9872	Locus_79294	.	-
Contig104855	3	930	Locus_100984	.	+
Contig10499	14401	18277	Locus_54242	.	+
Contig10503	12162	16041	Locus_59064	.	-
Contig10503	17690	18277	CUFF.57229	.	+
Contig10517	3016	3178	blastnMouse.Locus_112449	.	-
Contig105285	525	697	blastnMouse.ENSMUSG00000056329	.	-
Contig1053	208952	211815	Locus_29566	.	-
Contig105351	15	750	Locus_36134	.	+
Contig10536	6517	13893	Locus_153432	.	-
Contig10557	13445	19341	Locus_102887	.	-
Contig105690	62	455	Locus_90609	.	+
Contig10575	14793	17638	Locus_49568	.	+
Contig105948	5	831	Locus_91814	.	+
Contig106154	134	794	Locus_150025	.	+
Contig1062	139184	142387	Locus_95584	.	-
Contig10694	11423	15298	Locus_107193	.	-
Contig107263	9	593	Locus_138636	.	-
Contig10727	5377	9968	Locus_24600	.	+
Contig1073	182438	186130	Locus_124388	.	+
Contig1073	199351	211094	Locus_124390	.	-
Contig10733	1390	12031	Locus_168342	.	+
Contig10744	2335	20098	Locus_32716	.	-
Contig10769	13835	15831	Locus_84806	.	-
Contig10780	1853	6453	Locus_56044	.	-
Contig10784	1714	6878	Locus_100686	.	-
Contig10785	28901	30745	CUFF.125899	.	+
Contig10792	16198	17827	Locus_130475	.	-
Contig10816	1332	1505	blastnOpossum.Locus_320068	.	-
Contig10821	2479	16264	Locus_145943	.	-
Contig10839	27209	31242	Locus_91207	.	-
Contig10841	3203	12395	Locus_101550	.	-
Contig108509	4	538	Locus_163305	.	-
Contig10865	3422	15215	Locus_98346	.	-
Contig10874	1591	11968	Locus_169126	.	+
Contig10877	9575	20058	Locus_136670	.	+
Contig108801	2	618	CUFF.116405	.	-
Contig10889	1536	17368	Locus_28282	.	+
Contig10910	9080	14320	Locus_72060	.	-
Contig109138	276	783	Locus_182316	.	+
Contig10921	1527	5241	Locus_89416	.	-
Contig10930	3705	5164	CUFF.110401	.	-
Contig10935	1284	4199	CUFF.67049	.	+
Contig10943	11319	15170	Locus_34821	.	+
Contig10957	14134	14441	blastnGorilla.Locus_258073	.	+
Contig1096	148475	154291	Locus_88690	.	-
Contig10962	2027	9581	Locus_32545	.	+
Contig10963	10970	18121	Locus_40680	.	-
Contig10971	3788	5708	Locus_124839	.	-
Contig10974	2383	3887	Locus_103346	.	-
Contig10979	11557	14689	Locus_181822	.	-
Contig1098	141651	164977	Locus_171061	.	+
Contig110	1367274	1367443	blastnMouse.ENSMUSG00000087563	.	+
Contig110	1540096	1543817	Locus_15399	.	-
Contig11025	10435	13504	Locus_172255	.	+
Contig11034	9765	12285	Locus_105257	.	-
Contig11044	2982	3682	Locus_109071	.	-
Contig11053	900	13483	Locus_106779	.	+
Contig11068	9956	12033	CUFF.160917	.	-
Contig110742	503	913	Locus_92698	.	-
Contig11084	9288	10225	Locus_55715	.	-
Contig11084	10817	13918	Locus_55713	.	-
Contig11084	14037	21963	Locus_55714	.	-
Contig11095	14214	18390	Locus_151253	.	-
Contig111082	463	1163	Locus_193393	.	-
Contig1111	93483	95556	Locus_193634	.	-
Contig1111	268654	268758	blastnMouse.ENSMUSG00000086930	.	-
Contig1111	316794	317338	Locus_193611	.	+
Contig111293	63	692	Locus_35405	.	-
Contig111392	78	675	Locus_105440	.	+
Contig11141	594	1567	CUFF.173639	.	-
Contig1116	107170	127227	Locus_33173	.	-
Contig1116	171080	182570	Locus_33176	.	-
Contig11164	2393	6954	Locus_130396	.	+
Contig111726	341	772	Locus_25180	.	-
Contig11174	1401	2156	Locus_138727	.	-
Contig11185	9068	9161	blastnMouse.ENSMUSG00000091841	.	-
Contig112074	95	1030	Locus_149063	.	+
Contig112122	22	897	Locus_21014	.	+
Contig11235	4001	4527	blastnMouse.ENSMUSG00000051295	.	-
Contig11235	4854	5282	Locus_62210	.	-
Contig11242	3767	3924	blastnMouse.ENSMUSG00000089706	.	+
Contig11260	7883	13558	Locus_184625	.	+
Contig1130	42146	44291	Locus_56653	.	-
Contig1130	180948	186105	Locus_56652	.	+
Contig11300	601	2192	Locus_153671	.	+
Contig11308	6725	8615	Locus_2764	.	+
Contig11314	4269	10183	Locus_90054	.	-
Contig1132	53298	64280	Locus_121121	.	-
Contig113239	4	626	Locus_117163	.	-
Contig11325	11359	16276	CUFF.59724	.	-
Contig11326	2420	5264	Locus_84724	.	+
Contig11340	14818	21710	Locus_15626	.	-
Contig11344	7319	13156	Locus_161816	.	-
Contig11345	14663	15725	Locus_79736	.	-
Contig11346	5050	6475	Locus_135336	.	-
Contig1135	58009	58293	blastnMouse.ENSMUSG00000090771	.	-
Contig11365	5008	16070	Locus_46520	.	-
Contig11369	19937	21845	Locus_134514	.	+
Contig1137	112993	116465	Locus_90686	.	-
Contig1137	160371	168001	Locus_90680	.	-
Contig1137	170235	172275	Locus_90685	.	-
Contig11378	3728	12738	Locus_121071	.	-
Contig11387	1560	14392	Locus_179524	.	+
Contig11403	3609	18952	Locus_95050	.	-
Contig11424	8757	13996	Locus_21991	.	-
Contig11466	13347	13537	blastnOpossum.Locus_314876	.	+
Contig11468	7025	13019	Locus_165671	.	-
Contig11471	4254	5349	Locus_148336	.	-
Contig11486	1514	13065	Locus_16217	.	-
Contig11492	9540	14261	Locus_83729	.	+
Contig11509	10201	11364	Locus_133611	.	+
Contig11523	2656	3131	Locus_99887	.	+
Contig11545	8526	15900	Locus_82714	.	+
Contig115475	23	805	Locus_95522	.	-
Contig11548	15850	27203	Locus_16286	.	-
Contig1156	138540	143047	Locus_162927	.	-
Contig11565	6109	7015	Locus_90931	.	-
Contig11582	6793	16437	Locus_78491	.	-
Contig11583	5084	20306	Locus_5625	.	-
Contig11583	20354	21581	Locus_5624	.	+
Contig115863	499	614	blastnChicken.Locus_80017	.	-
Contig11589	3812	15096	Locus_72202	.	-
Contig11590	6100	18736	Locus_182904	.	-
Contig11591	1568	11658	Locus_52248	.	-
Contig11595	4184	10095	Locus_117645	.	+
Contig11615	14727	18385	Locus_54350	.	+
Contig116263	46	566	Locus_135689	.	+
Contig11628	14782	16136	Locus_193364	.	+
Contig117085	7	934	Locus_115344	.	+
Contig11719	1050	3229	CUFF.109843	.	+
Contig11721	4743	6018	Locus_89088	.	-
Contig11726	5656	7436	Locus_107134	.	+
Contig1173	38462	38538	blastnOpossum.Locus_418897	.	+
Contig1173	63939	187044	Locus_137379	.	-
Contig117317	1248	1739	Locus_116763	.	-
Contig11734	12613	16004	Locus_27408	.	-
Contig11743	16704	19563	Locus_155804	.	-
Contig117465	288	3051	CUFF.79230	.	-
Contig11753	3066	9334	CUFF.6114	.	-
Contig11757	9592	11332	Locus_117390	.	-
Contig11758	11939	12494	Locus_37609	.	-
Contig11758	12620	14980	Locus_37610	.	-
Contig11769	2439	6689	Locus_29574	.	+
Contig117737	33	1191	CUFF.17966	.	+
Contig11789	5509	5736	blastnOpossum.Locus_34725	.	+
Contig118095	215	923	Locus_122413	.	-
Contig11820	3724	13200	Locus_193477	.	-
Contig11831	6914	15323	Locus_130354	.	+
Contig11837	8255	8668	Locus_163378	.	+
Contig118374	3	699	Locus_172006	.	+
Contig11844	9103	12728	Locus_168235	.	+
Contig11848	3521	27005	Locus_175240	.	+
Contig11876	4502	10861	Locus_68193	.	-
Contig11879	4200	7433	Locus_109256	.	-
Contig118822	586	1730	Locus_169618	.	-
Contig11894	3655	6226	Locus_133999	.	-
Contig11907	13529	16819	Locus_90522	.	+
Contig11912	794	15768	Locus_186122	.	-
Contig11930	13961	18007	blastnHuman.ENSG00000245870	.	+
Contig119755	443	1370	Locus_115141	.	+
Contig11985	337	12394	Locus_71177	.	-
Contig11985	19888	29053	Locus_71176	.	-
Contig11989	8500	10063	Locus_69838	.	+
Contig11998	14372	15721	Locus_159225	.	-
Contig12000	9294	12562	Locus_79835	.	-
Contig120052	514	902	Locus_69010	.	+
Contig1202	88574	110651	Locus_45508	.	-
Contig1202	97832	103154	Locus_45501	.	+
Contig12020	8676	10714	Locus_29317	.	+
Contig12025	1632	3633	Locus_182269	.	+
Contig12054	8198	8411	blastnHuman.ENSG00000223726	.	+
Contig12054	11633	11887	blastnHuman.ENSG00000226741	.	-
Contig12058	6327	18873	Locus_80272	.	+
Contig12062	11182	20912	Locus_1859	.	+
Contig120652	250	1219	Locus_97733	.	+
Contig12087	1031	14957	Locus_109602	.	+
Contig1209	93881	93963	blastnHuman.ENSG00000235237	.	+
Contig12099	2469	4239	Locus_32719	.	-
Contig121012	683	1622	Locus_150689	.	-
Contig12109	5763	6741	Locus_83250	.	-
Contig12127	1194	23213	Locus_116009	.	+
Contig12144	9621	15880	Locus_49734	.	+
Contig121443	1	703	Locus_182937	.	+
Contig12153	12225	15068	Locus_96874	.	-
Contig12167	12853	13254	Locus_58148	.	+
Contig122031	21	909	Locus_105501	.	-
Contig12215	3768	5753	Locus_26470	.	+
Contig12219	1857	8939	CUFF.77621	.	-
Contig12268	6403	10788	Locus_117198	.	+
Contig12268	11197	17717	Locus_117199	.	+
Contig122695	179	852	Locus_95842	.	-
Contig122770	24	824	Locus_52410	.	-
Contig122898	2	486	Locus_134267	.	-
Contig12305	6425	8193	Locus_96903	.	+
Contig12312	31318	32763	CUFF.6004	.	-
Contig12333	1951	11387	Locus_37785	.	+
Contig12333	7507	11387	Locus_37786	.	-
Contig12333	11499	15417	Locus_37784	.	+
Contig12349	3936	5870	Locus_135555	.	+
Contig123523	11	575	Locus_88609	.	-
Contig12363	1409	3694	blastnPan.Locus_177829	.	-
Contig12368	9024	9156	blastnHuman.ENSG00000231748	.	+
Contig12374	881	15123	Locus_79319	.	-
Contig12384	3891	9682	Locus_96140	.	-
Contig12394	12029	16730	Locus_63022	.	+
Contig12400	14786	16723	Locus_22098	.	-
Contig12465	2632	5919	Locus_81268	.	+
Contig12468	897	6476	Locus_55153	.	-
Contig124960	118	1109	Locus_170463	.	-
Contig12523	12794	19843	Locus_63866	.	-
Contig1254	221896	223305	Locus_52838	.	-
Contig1254	226117	226786	Locus_52833	.	-
Contig1254	227814	228250	Locus_52840	.	-
Contig12555	21	3076	Locus_3077	.	-
Contig12560	5704	5835	blastnMacaque.Locus_450621	.	-
Contig12568	4730	22362	Locus_133785	.	+
Contig12568	10847	11998	Locus_133786	.	+
Contig1258	189298	222669	Locus_190000	.	-
Contig12610	4221	11257	Locus_184778	.	-
Contig1262	60218	69685	Locus_44597	.	-
Contig12626	957	3810	Locus_125592	.	-
Contig12632	2063	11882	Locus_143458	.	-
Contig12634	534	25093	Locus_29789	.	-
Contig12635	1204	6460	Locus_111992	.	+
Contig12637	6574	12549	Locus_106260	.	+
Contig12647	4532	9541	Locus_194326	.	-
Contig12672	7928	16482	Locus_183242	.	-
Contig12678	5301	7200	Locus_105363	.	+
Contig1269	123514	160950	Locus_163985	.	-
Contig12695	1680	9832	Locus_144902	.	-
Contig12700	6132	12025	Locus_325	.	-
Contig12700	15558	18327	Locus_324	.	-
Contig12709	4278	6882	Locus_56135	.	+
Contig12722	1691	2692	Locus_26920	.	+
Contig12722	17881	25787	Locus_26918	.	+
Contig12726	6625	6734	blastnOpossum.Locus_120875	.	-
Contig12749	18787	19864	Locus_120144	.	+
Contig127491	1	801	Locus_92283	.	+
Contig12769	7745	8099	blastnHuman.Locus_126745	.	+
Contig12775	3178	19620	Locus_132619	.	-
Contig12775	9769	12690	CUFF.127906	.	-
Contig12782	2445	6507	Locus_124933	.	-
Contig12783	13345	16763	Locus_133435	.	-
Contig12783	17310	25004	CUFF.128676	.	-
Contig12796	5462	12643	Locus_171816	.	+
Contig12810	11784	19666	Locus_109109	.	-
Contig12819	5033	5821	CUFF.82028	.	+
Contig12819	6589	7382	Locus_84652	.	+
Contig12829	3009	4733	Locus_126106	.	+
Contig12853	138	3847	Locus_143856	.	+
Contig12864	17299	18465	CUFF.69384	.	+
Contig12891	10599	11571	Locus_94808	.	+
Contig12906	7815	19851	Locus_95827	.	-
Contig12911	424	6126	blastnMacaque.Locus_139361	.	+
Contig12920	1600	4161	Locus_3386	.	+
Contig12940	11659	12586	CUFF.7120	.	+
Contig12946	6089	6789	Locus_155781	.	-
Contig12958	814	1287	Locus_54972	.	-
Contig12965	336	4161	Locus_129364	.	-
Contig12968	9910	23941	Locus_71877	.	+
Contig12980	6627	11655	Locus_159339	.	+
Contig12987	1193	2742	Locus_28630	.	+
Contig129883	37	689	Locus_80579	.	+
Contig12990	15362	22272	Locus_25201	.	-
Contig12996	1115	4329	Locus_39390	.	+
Contig13	54636	165614	Locus_138229	.	+
Contig13	134372	191197	Locus_138392	.	-
Contig13	407199	411725	Locus_138364	.	-
Contig13	614884	638981	Locus_138233	.	+
Contig13	877475	915599	Locus_138250	.	+
Contig13	1352276	1352931	Locus_138399	.	-
Contig13	1833773	1848524	Locus_138257	.	+
Contig13	1837085	1839612	Locus_138318	.	-
Contig13	2096889	2102725	Locus_138366	.	-
Contig13	3183593	3184781	blastnHuman.ENSG00000234306	.	+
Contig13	3285825	3310235	Locus_138319	.	-
Contig13	3534484	3596346	Locus_138305	.	-
Contig13	3650635	3940614	Locus_138254	.	+
Contig13	3691482	3691629	blastnMouse.Locus_36050	.	-
Contig13	3858350	3876570	Locus_138396	.	-
Contig13	4063886	4064048	blastnChicken.CUFF.65566	.	-
Contig13	4322985	4323265	blastnHuman.ENSG00000226861	.	-
Contig13	4349009	4435509	Locus_138386	.	-
Contig13	5116004	5116105	blastnHuman.ENSG00000238266	.	-
Contig13	5227178	5258524	Locus_138389	.	-
Contig13	5532670	5534582	Locus_138393	.	-
Contig13	5835770	5869120	Locus_138358	.	-
Contig130078	45	1312	Locus_61909	.	-
Contig13009	902	975	blastnHuman.ENSG00000250546	.	+
Contig13009	940	8838	Locus_42723	.	-
Contig13014	1768	7566	Locus_76095	.	+
Contig13020	15603	16014	Locus_118434	.	+
Contig13029	3647	17796	Locus_90690	.	-
Contig13040	16991	19636	Locus_62697	.	-
Contig13044	2278	4048	Locus_91120	.	+
Contig13044	7076	11356	Locus_91119	.	+
Contig13044	12615	19962	Locus_91118	.	+
Contig13046	4740	6065	Locus_159965	.	-
Contig130575	248	561	Locus_152297	.	+
Contig13064	163	12831	Locus_83349	.	+
Contig13067	1247	2445	Locus_63844	.	-
Contig130719	8	521	Locus_27478	.	+
Contig13073	1607	4727	Locus_26121	.	+
Contig1309	8658	8848	blastnHuman.ENSG00000253681	.	+
Contig1309	67746	79319	Locus_95839	.	-
Contig1309	123988	132213	Locus_95840	.	-
Contig1309	124973	139842	Locus_95838	.	+
Contig13112	15599	15676	blastnHuman.ENSG00000256271	.	-
Contig13124	10215	10328	blastnHuman.ENSG00000248694	.	+
Contig13125	22572	23103	Locus_53351	.	+
Contig13135	4474	4663	blastnHuman.ENSG00000228630	.	+
Contig1314	12777	41505	Locus_57036	.	+
Contig1314	72354	95179	Locus_57038	.	-
Contig1314	83673	111454	Locus_57035	.	+
Contig1314	131283	163471	Locus_57033	.	+
Contig13144	1187	2488	Locus_81344	.	-
Contig131598	382	831	Locus_131465	.	+
Contig13175	435	15140	Locus_27182	.	+
Contig131750	392	1173	Locus_125886	.	+
Contig131780	49	1107	Locus_72962	.	+
Contig13180	987	11511	Locus_35504	.	-
Contig13185	2963	3983	Locus_70165	.	+
Contig13186	255	14458	Locus_161898	.	+
Contig13187	1444	2682	Locus_105377	.	+
Contig132128	270	773	Locus_169635	.	+
Contig132179	64	575	Locus_159123	.	+
Contig13219	3492	16088	Locus_20756	.	-
Contig13232	7101	8282	Locus_9272	.	-
Contig13232	9879	10344	Locus_9271	.	+
Contig1324	30703	42623	Locus_137268	.	+
Contig132415	243	840	Locus_29510	.	+
Contig132532	12	662	Locus_134509	.	-
Contig13264	12257	22817	Locus_42147	.	+
Contig132655	59	1060	Locus_169523	.	+
Contig132829	138	1151	Locus_168226	.	+
Contig13298	20025	20815	Locus_5780	.	+
Contig13305	3789	8895	Locus_80668	.	-
Contig13309	2171	5811	CUFF.50927	.	-
Contig13316	6110	8908	CUFF.147572	.	-
Contig133269	40	712	Locus_4279	.	+
Contig13327	5643	17386	Locus_76166	.	-
Contig13334	13060	20975	Locus_120844	.	-
Contig133393	36	1825	Locus_196753	.	+
Contig13340	15226	18556	Locus_126639	.	+
Contig13342	2483	10727	Locus_8846	.	+
Contig13342	14503	15204	Locus_8845	.	+
Contig133527	231	1059	CUFF.153720	.	+
Contig133542	2	762	Locus_50571	.	+
Contig13359	12350	14836	Locus_113339	.	+
Contig13359	13223	13336	blastnHuman.ENSG00000224605	.	-
Contig133966	115	761	CUFF.128867	.	+
Contig134015	42	411	CUFF.108435	.	+
Contig13407	4669	9636	Locus_6641	.	-
Contig13417	13468	17769	Locus_148052	.	-
Contig134353	245	657	Locus_134283	.	-
Contig134400	624	1197	Locus_146324	.	-
Contig13460	399	1035	Locus_161890	.	+
Contig13463	4146	6908	Locus_7655	.	+
Contig13473	901	1951	Locus_184653	.	+
Contig1350	22904	24056	Locus_24428	.	-
Contig13547	1646	7529	Locus_81708	.	-
Contig1357	51907	52095	blastnGorilla.Locus_132699	.	-
Contig135702	442	992	Locus_68859	.	+
Contig13578	6671	15631	Locus_48896	.	-
Contig13587	1500	8646	Locus_169606	.	-
Contig13587	8653	17845	Locus_169605	.	+
Contig13594	1440	14867	Locus_46443	.	+
Contig13608	301	6972	Locus_133799	.	-
Contig1361	148324	171961	Locus_62928	.	+
Contig136255	1	983	Locus_35716	.	-
Contig13636	2159	19411	Locus_171222	.	+
Contig136402	226	362	blastnHuman.ENSG00000254942	.	-
Contig13656	10752	13497	Locus_43083	.	-
Contig13672	3978	6609	Locus_182942	.	-
Contig13676	6637	11690	Locus_137320	.	-
Contig137067	392	973	Locus_162700	.	-
Contig13719	5030	6338	Locus_165469	.	-
Contig13723	8560	9472	Locus_91288	.	-
Contig13747	4189	4699	Locus_113634	.	+
Contig13758	20854	25040	Locus_98471	.	-
Contig13768	5436	5580	blastnMacaque.Locus_40404	.	+
Contig13796	7646	14881	Locus_134635	.	-
Contig13813	15789	17469	Locus_108234	.	-
Contig13827	10479	17253	Locus_165383	.	+
Contig13841	5602	6471	Locus_68005	.	-
Contig138420	648	1032	CUFF.164199	.	+
Contig138584	216	339	blastnPan.Locus_39980	.	+
Contig1386	101505	150251	Locus_6502	.	+
Contig13886	410	6810	Locus_8625	.	-
Contig139004	34	834	Locus_95908	.	+
Contig13903	4432	20113	Locus_150753	.	-
Contig13904	2452	11421	Locus_194535	.	-
Contig13909	11724	12551	Locus_165862	.	-
Contig1391	53996	55380	CUFF.124304	.	-
Contig13910	1873	9446	Locus_171047	.	-
Contig13940	19807	20356	Locus_105676	.	-
Contig139617	1	755	Locus_37366	.	+
Contig13969	776	4467	Locus_167957	.	+
Contig13989	5085	10232	Locus_124174	.	-
Contig13990	559	1631	Locus_148663	.	-
Contig13996	4129	12053	Locus_88739	.	-
Contig14	390594	410811	Locus_55420	.	+
Contig14	718897	734082	Locus_55455	.	+
Contig14	804301	834979	Locus_55466	.	+
Contig14	1326104	1329583	Locus_55550	.	-
Contig14	1371211	1466912	Locus_55457	.	+
Contig14	1500423	1528364	Locus_55489	.	+
Contig14	1515876	1520839	Locus_55528	.	-
Contig14	1523749	1557268	Locus_55557	.	-
Contig14	1607570	1619785	Locus_55446	.	+
Contig14	1831252	1832810	Locus_55426	.	+
Contig14	1869655	1885017	Locus_55431	.	+
Contig14	1980496	2000225	Locus_55502	.	+
Contig14	2285867	2303654	Locus_55478	.	+
Contig14	5000664	5010879	Locus_55525	.	-
Contig14	5331543	5452985	Locus_55499	.	+
Contig14	5335298	5389156	Locus_55521	.	-
Contig14	5477534	5480125	Locus_55518	.	-
Contig14	5484450	5517012	Locus_55476	.	+
Contig14	5618792	5640486	Locus_55532	.	-
Contig14	5676651	5676758	blastnOpossum.Locus_121250	.	-
Contig1401	23950	24601	Locus_184228	.	-
Contig1401	55334	55543	blastnMacaque.Locus_138923	.	+
Contig14013	9923	11451	CUFF.7366	.	-
Contig14013	12126	13600	Locus_7571	.	-
Contig14040	2855	12632	Locus_154661	.	-
Contig14041	7951	10050	Locus_50112	.	+
Contig1405	7741	8864	Locus_165021	.	+
Contig1405	23628	24003	blastnGorilla.Locus_257017	.	-
Contig1405	29064	29149	blastnMouse.Locus_59587	.	+
Contig1405	48428	49105	blastnPan.Locus_145903	.	+
Contig1405	50287	50374	blastnOpossum.Locus_316664	.	-
Contig1405	76274	76481	blastnMacaque.Locus_428071	.	-
Contig140550	823	1177	CUFF.44245	.	+
Contig1406	151203	174269	Locus_63596	.	-
Contig14070	20452	21448	Locus_106673	.	+
Contig1408	54238	55308	Locus_134744	.	-
Contig1408	99651	101824	Locus_134743	.	-
Contig14083	3759	8133	Locus_190742	.	-
Contig140874	51	928	Locus_157326	.	+
Contig14090	8529	11136	Locus_180993	.	-
Contig14101	8059	10181	Locus_81702	.	+
Contig14107	14642	14789	blastnHuman.ENSG00000236154	.	-
Contig14111	6768	7651	Locus_28649	.	+
Contig14118	3505	6045	Locus_90717	.	-
Contig14138	16454	17290	CUFF.99909	.	-
Contig14144	12701	14425	Locus_44588	.	-
Contig14155	5131	5743	Locus_142390	.	-
Contig1416	1549	4344	Locus_52392	.	-
Contig1416	4116	14335	Locus_52388	.	+
Contig1416	17334	20200	Locus_52387	.	+
Contig14176	3394	4773	Locus_27858	.	-
Contig14176	11124	14592	Locus_27859	.	-
Contig14178	3640	8752	Locus_107541	.	+
Contig1419	129118	134623	Locus_18086	.	-
Contig14202	15755	15870	blastnMacaque.Locus_101328	.	+
Contig14202	18081	19919	Locus_79888	.	+
Contig14206	15377	16839	Locus_26822	.	-
Contig14207	5789	11842	Locus_112284	.	-
Contig14215	13251	13737	Locus_21670	.	+
Contig14231	338	6943	Locus_149549	.	-
Contig14233	6472	7576	Locus_151828	.	-
Contig14240	352	10868	Locus_69854	.	+
Contig14258	6494	7417	Locus_119392	.	+
Contig14258	11592	11937	Locus_119391	.	+
Contig1426	87007	88450	Locus_145428	.	-
Contig1426	164554	172524	Locus_145422	.	+
Contig14267	10451	11353	Locus_102576	.	+
Contig14295	3121	6935	Locus_39804	.	-
Contig143027	13	693	Locus_174115	.	+
Contig143112	221	625	CUFF.118034	.	-
Contig14313	1017	5666	Locus_46741	.	-
Contig143134	544	1347	Locus_138978	.	-
Contig14320	12422	12717	Locus_193392	.	+
Contig14334	1295	6707	Locus_16228	.	+
Contig14358	243	4041	Locus_106038	.	-
Contig14365	8365	13429	Locus_82285	.	+
Contig14367	5635	10353	Locus_183402	.	-
Contig14369	11377	14337	Locus_170352	.	+
Contig14373	5172	6310	Locus_119706	.	+
Contig14377	8754	14095	Locus_191941	.	+
Contig1438	60265	114040	Locus_60703	.	-
Contig14394	718	854	blastnChicken.Locus_110493	.	-
Contig1441	38293	39232	Locus_36251	.	-
Contig14413	14827	18025	Locus_112004	.	-
Contig14415	159	3945	CUFF.93184	.	+
Contig14415	10463	10881	Locus_96211	.	+
Contig144183	4	888	Locus_143645	.	+
Contig144316	185	938	Locus_155778	.	-
Contig144419	506	1240	Locus_130670	.	-
Contig14445	17977	20040	Locus_1729	.	+
Contig14446	2781	10585	Locus_115362	.	+
Contig1446	130846	133704	Locus_54949	.	+
Contig14460	17509	18557	Locus_114909	.	-
Contig14484	382	15049	Locus_55143	.	+
Contig14491	2200	9217	Locus_45407	.	+
Contig14498	1416	6662	Locus_195838	.	-
Contig14504	19973	21616	Locus_64205	.	-
Contig14508	1503	3250	CUFF.61842	.	+
Contig14513	16787	17428	Locus_144727	.	-
Contig145140	195	946	Locus_196262	.	-
Contig14526	9892	10629	Locus_53846	.	-
Contig14541	493	11783	Locus_153311	.	-
Contig145539	278	1027	CUFF.78885	.	-
Contig1456	164549	167125	Locus_40083	.	-
Contig14570	2629	6617	Locus_98480	.	-
Contig14574	4512	7417	Locus_106560	.	+
Contig14587	8160	9318	Locus_58267	.	+
Contig1462	103552	110691	Locus_170333	.	-
Contig14626	9318	9412	blastnPan.Locus_176535	.	+
Contig14636	5921	10259	Locus_108022	.	-
Contig14650	13014	16594	Locus_56507	.	+
Contig14663	10740	11935	Locus_136476	.	+
Contig1467	41727	72652	Locus_102532	.	-
Contig1467	72851	76161	Locus_102531	.	+
Contig14687	24075	26876	Locus_145992	.	-
Contig14695	2060	7700	Locus_190668	.	+
Contig14695	8524	9432	Locus_190667	.	+
Contig14707	2760	6110	Locus_15139	.	-
Contig147142	842	994	blastnGorilla.Locus_293410	.	+
Contig14748	125	9560	Locus_8697	.	+
Contig14768	2642	11928	Locus_158892	.	-
Contig14769	4771	6927	Locus_172092	.	-
Contig1477	108236	108421	blastnGorilla.Locus_17800	.	-
Contig14780	5090	5716	Locus_40732	.	-
Contig14793	2968	12016	Locus_182767	.	-
Contig14831	12800	14104	Locus_163812	.	+
Contig14832	8483	18517	Locus_130463	.	+
Contig14850	8562	10420	Locus_113736	.	-
Contig1486	87345	92463	Locus_143632	.	-
Contig1486	113477	150938	Locus_143631	.	+
Contig14878	1996	9256	Locus_143519	.	+
Contig14882	6037	10898	Locus_63807	.	+
Contig14885	2247	6122	Locus_98425	.	-
Contig14894	1	1209	Locus_89437	.	-
Contig14894	7206	8222	Locus_89436	.	+
Contig14907	10769	10925	blastnOrangutan.Locus_207726	.	-
Contig14907	12656	12768	blastnMacaque.Locus_341543	.	-
Contig14907	23150	27273	Locus_125752	.	-
Contig1492	87280	87933	Locus_123525	.	+
Contig14928	13152	14650	CUFF.158721	.	-
Contig14953	9222	14239	Locus_24871	.	-
Contig15001	6527	6712	blastnMacaque.Locus_371737	.	-
Contig150034	594	682	blastnHuman.CUFF.262368	.	-
Contig15017	12600	18122	Locus_149230	.	+
Contig15050	21767	25697	Locus_76112	.	-
Contig15055	8568	13125	Locus_169414	.	+
Contig1506	142526	144000	Locus_129251	.	-
Contig150651	151	687	Locus_6819	.	+
Contig15069	308	8149	Locus_115496	.	-
Contig15079	5039	12871	Locus_3387	.	-
Contig15082	1977	2880	Locus_119539	.	+
Contig15109	1557	5410	Locus_88776	.	+
Contig15116	1251	3093	Locus_109210	.	+
Contig15148	8756	9139	Locus_190723	.	-
Contig15158	9388	14490	CUFF.99065	.	+
Contig151614	92	673	Locus_161773	.	-
Contig15167	15050	17168	Locus_192226	.	+
Contig15172	96	2252	Locus_133234	.	-
Contig15175	6162	8385	Locus_77509	.	-
Contig152043	7	847	CUFF.125807	.	-
Contig15205	11881	15512	Locus_148197	.	+
Contig15207	2634	8601	Locus_79183	.	+
Contig1521	761	4915	Locus_175423	.	-
Contig15215	24132	25539	Locus_24264	.	-
Contig15246	7607	15749	Locus_102942	.	+
Contig15265	816	8966	Locus_143176	.	+
Contig15271	51	1407	Locus_134178	.	+
Contig152886	61	542	Locus_189925	.	-
Contig152887	5	670	CUFF.51639	.	-
Contig15319	4949	8410	Locus_150033	.	-
Contig15337	4077	9434	Locus_70879	.	+
Contig153485	19	658	Locus_100671	.	+
Contig1535	120037	136063	Locus_107806	.	+
Contig15352	3381	5657	Locus_109037	.	+
Contig15368	5458	14835	Locus_53979	.	+
Contig153938	152	1105	Locus_64650	.	+
Contig15397	2595	20992	Locus_58424	.	-
Contig15426	6878	11302	Locus_81957	.	+
Contig15426	7435	8198	Locus_81959	.	-
Contig15439	10999	11819	Locus_182190	.	+
Contig15452	11013	11105	blastnHuman.ENSG00000236858	.	-
Contig15454	2605	5574	Locus_94145	.	-
Contig15454	5576	8398	Locus_94146	.	-
Contig154594	61	808	Locus_64779	.	-
Contig1548	99260	103008	Locus_136459	.	+
Contig15506	9008	11148	Locus_180312	.	+
Contig155165	369	511	blastnMouse.ENSMUSG00000086327	.	-
Contig155196	73	1291	Locus_84101	.	+
Contig15523	5289	13905	Locus_58292	.	+
Contig155666	204	837	Locus_55843	.	-
Contig15568	2552	12596	Locus_92322	.	+
Contig155880	81	937	Locus_34306	.	+
Contig1560	13584	67676	Locus_137076	.	-
Contig1560	118167	118291	blastnHuman.ENSG00000256789	.	-
Contig15605	3306	22036	Locus_172112	.	-
Contig15609	2278	21364	Locus_153580	.	-
Contig15614	15679	15843	blastnMacaque.Locus_221637	.	-
Contig15637	16798	17920	CUFF.113635	.	-
Contig15678	11882	12715	Locus_116372	.	+
Contig15694	8092	11031	Locus_2858	.	-
Contig15698	1689	5996	Locus_99787	.	-
Contig15717	11869	14825	Locus_111936	.	+
Contig15731	9182	15734	Locus_56940	.	-
Contig157324	244	822	Locus_89496	.	+
Contig157342	155	1200	Locus_78121	.	-
Contig15750	1066	2677	Locus_141972	.	-
Contig157893	2	563	Locus_96122	.	+
Contig15792	7399	10579	CUFF.163215	.	-
Contig15798	983	1497	Locus_64876	.	-
Contig15804	4887	8611	Locus_540	.	+
Contig15816	17030	18336	Locus_42219	.	+
Contig15824	1698	4807	Locus_134033	.	+
Contig15824	9218	11582	Locus_134032	.	+
Contig15834	17	3855	Locus_102511	.	-
Contig15838	7826	11369	Locus_148771	.	+
Contig15878	11354	13439	CUFF.114208	.	-
Contig15887	6215	8726	Locus_56836	.	+
Contig15891	3631	13551	Locus_100642	.	-
Contig15903	17104	20588	Locus_127576	.	+
Contig159485	19	1151	Locus_106792	.	-
Contig15950	4547	11691	Locus_175483	.	+
Contig159509	104	1009	Locus_33798	.	-
Contig15975	2842	3333	Locus_148169	.	-
Contig15989	9183	14807	Locus_159627	.	-
Contig1603	25486	30373	Locus_132847	.	+
Contig16034	5307	7864	Locus_178640	.	-
Contig160592	361	928	Locus_39279	.	-
Contig16066	7533	8014	Locus_17924	.	+
Contig16066	8817	10082	Locus_17925	.	+
Contig16073	10428	11284	Locus_46676	.	+
Contig16076	7134	11512	Locus_133313	.	-
Contig16081	15902	17114	Locus_29743	.	+
Contig16096	1802	11114	Locus_196107	.	+
Contig16105	8863	9434	Locus_89446	.	+
Contig161139	141	660	Locus_132427	.	-
Contig1612	129698	131278	Locus_43945	.	-
Contig16124	1022	4639	Locus_167926	.	-
Contig16128	2385	5135	Locus_46113	.	+
Contig161290	30	556	Locus_42487	.	-
Contig16138	9260	11800	Locus_160188	.	+
Contig16145	4442	8661	Locus_123796	.	-
Contig16155	4830	12661	Locus_28107	.	+
Contig16169	9116	11236	Locus_32475	.	+
Contig16182	4649	9622	Locus_135502	.	-
Contig16184	4310	11713	Locus_69295	.	-
Contig16188	4737	5943	Locus_2652	.	+
Contig16195	3291	4004	Locus_45948	.	+
Contig16197	2658	2738	blastnHuman.ENSG00000235890	.	+
Contig162021	78	625	CUFF.50178	.	+
Contig16213	8645	9850	Locus_39634	.	+
Contig16231	1852	2381	Locus_165102	.	+
Contig1625	66654	69559	Locus_19594	.	-
Contig16257	8540	14500	Locus_155302	.	-
Contig16265	4415	10644	CUFF.62717	.	+
Contig16270	382	3439	Locus_106430	.	+
Contig16296	14679	18402	Locus_946	.	+
Contig16299	5546	10041	Locus_106105	.	+
Contig16307	3055	11307	Locus_52111	.	+
Contig16313	6732	9658	Locus_123945	.	-
Contig16319	7688	10846	Locus_192315	.	-
Contig163265	366	938	Locus_109636	.	-
Contig16332	10373	14790	Locus_53083	.	-
Contig163332	3	1003	Locus_64079	.	+
Contig16338	5747	8198	Locus_92021	.	-
Contig16339	13847	15535	Locus_165859	.	-
Contig163412	6	810	Locus_80498	.	-
Contig163815	140	822	Locus_163163	.	-
Contig16383	17888	20112	Locus_84508	.	+
Contig16384	2673	5005	Locus_28078	.	+
Contig16395	5311	19323	Locus_162357	.	+
Contig16396	44	3724	Locus_78277	.	-
Contig163966	49	870	Locus_20996	.	-
Contig16432	1017	15993	Locus_3013	.	+
Contig16443	2834	4172	Locus_42167	.	-
Contig16478	5198	21486	Locus_50528	.	+
Contig164883	84	653	CUFF.119348	.	+
Contig16499	7771	13445	Locus_167933	.	+
Contig16513	13068	16139	Locus_36120	.	+
Contig1653	114615	117071	Locus_105164	.	+
Contig16533	5810	7771	Locus_4662	.	-
Contig16552	1596	1686	blastnHuman.ENSG00000238033	.	-
Contig16560	10739	15653	Locus_68938	.	+
Contig16592	2	14909	Locus_182642	.	-
Contig16600	4793	6643	Locus_58827	.	+
Contig16616	6379	8085	Locus_64664	.	+
Contig166260	205	715	Locus_9638	.	+
Contig16628	5896	7282	Locus_61893	.	+
Contig1663	1731	14073	Locus_42360	.	-
Contig16630	10176	12282	Locus_179563	.	+
Contig1664	114569	118711	Locus_71000	.	+
Contig1664	122085	123188	Locus_71003	.	-
Contig16678	9679	16544	Locus_41436	.	+
Contig16685	20716	21494	Locus_67446	.	+
Contig16694	499	17371	Locus_165718	.	+
Contig16695	15074	16935	Locus_154087	.	+
Contig166987	43	941	Locus_90543	.	+
Contig16714	6652	11156	Locus_44551	.	+
Contig167229	648	791	blastnMacaque.Locus_395089	.	-
Contig16740	10413	10498	blastnMouse.ENSMUSG00000087652	.	-
Contig16740	16914	19282	Locus_105597	.	+
Contig16741	10617	18452	Locus_77065	.	-
Contig16756	4862	5533	Locus_124675	.	+
Contig167571	616	930	CUFF.139745	.	+
Contig16758	1069	16976	Locus_7737	.	+
Contig16763	10357	14395	Locus_125774	.	-
Contig16763	11638	18472	CUFF.121485	.	-
Contig16796	1423	6790	Locus_162739	.	+
Contig16802	3624	8681	Locus_183985	.	+
Contig16811	3817	5923	CUFF.81520	.	-
Contig16874	12131	19331	Locus_81014	.	-
Contig16882	7748	8587	Locus_46137	.	+
Contig168831	302	1179	Locus_53055	.	-
Contig16891	12707	13422	CUFF.33312	.	+
Contig16895	3090	4869	Locus_17208	.	+
Contig169292	230	1135	Locus_78931	.	-
Contig169303	149	1184	Locus_132993	.	-
Contig16936	7355	8940	Locus_182769	.	-
Contig16940	8119	11299	Locus_162338	.	+
Contig16958	1976	3154	Locus_55991	.	-
Contig16972	9909	10599	Locus_88905	.	-
Contig16988	10941	12043	Locus_8719	.	-
Contig16989	265	9804	Locus_9981	.	-
Contig17006	1674	10093	Locus_163753	.	+
Contig17009	5466	8147	Locus_124783	.	+
Contig17052	2839	3305	Locus_5876	.	+
Contig17055	5103	9796	Locus_161874	.	-
Contig17073	3261	4262	Locus_31796	.	-
Contig17073	7049	12110	Locus_31795	.	+
Contig17161	18483	22270	Locus_111968	.	+
Contig17171	3953	4073	blastnHuman.Locus_17811	.	-
Contig17186	9019	9717	Locus_179822	.	+
Contig17187	10235	11045	Locus_49300	.	-
Contig17193	1233	2621	Locus_98584	.	+
Contig17219	10499	11346	Locus_62430	.	-
Contig172284	19	1023	Locus_35668	.	+
Contig17230	1655	1843	blastnHuman.ENSG00000255740	.	-
Contig172327	1	525	CUFF.90264	.	+
Contig17239	9334	9412	blastnPan.Locus_7925	.	+
Contig17239	20653	21825	Locus_22520	.	-
Contig17244	932	4180	Locus_21246	.	-
Contig17248	5804	9979	Locus_112896	.	-
Contig17254	9777	11139	Locus_77379	.	-
Contig17272	5476	5561	blastnMouse.Locus_71586	.	-
Contig17290	6692	9976	Locus_123099	.	+
Contig17294	3482	9423	Locus_179786	.	-
Contig173048	33	645	Locus_125126	.	-
Contig173135	15	755	Locus_4093	.	+
Contig17317	1335	2140	Locus_78589	.	-
Contig17336	14048	15111	CUFF.26850	.	-
Contig17338	4636	6401	Locus_52197	.	+
Contig17345	8223	10937	Locus_21755	.	-
Contig17349	15319	15393	blastnPan.CUFF.279973	.	+
Contig17350	1	16567	Locus_165157	.	+
Contig17383	20698	22720	Locus_6320	.	+
Contig173898	1	480	Locus_161818	.	-
Contig17391	7516	11029	Locus_63547	.	-
Contig17392	309	757	Locus_71931	.	+
Contig1741	108358	114174	Locus_50592	.	+
Contig17421	6185	8169	Locus_46089	.	+
Contig17463	9349	13954	Locus_175439	.	-
Contig17475	5208	15066	Locus_135504	.	-
Contig17476	7402	15436	Locus_149977	.	+
Contig17476	15755	17582	Locus_149978	.	+
Contig17501	9957	12640	Locus_105028	.	-
Contig17503	8383	11181	Locus_16731	.	-
Contig17513	7571	13762	Locus_112098	.	-
Contig1754	34976	40602	Locus_148271	.	-
Contig17567	1320	4415	Locus_123178	.	-
Contig17578	92	1512	Locus_105729	.	+
Contig17580	6539	11464	Locus_65007	.	+
Contig17592	3803	13100	CUFF.148963	.	-
Contig175988	163	548	Locus_134232	.	-
Contig17621	233	8431	Locus_138621	.	+
Contig17622	4330	8278	Locus_7661	.	+
Contig17627	875	10016	Locus_175355	.	+
Contig17643	2422	3511	Locus_162779	.	+
Contig17677	5684	10038	Locus_152821	.	-
Contig17701	4662	5697	Locus_163673	.	-
Contig17709	344	18472	Locus_56137	.	+
Contig17746	6703	12794	Locus_124280	.	-
Contig177680	73	1348	Locus_29753	.	-
Contig17772	12319	13101	Locus_190727	.	-
Contig177871	57	638	Locus_153448	.	-
Contig17795	7064	7764	Locus_163744	.	-
Contig17802	6586	12763	Locus_31642	.	-
Contig17821	6314	10355	Locus_69987	.	-
Contig178600	1	431	Locus_193279	.	-
Contig17865	2530	6240	Locus_54232	.	+
Contig17890	3327	4503	Locus_149077	.	+
Contig178952	106	651	Locus_2102	.	-
Contig179016	685	764	blastnGorilla.Locus_195734	.	-
Contig17932	2937	8113	Locus_118532	.	-
Contig17939	5266	7417	Locus_90177	.	+
Contig17939	8604	10935	Locus_90179	.	-
Contig179493	277	510	blastnHuman.ENSG00000236528	.	-
Contig17972	4030	7529	Locus_67368	.	+
Contig17998	10042	10172	blastnOpossum.Locus_316900	.	-
Contig18012	1226	4995	Locus_7581	.	-
Contig18018	8490	9070	Locus_122476	.	+
Contig1802	7850	16623	Locus_61389	.	-
Contig18026	9001	12812	Locus_70175	.	+
Contig18054	1269	3301	Locus_42568	.	-
Contig18055	8450	18751	Locus_8914	.	-
Contig18058	11146	16747	Locus_89648	.	-
Contig18092	1851	3567	Locus_1147	.	+
Contig18097	7271	9905	Locus_37579	.	-
Contig180981	1	455	Locus_24249	.	+
Contig18109	25308	25426	blastnHuman.ENSG00000254129	.	+
Contig181111	875	966	blastnOpossum.Locus_373350	.	-
Contig181420	1	925	CUFF.119648	.	-
Contig1816	631	26487	Locus_100731	.	-
Contig18166	10112	12208	CUFF.67143	.	-
Contig18182	15152	15240	blastnOpossum.Locus_377818	.	+
Contig18190	848	4786	Locus_135632	.	-
Contig18216	201	19054	Locus_58	.	-
Contig18218	2656	11417	Locus_46339	.	-
Contig18258	6131	10560	Locus_72040	.	+
Contig18266	4206	7057	Locus_173562	.	-
Contig182724	2	768	Locus_147448	.	+
Contig18280	8051	16702	Locus_194329	.	-
Contig18281	15664	15745	blastnHuman.ENSG00000233590	.	+
Contig18283	2602	3551	Locus_113813	.	-
Contig18283	5542	6308	Locus_113812	.	-
Contig18308	2466	5119	Locus_26998	.	+
Contig18311	6246	7188	Locus_175425	.	+
Contig18315	4705	7338	Locus_84819	.	-
Contig1832	82369	82639	blastnMacaque.CUFF.283664	.	-
Contig18320	413	4185	Locus_179879	.	-
Contig18345	5104	6575	Locus_7297	.	-
Contig18352	3502	3656	blastnMouse.Locus_98907	.	-
Contig183607	150	974	Locus_51201	.	-
Contig183856	7	1251	Locus_136411	.	+
Contig18387	9011	16316	Locus_146792	.	-
Contig18403	9619	23641	Locus_24645	.	-
Contig18408	6327	10881	Locus_101645	.	+
Contig18409	1194	4219	Locus_79706	.	+
Contig18412	4	739	Locus_77331	.	-
Contig184176	239	695	CUFF.581	.	+
Contig18421	3713	4912	Locus_25759	.	-
Contig1843	11615	13656	Locus_32772	.	+
Contig18432	12172	17449	Locus_100503	.	+
Contig18433	6089	8927	Locus_132455	.	-
Contig184541	514	1060	Locus_31447	.	+
Contig18455	13049	13454	Locus_343	.	+
Contig18474	15338	16213	Locus_56865	.	-
Contig18495	98	5503	Locus_152413	.	-
Contig18495	7162	13400	Locus_152414	.	-
Contig18495	10254	12329	Locus_152412	.	+
Contig18497	5643	8038	Locus_84777	.	+
Contig18507	909	8488	Locus_51807	.	+
Contig18527	834	4274	Locus_153556	.	+
Contig18538	109	8671	Locus_43134	.	+
Contig18538	4038	6165	Locus_43136	.	-
Contig18557	1146	4152	Locus_78193	.	+
Contig18569	1612	8069	Locus_36756	.	-
Contig185720	77	782	Locus_9315	.	+
Contig18579	49	7681	Locus_130031	.	-
Contig18581	6543	8872	Locus_68644	.	-
Contig18592	6279	11679	Locus_25134	.	+
Contig185943	147	978	Locus_164870	.	-
Contig186286	125	588	CUFF.56991	.	+
Contig186379	11	844	Locus_107360	.	-
Contig18648	370	10982	Locus_116862	.	+
Contig18720	13396	14647	Locus_43160	.	+
Contig18727	7836	9778	CUFF.88688	.	+
Contig18727	9859	10940	Locus_91534	.	-
Contig18737	4020	4937	Locus_61485	.	+
Contig187388	388	901	Locus_33976	.	+
Contig18740	13774	18952	Locus_108287	.	+
Contig18776	940	10105	Locus_125713	.	+
Contig18790	3314	5113	Locus_182571	.	+
Contig187915	3	906	Locus_91045	.	-
Contig18816	6658	8986	Locus_1055	.	-
Contig18822	3973	5828	Locus_24214	.	-
Contig18836	2892	8559	Locus_162178	.	+
Contig18844	4994	16913	Locus_134580	.	-
Contig188464	208	852	Locus_51368	.	-
Contig18852	3347	7159	Locus_102983	.	-
Contig18866	4235	9418	Locus_72010	.	-
Contig18867	2524	2808	blastnMouse.Locus_14012	.	-
Contig18868	974	11729	Locus_101727	.	-
Contig18877	45	1436	CUFF.78150	.	+
Contig18878	1321	6760	Locus_21812	.	-
Contig18882	943	2386	Locus_157343	.	-
Contig18891	6550	11963	Locus_96592	.	+
Contig18896	3	2007	Locus_15764	.	-
Contig18909	5979	11703	Locus_35981	.	+
Contig18924	7097	13757	Locus_51869	.	-
Contig18932	4756	6897	Locus_68291	.	+
Contig189349	33	792	Locus_3378	.	+
Contig189371	718	1563	Locus_59087	.	+
Contig189459	152	895	Locus_192760	.	-
Contig189651	131	224	blastnHuman.ENSG00000235033	.	+
Contig189658	49	747	Locus_107838	.	-
Contig18970	9456	10141	Locus_9976	.	-
Contig18976	13420	15162	Locus_179412	.	-
Contig190	82886	192734	Locus_96066	.	+
Contig190	233093	258994	Locus_96070	.	-
Contig190	326656	338163	Locus_96057	.	+
Contig190	427841	515031	Locus_96065	.	+
Contig190	481968	482172	blastnGorilla.Locus_224967	.	+
Contig190	997557	1184198	Locus_96062	.	+
Contig19000	8	4399	Locus_138995	.	-
Contig19005	6538	7894	Locus_51252	.	+
Contig19007	8169	11627	Locus_96700	.	-
Contig19008	9110	12116	Locus_98583	.	+
Contig19063	297	2122	Locus_183245	.	+
Contig19068	24	1781	Locus_193817	.	+
Contig19068	8717	9790	Locus_193818	.	+
Contig19077	654	2725	Locus_100549	.	+
Contig190961	319	959	Locus_37305	.	+
Contig19115	2613	3239	Locus_98477	.	+
Contig19124	9243	16990	Locus_196795	.	+
Contig19125	4523	6003	Locus_26472	.	-
Contig1914	60651	83826	Locus_178602	.	+
Contig19140	341	11459	Locus_138628	.	+
Contig19157	8478	15111	CUFF.117295	.	+
Contig1918	21539	36705	Locus_123609	.	-
Contig19230	6289	8780	CUFF.4363	.	+
Contig1929	39222	39333	blastnMacaque.CUFF.316303	.	+
Contig1929	50800	53071	Locus_26156	.	+
Contig19292	4985	7863	CUFF.99586	.	-
Contig19310	3257	11966	Locus_24575	.	-
Contig19313	286	4130	Locus_102465	.	-
Contig19328	619	11207	Locus_84889	.	+
Contig19335	5891	6036	blastnOpossum.Locus_32755	.	+
Contig19346	1855	2560	Locus_29337	.	+
Contig19373	1537	2175	Locus_26314	.	-
Contig19375	5539	9521	Locus_56020	.	+
Contig19385	9053	9202	blastnHuman.ENSG00000236546	.	+
Contig19387	7844	8310	Locus_97005	.	+
Contig19415	6271	7731	Locus_117850	.	+
Contig19432	7068	9158	Locus_108620	.	+
Contig19432	9521	10054	Locus_108616	.	+
Contig19432	11101	20629	Locus_108615	.	+
Contig19437	152	7268	Locus_29872	.	+
Contig19459	5418	15015	Locus_82743	.	-
Contig19474	10136	10625	Locus_108429	.	+
Contig194895	1	529	Locus_93	.	-
Contig195	329874	334572	Locus_146539	.	-
Contig195	383633	387087	Locus_146515	.	+
Contig195	390285	391652	Locus_146530	.	+
Contig195	394599	398641	Locus_146535	.	-
Contig195	480410	512235	Locus_146541	.	-
Contig195	588837	611145	Locus_146540	.	-
Contig195	650397	650920	Locus_146543	.	-
Contig195	951852	953612	Locus_146518	.	+
Contig19505	8456	10232	Locus_24397	.	-
Contig19523	2230	8960	Locus_132336	.	-
Contig195329	1	443	Locus_31606	.	+
Contig19534	4611	10493	Locus_103219	.	-
Contig19541	3062	4752	CUFF.10076	.	-
Contig19564	7827	14452	Locus_91956	.	+
Contig1959	26900	31504	Locus_124336	.	+
Contig19646	18122	21572	Locus_174106	.	-
Contig1965	92084	94347	Locus_172181	.	-
Contig19658	6359	10498	Locus_84635	.	+
Contig19660	711	1975	Locus_125159	.	-
Contig19660	4577	7999	Locus_125158	.	+
Contig19673	6744	12161	Locus_133905	.	+
Contig196732	1	600	Locus_8543	.	-
Contig1973	2304	3037	Locus_26269	.	-
Contig1973	43050	44023	Locus_26270	.	-
Contig19733	9555	10148	Locus_56045	.	+
Contig19738	6825	8323	CUFF.123041	.	-
Contig197551	1	721	Locus_29737	.	-
Contig1976	88333	104363	Locus_5664	.	+
Contig1976	89382	91134	Locus_5665	.	-
Contig1976	112192	117391	Locus_5666	.	-
Contig19773	1222	2732	Locus_10327	.	+
Contig19774	571	5250	Locus_99813	.	-
Contig19799	1911	8803	Locus_195958	.	-
Contig19799	4203	6669	Locus_195957	.	+
Contig1980	60662	62096	Locus_170278	.	+
Contig19800	11639	12861	CUFF.21517	.	-
Contig19802	147	1048	CUFF.27399	.	-
Contig19812	547	4102	Locus_135881	.	+
Contig19812	5004	6385	Locus_135882	.	-
Contig19818	11025	12164	Locus_77376	.	-
Contig19883	9002	11118	Locus_147650	.	-
Contig19886	1941	8467	Locus_165972	.	+
Contig19899	2342	11113	Locus_114814	.	+
Contig19903	592	2620	Locus_147514	.	+
Contig19927	2967	10980	Locus_178534	.	-
Contig19930	1644	2864	Locus_33001	.	+
Contig19944	1338	10123	Locus_58402	.	+
Contig1995	15037	20163	Locus_9893	.	+
Contig19955	3407	3516	blastnGorilla.Locus_17892	.	+
Contig1996	29824	46901	Locus_71098	.	+
Contig19962	1798	2466	Locus_27758	.	+
Contig19963	980	7529	Locus_181598	.	+
Contig19969	423	4365	Locus_20822	.	-
Contig19984	11418	11620	blastnChicken.Locus_128034	.	+
Contig19985	18040	19708	Locus_147445	.	-
Contig19992	3429	7090	CUFF.120157	.	+
Contig20024	17970	19359	Locus_76306	.	-
Contig20045	16210	22523	Locus_90907	.	+
Contig20073	537	2610	CUFF.185622	.	-
Contig20078	2702	3822	Locus_107379	.	-
Contig20118	2563	11744	Locus_118476	.	+
Contig2016	40245	59400	Locus_106855	.	+
Contig20212	282	645	Locus_102059	.	+
Contig20216	6291	10612	Locus_72105	.	-
Contig20219	3439	7887	Locus_51994	.	+
Contig20228	1715	12389	Locus_28203	.	+
Contig20231	17399	18492	Locus_80283	.	+
Contig20247	4853	5578	Locus_58328	.	+
Contig202511	3	400	CUFF.124165	.	-
Contig20258	4763	9041	Locus_106087	.	+
Contig202721	144	636	Locus_35462	.	-
Contig2029	42266	44168	Locus_41365	.	-
Contig2032	36500	47199	Locus_164346	.	+
Contig20327	9907	10361	Locus_91449	.	+
Contig20331	2832	6747	Locus_25099	.	-
Contig20358	18410	20105	Locus_4088	.	+
Contig2039	9301	27767	Locus_142169	.	+
Contig2039	52616	52748	blastnMacaque.Locus_116229	.	+
Contig20393	4864	7184	Locus_182144	.	-
Contig20403	13578	16461	Locus_71095	.	-
Contig20410	3757	9376	Locus_97726	.	-
Contig20412	923	6053	CUFF.74774	.	+
Contig20419	2458	7855	Locus_7079	.	-
Contig20426	4542	9186	Locus_44390	.	-
Contig20447	3680	4582	Locus_196102	.	-
Contig20455	2587	6756	Locus_51988	.	-
Contig20486	1379	3242	Locus_121138	.	-
Contig20518	8834	10779	Locus_81520	.	+
Contig20535	2720	3289	Locus_144364	.	+
Contig20535	9049	9653	Locus_144363	.	+
Contig20546	1626	2484	Locus_53879	.	-
Contig20546	3511	6240	Locus_53880	.	-
Contig20560	6494	8226	CUFF.3248	.	+
Contig20574	10493	13191	Locus_40578	.	-
Contig20577	2655	5212	Locus_1627	.	-
Contig20581	2199	8050	Locus_195740	.	+
Contig20609	3147	4325	Locus_84989	.	-
Contig2061	13528	13948	CUFF.48523	.	+
Contig2061	75751	77149	Locus_50005	.	+
Contig20627	9627	11528	Locus_118197	.	-
Contig20641	1718	6201	Locus_114997	.	-
Contig20660	1019	2539	Locus_21591	.	-
Contig20673	1882	6884	Locus_50388	.	-
Contig206933	54	402	Locus_115321	.	-
Contig20709	5369	5609	blastnMouse.CUFF.209072	.	-
Contig20724	9981	14185	Locus_192875	.	+
Contig20734	2457	6675	Locus_108279	.	-
Contig20734	13802	14782	Locus_108280	.	-
Contig20737	7932	11496	Locus_190766	.	+
Contig207374	4	528	Locus_120317	.	+
Contig20751	1526	4195	Locus_98492	.	+
Contig20751	8546	13878	Locus_98493	.	+
Contig20764	2361	9862	Locus_58560	.	-
Contig20770	1335	6411	Locus_109053	.	-
Contig20782	2326	2948	Locus_102246	.	+
Contig20810	4917	9471	Locus_16367	.	-
Contig208137	11	468	Locus_101522	.	-
Contig20823	1477	6848	Locus_47026	.	+
Contig20832	5234	6531	Locus_148138	.	+
Contig20834	1208	3324	Locus_129209	.	-
Contig208342	3	708	Locus_24199	.	+
Contig20862	3653	10033	Locus_64643	.	-
Contig2087	65105	74774	Locus_65127	.	+
Contig20875	6832	12519	Locus_175274	.	+
Contig20899	3450	12118	Locus_132607	.	-
Contig20901	5575	7129	Locus_161847	.	-
Contig20902	6842	8902	Locus_144405	.	+
Contig20938	3317	7100	Locus_124478	.	-
Contig2096	74840	85498	Locus_95940	.	+
Contig21022	9176	10820	Locus_190231	.	-
Contig21041	16242	17404	Locus_54176	.	-
Contig210763	21	737	CUFF.114906	.	+
Contig21093	1225	5066	Locus_58094	.	-
Contig21101	5159	6562	Locus_115142	.	-
Contig21105	326	8333	Locus_159543	.	+
Contig21118	4012	7378	Locus_135704	.	-
Contig21123	6429	7827	Locus_130068	.	+
Contig2115	51985	53129	Locus_34032	.	-
Contig21153	10108	10868	Locus_138458	.	+
Contig211558	493	573	blastnOpossum.Locus_88057	.	-
Contig21175	5558	10633	Locus_21523	.	+
Contig21196	2792	5319	Locus_16092	.	-
Contig21198	2494	5467	Locus_131205	.	+
Contig21228	4428	7055	Locus_71146	.	+
Contig21228	8581	18398	Locus_71148	.	-
Contig2124	37639	49345	Locus_53054	.	+
Contig212507	114	705	Locus_150846	.	+
Contig21251	6044	13213	Locus_155475	.	+
Contig21264	9848	15945	Locus_119482	.	+
Contig21292	4381	14877	Locus_76120	.	-
Contig21292	6764	10647	Locus_76119	.	+
Contig21320	24	6035	Locus_129670	.	+
Contig21323	7464	9047	Locus_3393	.	+
Contig21328	13679	14077	Locus_107241	.	-
Contig21340	4050	5410	Locus_112212	.	-
Contig21354	5949	7786	Locus_154071	.	-
Contig21369	318	2335	Locus_167552	.	-
Contig21369	4871	8100	Locus_167551	.	+
Contig213845	241	844	Locus_35090	.	+
Contig2139	36153	41116	Locus_150196	.	+
Contig21396	1295	3902	Locus_95738	.	+
Contig214	182688	190058	Locus_5398	.	-
Contig214	376747	387371	Locus_5344	.	+
Contig214	1048011	1049254	Locus_5385	.	-
Contig214	1270048	1296806	Locus_5384	.	-
Contig214038	32	726	Locus_81905	.	+
Contig21416	12957	18063	Locus_196282	.	+
Contig21472	6413	9355	Locus_51320	.	+
Contig21479	5574	6292	Locus_55881	.	+
Contig21479	13536	14033	Locus_55880	.	+
Contig21479	16021	16951	Locus_55878	.	+
Contig21486	12868	14076	Locus_127906	.	+
Contig21487	10568	12456	Locus_79718	.	-
Contig21503	5345	13759	Locus_85020	.	-
Contig21511	8246	11538	Locus_135308	.	-
Contig21523	3599	5532	Locus_48716	.	+
Contig21538	13097	15746	Locus_62753	.	-
Contig2154	10645	51430	Locus_121461	.	+
Contig21549	868	3441	Locus_94051	.	+
Contig21576	6195	6315	blastnMouse.Locus_92890	.	-
Contig21582	4491	11162	Locus_48857	.	-
Contig21585	7336	9321	Locus_164397	.	+
Contig21590	562	5371	Locus_148677	.	-
Contig21623	3895	4670	Locus_164875	.	+
Contig21635	6605	6680	blastnGorilla.Locus_464951	.	-
Contig21653	3317	6108	Locus_106645	.	+
Contig21658	4137	10378	Locus_26927	.	+
Contig21678	6297	9324	Locus_148828	.	-
Contig21701	5830	10736	Locus_105481	.	-
Contig217221	73	834	Locus_6893	.	+
Contig21725	16340	17447	CUFF.5639	.	-
Contig21741	3853	5763	Locus_4076	.	-
Contig21757	4992	13551	Locus_134419	.	+
Contig2180	3284	43251	Locus_92642	.	-
Contig21830	9143	13335	Locus_144299	.	+
Contig21839	1763	8827	Locus_67773	.	-
Contig218603	329	864	Locus_44460	.	-
Contig21861	7080	9933	Locus_126605	.	-
Contig21887	2438	5370	Locus_37290	.	+
Contig219	242376	282209	Locus_142769	.	-
Contig219	1005048	1007012	blastnChicken.CUFF.226595	.	-
Contig219	1104769	1104863	blastnMouse.Locus_110819	.	-
Contig219	1252314	1254240	Locus_142762	.	+
Contig21914	9568	15769	Locus_121062	.	-
Contig21928	1130	7058	Locus_143228	.	+
Contig21928	6073	7800	CUFF.137932	.	+
Contig21948	17	1096	Locus_142138	.	+
Contig2197	47927	49362	Locus_130497	.	-
Contig2197	54852	58798	Locus_130495	.	+
Contig21996	10636	14936	Locus_16117	.	-
Contig22	465719	466694	blastnMacaque.Locus_313770	.	-
Contig22	1387946	1524778	Locus_19500	.	-
Contig22	1450222	1453344	Locus_19524	.	-
Contig22	2487320	2525726	Locus_19520	.	-
Contig22	2653658	2686222	Locus_19440	.	+
Contig22	2995321	3147938	Locus_19547	.	-
Contig22	3007520	3015272	Locus_19449	.	+
Contig22	3018352	3022615	Locus_19441	.	+
Contig22	3127320	3136145	Locus_19459	.	+
Contig22	3154972	3159343	Locus_19538	.	-
Contig22	3435379	3435862	Locus_19531	.	-
Contig22	4051019	4053226	Locus_19484	.	+
Contig22015	3805	5198	Locus_147787	.	-
Contig22019	4036	5624	Locus_51463	.	-
Contig22024	4304	5391	Locus_84040	.	+
Contig22025	4168	6825	Locus_102626	.	-
Contig22036	10757	10836	blastnMacaque.Locus_271866	.	-
Contig22039	9556	10293	Locus_155629	.	+
Contig2205	13830	15203	Locus_136658	.	-
Contig2205	59730	60397	Locus_136656	.	+
Contig22061	266	4842	Locus_183055	.	+
Contig22076	4217	10175	Locus_78868	.	+
Contig220855	55	857	Locus_149028	.	-
Contig22093	4144	7323	Locus_195772	.	-
Contig22094	3668	3818	blastnGorilla.Locus_149459	.	+
Contig22101	9212	9725	Locus_173708	.	-
Contig22102	1506	6291	Locus_134682	.	-
Contig22122	3724	5096	Locus_143833	.	-
Contig22133	9131	11196	Locus_193512	.	+
Contig22135	5497	6478	CUFF.149875	.	+
Contig22138	4071	8852	Locus_106767	.	+
Contig22141	6066	7850	CUFF.76547	.	+
Contig22164	623	5396	Locus_132936	.	+
Contig22172	3147	4981	Locus_63308	.	+
Contig22177	6703	6804	blastnMouse.Locus_26959	.	-
Contig22192	13416	15267	Locus_119348	.	+
Contig22192	18513	19239	Locus_119347	.	+
Contig221996	10	806	CUFF.48615	.	-
Contig22202	1190	2449	Locus_130004	.	+
Contig22204	8889	9480	CUFF.8779	.	+
Contig22216	401	11611	Locus_148404	.	-
Contig22216	1343	3720	Locus_148403	.	+
Contig22217	6435	15552	Locus_168364	.	-
Contig222264	120	460	Locus_180378	.	-
Contig22248	2780	8868	Locus_82005	.	-
Contig22258	1006	3530	Locus_181743	.	+
Contig2226	4801	57104	Locus_114962	.	-
Contig22288	15495	16444	Locus_193490	.	-
Contig2230	1	2710	Locus_63729	.	-
Contig2230	17854	35895	Locus_63728	.	+
Contig22312	2878	13822	Locus_143747	.	+
Contig22318	2890	4000	Locus_88941	.	+
Contig22318	17264	20663	Locus_88942	.	-
Contig223325	59	544	CUFF.187372	.	-
Contig22367	4639	13362	Locus_46780	.	+
Contig22390	3119	3581	Locus_154711	.	+
Contig22406	3798	9144	Locus_128254	.	+
Contig22407	2894	3636	Locus_190556	.	-
Contig22409	3270	5992	Locus_28246	.	-
Contig22443	2496	2643	blastnOpossum.Locus_90236	.	+
Contig22482	4130	6468	Locus_58273	.	-
Contig22492	5284	11528	blastnMouse.ENSMUSG00000086769	.	+
Contig22504	6313	10133	Locus_181411	.	+
Contig2251	34955	35096	blastnMouse.Locus_65926	.	+
Contig22523	7139	9303	Locus_91230	.	+
Contig22536	14102	15611	CUFF.153504	.	+
Contig22549	2285	4954	Locus_106082	.	+
Contig22553	1503	3639	Locus_95488	.	-
Contig22556	1137	6152	Locus_168710	.	+
Contig22579	5248	15292	Locus_120716	.	-
Contig22583	5347	5789	Locus_105631	.	+
Contig22599	8970	9800	Locus_99986	.	-
Contig22604	4815	9815	Locus_162150	.	+
Contig22623	1233	9121	Locus_90189	.	-
Contig22628	2662	9752	Locus_107001	.	+
Contig22645	9280	9959	Locus_22182	.	+
Contig2266	26415	39189	Locus_64795	.	+
Contig226712	178	789	CUFF.174557	.	-
Contig22672	404	11178	Locus_130588	.	+
Contig22674	5297	5830	Locus_155821	.	+
Contig22701	3272	9646	Locus_101127	.	-
Contig2271	89	2941	Locus_148754	.	-
Contig2273	15165	19741	Locus_128932	.	+
Contig22768	2961	9206	Locus_169113	.	+
Contig22777	2871	4637	CUFF.102190	.	-
Contig22779	16872	17259	blastnMacaque.Locus_40069	.	+
Contig22780	984	8197	Locus_180927	.	+
Contig227845	116	1136	Locus_64713	.	-
Contig22871	1474	2718	Locus_34855	.	-
Contig22876	3694	5436	Locus_81527	.	-
Contig22916	114	2682	Locus_145335	.	-
Contig22946	3663	9457	CUFF.75173	.	-
Contig2300	61419	62679	Locus_165809	.	-
Contig23014	8622	11474	CUFF.112841	.	+
Contig23069	8438	13178	Locus_155457	.	+
Contig23136	3467	9423	Locus_168690	.	-
Contig23141	6272	9735	Locus_123711	.	-
Contig23152	12670	13059	Locus_9422	.	-
Contig23162	1461	11135	Locus_8832	.	-
Contig23177	474	6116	Locus_44123	.	-
Contig23180	995	11270	Locus_150511	.	-
Contig23192	7589	9093	CUFF.165834	.	+
Contig231987	139	1026	CUFF.114082	.	-
Contig23213	5479	9446	Locus_118876	.	-
Contig23216	5590	9403	Locus_33078	.	-
Contig23220	6641	9437	Locus_109633	.	-
Contig23225	11441	12481	Locus_6056	.	+
Contig23247	9025	12043	Locus_116729	.	-
Contig23249	273	2538	CUFF.161779	.	-
Contig23249	3300	5136	Locus_167684	.	+
Contig2325	2684	4922	Locus_36144	.	+
Contig2325	7915	9828	Locus_36146	.	-
Contig23297	6602	8776	Locus_62911	.	+
Contig23303	6282	10534	CUFF.145896	.	-
Contig2332	14064	14154	blastnHuman.ENSG00000249306	.	+
Contig2332	64445	69679	Locus_153398	.	+
Contig23333	2710	7827	Locus_39616	.	-
Contig23337	3549	5635	Locus_131454	.	-
Contig23337	6702	7942	CUFF.126732	.	-
Contig23351	1781	3336	Locus_62693	.	+
Contig233564	40	529	Locus_149068	.	-
Contig23372	209	7593	Locus_69180	.	-
Contig23377	5917	8410	Locus_44395	.	-
Contig23381	3766	4279	CUFF.122368	.	-
Contig2341	5792	12863	Locus_107098	.	+
Contig23414	784	3299	Locus_131483	.	-
Contig23414	6251	9747	Locus_131482	.	+
Contig23450	622	2780	Locus_58892	.	-
Contig23483	3375	8748	Locus_119488	.	+
Contig23486	403	1911	Locus_3501	.	-
Contig23490	102	1736	Locus_45958	.	+
Contig23504	2566	10490	Locus_42173	.	+
Contig2355	59028	59407	blastnHuman.ENSG00000253100	.	+
Contig23566	12455	14799	Locus_164003	.	-
Contig235718	643	730	blastnMacaque.Locus_371188	.	-
Contig23575	6826	12769	Locus_48810	.	+
Contig23583	3812	3892	blastnHuman.XLOC_007184	.	-
Contig23611	3804	9851	Locus_123475	.	+
Contig2367	44580	48424	blastnHuman.ENSG00000250692	.	-
Contig23683	1568	6785	Locus_156066	.	-
Contig23714	11404	12126	Locus_1931	.	-
Contig23723	12129	14819	Locus_54687	.	-
Contig237289	1	570	Locus_51465	.	+
Contig237335	7	595	Locus_89531	.	+
Contig23739	3138	6389	Locus_32830	.	-
Contig237457	63	803	Locus_167919	.	-
Contig23750	1645	12102	Locus_39067	.	+
Contig237506	73	647	Locus_142933	.	+
Contig23762	7188	12315	CUFF.133449	.	+
Contig23769	905	9987	Locus_196223	.	-
Contig2381	58341	60143	Locus_41249	.	+
Contig23848	510	3777	Locus_113714	.	+
Contig23850	4090	7483	Locus_193925	.	-
Contig23865	9361	10655	Locus_149042	.	+
Contig23876	421	4656	Locus_21622	.	+
Contig238760	331	660	Locus_135489	.	+
Contig2389	1607	3543	Locus_91383	.	-
Contig23892	2167	10028	Locus_180948	.	+
Contig23935	248	3288	Locus_143132	.	-
Contig23935	3367	10038	CUFF.137842	.	-
Contig23948	13895	15470	Locus_119248	.	+
Contig23959	8113	8772	Locus_184063	.	-
Contig23963	2469	10612	Locus_61483	.	-
Contig23974	2429	5201	CUFF.54383	.	+
Contig239880	1	807	Locus_122395	.	-
Contig24000	5381	7929	Locus_16212	.	+
Contig24005	13722	13822	blastnMacaque.Locus_18670	.	-
Contig24006	12100	13031	Locus_109189	.	+
Contig24036	2737	4692	Locus_54611	.	-
Contig24037	4671	7319	Locus_91925	.	+
Contig24038	3285	13392	Locus_179843	.	-
Contig240406	6	1063	Locus_130665	.	+
Contig24042	7455	8664	Locus_28597	.	+
Contig24046	423	8213	Locus_162211	.	+
Contig24068	19865	20193	Locus_133631	.	+
Contig2408	44851	45027	blastnMacaque.Locus_139090	.	+
Contig2408	45116	46134	Locus_36896	.	-
Contig2409	24228	37991	Locus_52559	.	+
Contig2409	52964	60947	Locus_52560	.	+
Contig240923	506	823	Locus_79565	.	-
Contig24107	3968	6235	Locus_128242	.	+
Contig24121	6836	8146	Locus_164829	.	-
Contig241627	264	804	blastnHuman.ENSG00000232828	.	-
Contig241775	179	274	blastnMouse.ENSMUSG00000048628	.	-
Contig24191	4702	4861	blastnMacaque.Locus_115121	.	+
Contig242253	31	425	Locus_36122	.	+
Contig24230	11653	12947	blastnChicken.CUFF.63862	.	-
Contig242452	102	492	Locus_82237	.	+
Contig24274	6904	10313	Locus_178569	.	-
Contig24283	2638	3422	Locus_83034	.	-
Contig242858	783	864	blastnHuman.ENSG00000232413	.	-
Contig24286	2339	4784	Locus_180944	.	-
Contig24286	4101	6503	Locus_180941	.	+
Contig2432	49821	52913	Locus_183034	.	+
Contig2434	61674	61807	blastnMouse.ENSMUSG00000086281	.	+
Contig24364	13556	14783	Locus_15492	.	-
Contig24382	5603	7271	CUFF.158179	.	+
Contig2439	6303	49697	Locus_15437	.	-
Contig24416	1796	5052	Locus_79678	.	+
Contig24442	686	10314	Locus_134331	.	-
Contig24444	3491	5685	Locus_117748	.	+
Contig24448	514	1598	Locus_145291	.	+
Contig2445	21669	22550	Locus_121029	.	-
Contig24453	17308	17840	Locus_173622	.	-
Contig24476	4055	6929	Locus_164709	.	-
Contig24486	1734	7745	Locus_18363	.	-
Contig24497	4631	9001	Locus_181594	.	-
Contig24499	5644	8601	Locus_33657	.	+
Contig24549	6807	8792	Locus_21653	.	+
Contig24560	8707	8781	blastnHuman.XLOC_002477	.	+
Contig24567	5018	6094	Locus_109911	.	-
Contig245876	5	592	Locus_6087	.	-
Contig246114	3	552	Locus_52142	.	-
Contig24636	3219	4160	Locus_105184	.	+
Contig24636	5625	7310	Locus_105185	.	+
Contig24638	4188	9127	Locus_4559	.	-
Contig246556	20	463	Locus_45362	.	+
Contig24657	3304	5178	Locus_51536	.	+
Contig24670	1090	9978	Locus_154950	.	+
Contig24675	3659	5702	Locus_35970	.	+
Contig24688	5827	6566	Locus_173734	.	+
Contig2469	2846	43058	Locus_63103	.	-
Contig24691	5123	9340	Locus_168537	.	+
Contig24697	777	13302	Locus_80275	.	+
Contig24710	6848	7923	Locus_91824	.	+
Contig24745	8377	10530	Locus_72798	.	+
Contig247491	90	614	Locus_129784	.	-
Contig2476	19169	22066	Locus_145793	.	+
Contig2476	22408	31530	CUFF.140321	.	+
Contig2477	25575	29821	Locus_182077	.	-
Contig2478	13004	57638	Locus_154429	.	-
Contig247838	1	529	Locus_58031	.	+
Contig24791	2419	9346	Locus_120013	.	+
Contig24822	9847	10626	Locus_138417	.	+
Contig248316	48	724	Locus_88343	.	+
Contig24861	5169	6046	Locus_196665	.	-
Contig24866	1843	7163	Locus_98280	.	-
Contig2487	51110	60212	Locus_128728	.	-
Contig24887	6470	13025	Locus_91182	.	+
Contig24888	9251	9757	blastnHuman.ENSG00000228271	.	+
Contig24902	7902	8032	blastnHuman.ENSG00000232600	.	-
Contig24918	1665	4200	Locus_77106	.	+
Contig24928	3576	3804	blastnMouse.Locus_104774	.	-
Contig24933	4411	8467	Locus_66836	.	-
Contig2494	23292	24063	Locus_46000	.	-
Contig24943	3706	7700	Locus_49395	.	-
Contig249440	2	696	Locus_162314	.	+
Contig24952	4342	6104	Locus_19122	.	+
Contig2497	5211	11047	Locus_82810	.	-
Contig24977	2144	9768	Locus_124668	.	+
Contig24988	3494	8831	Locus_95497	.	+
Contig24992	1689	5861	Locus_89296	.	-
Contig25034	2726	9332	Locus_149441	.	-
Contig25057	7806	11287	Locus_77384	.	+
Contig25060	1766	2532	Locus_55668	.	+
Contig25063	1870	3455	Locus_21572	.	+
Contig250634	161	512	Locus_46012	.	+
Contig25076	5733	11823	Locus_118445	.	+
Contig25082	3874	7231	Locus_170441	.	+
Contig25096	1554	13433	Locus_167818	.	-
Contig25112	6205	10936	Locus_26199	.	+
Contig25168	2461	4691	Locus_95518	.	+
Contig25188	2157	3851	Locus_184380	.	+
Contig252098	324	406	blastnOpossum.Locus_189939	.	-
Contig25245	7280	8703	Locus_116226	.	-
Contig25245	9021	10739	Locus_116225	.	+
Contig252614	34	433	Locus_98433	.	-
Contig25278	8532	8893	Locus_123041	.	+
Contig25278	11881	13649	Locus_123042	.	+
Contig2528	10864	12261	Locus_180976	.	+
Contig2528	45238	45367	blastnOpossum.Locus_187069	.	+
Contig25280	8656	9406	Locus_40490	.	-
Contig25290	2269	4983	Locus_126549	.	+
Contig25297	4319	7551	Locus_28255	.	-
Contig25299	8669	10097	Locus_143004	.	-
Contig25330	790	7761	Locus_9941	.	-
Contig25351	1450	2668	Locus_36972	.	+
Contig25378	8782	13509	CUFF.116677	.	-
Contig25386	3509	7706	Locus_89283	.	+
Contig25389	5238	8161	Locus_81362	.	-
Contig2539	1840	7642	Locus_171206	.	+
Contig2539	12399	25059	Locus_171209	.	+
Contig25398	5409	9225	Locus_92196	.	+
Contig25414	4424	5940	Locus_69888	.	-
Contig2545	1961	3209	Locus_109004	.	+
Contig2545	57149	61003	Locus_109003	.	+
Contig2545	63348	64586	Locus_109005	.	-
Contig254539	72	805	Locus_96583	.	-
Contig25481	6307	8371	Locus_37974	.	-
Contig25481	10373	12129	CUFF.36925	.	-
Contig25490	6493	8432	Locus_162294	.	-
Contig25502	6079	11162	CUFF.65414	.	-
Contig25514	3799	12932	Locus_8149	.	+
Contig2556	8786	40128	Locus_114880	.	-
Contig2558	38513	41038	Locus_183260	.	+
Contig25583	4240	9641	Locus_26365	.	+
Contig25584	845	5291	Locus_112100	.	+
Contig25611	4061	5813	Locus_32078	.	-
Contig25621	2109	2900	Locus_78582	.	-
Contig25640	1127	11797	Locus_173558	.	-
Contig25644	754	4844	Locus_120587	.	-
Contig25644	3727	12449	Locus_120586	.	+
Contig25649	938	4022	Locus_105849	.	+
Contig25669	13339	15817	Locus_115849	.	-
Contig25688	9369	11074	CUFF.6783	.	+
Contig25693	1421	2798	Locus_48780	.	-
Contig25698	461	2307	Locus_84284	.	-
Contig25718	3012	4924	Locus_113100	.	-
Contig25735	1026	5560	Locus_4054	.	+
Contig25819	1133	6561	Locus_25615	.	+
Contig25821	568	5141	Locus_147043	.	+
Contig258301	29	1177	Locus_158847	.	-
Contig25858	3198	4643	Locus_117816	.	-
Contig2586	10045	12656	Locus_154556	.	-
Contig25867	5317	6816	Locus_28213	.	-
Contig25869	5798	8900	Locus_143521	.	-
Contig25870	4025	5119	Locus_190647	.	-
Contig25887	243	10318	Locus_85385	.	-
Contig25888	5455	7632	Locus_68194	.	+
Contig2592	6121	15339	Locus_25653	.	-
Contig25927	5813	6853	Locus_151657	.	-
Contig25938	74	7285	Locus_136660	.	+
Contig25952	7056	10660	Locus_79554	.	+
Contig259588	43	521	Locus_166949	.	-
Contig25973	3768	7481	Locus_109782	.	-
Contig25997	591	4978	Locus_68223	.	+
Contig25998	1838	2617	Locus_155675	.	-
Contig25998	5357	6162	Locus_155677	.	-
Contig26006	50	5703	Locus_106608	.	-
Contig26028	4216	8646	Locus_145148	.	+
Contig26029	13772	14620	Locus_192758	.	+
Contig26073	2922	6554	Locus_127736	.	+
Contig26105	7653	11699	Locus_124647	.	-
Contig26119	9502	11250	Locus_109285	.	-
Contig26192	1340	8730	Locus_42510	.	-
Contig26223	10566	15928	Locus_58824	.	-
Contig26236	9594	10533	Locus_26234	.	-
Contig26246	169	6928	CUFF.61438	.	-
Contig26246	10382	14205	Locus_63375	.	-
Contig2625	1074	18729	Locus_57316	.	-
Contig2625	7179	50024	Locus_57314	.	+
Contig26256	23	798	CUFF.77062	.	-
Contig26261	6396	8392	Locus_5851	.	+
Contig26298	5317	11405	Locus_130168	.	-
Contig263	660586	665809	Locus_123256	.	+
Contig263	829600	900855	Locus_123271	.	-
Contig26316	753	10018	Locus_113770	.	-
Contig26325	2125	13410	Locus_95494	.	+
Contig26329	4094	6259	Locus_72070	.	+
Contig26351	5507	6852	Locus_124796	.	+
Contig26363	2543	8475	Locus_81466	.	+
Contig2638	20082	20775	Locus_184150	.	+
Contig2638	48946	60068	Locus_184151	.	-
Contig26407	7503	7731	blastnPan.Locus_72564	.	+
Contig264394	192	375	blastnMouse.Locus_75260	.	+
Contig26440	8065	9137	Locus_27901	.	+
Contig26475	6363	11412	Locus_52006	.	-
Contig265373	20	491	Locus_82572	.	-
Contig26539	3550	4923	Locus_164294	.	-
Contig26577	1436	3590	Locus_15754	.	+
Contig26577	4541	5624	Locus_15755	.	+
Contig26578	6338	9357	Locus_119516	.	+
Contig26603	2085	8273	Locus_105765	.	-
Contig26615	9107	11338	Locus_113081	.	-
Contig26669	177	1884	Locus_68811	.	+
Contig2669	2474	4891	Locus_129147	.	-
Contig26692	6912	10017	Locus_118226	.	+
Contig26733	126	1162	Locus_184791	.	+
Contig26763	3033	5018	Locus_143231	.	+
Contig26836	7327	7478	blastnMouse.Locus_67195	.	-
Contig2684	12173	13995	Locus_29442	.	-
Contig26932	6434	7528	Locus_71981	.	-
Contig26955	5007	5106	blastnHuman.ENSG00000254661	.	+
Contig26961	3650	9686	Locus_5773	.	+
Contig26995	10861	13179	Locus_50069	.	-
Contig27031	12055	12737	CUFF.75921	.	-
Contig27037	3326	7742	Locus_44662	.	-
Contig27038	2772	3310	Locus_31410	.	-
Contig27054	1490	5958	Locus_32208	.	-
Contig27061	3009	6324	Locus_6737	.	-
Contig27064	10978	14026	Locus_190554	.	+
Contig27076	4671	10690	Locus_144823	.	+
Contig2708	33617	39278	Locus_192487	.	-
Contig2708	43638	52779	Locus_192486	.	-
Contig27081	159	4283	Locus_50046	.	-
Contig27096	8108	10192	Locus_28218	.	-
Contig27118	88	2601	CUFF.16401	.	+
Contig27136	5918	10368	Locus_1814	.	+
Contig27141	6832	7569	Locus_22081	.	+
Contig27162	9691	9913	blastnChicken.Locus_50102	.	-
Contig2718	3397	37516	Locus_157317	.	-
Contig27184	385	2814	Locus_28263	.	+
Contig2720	24710	33635	Locus_119244	.	-
Contig27235	6611	7375	Locus_147446	.	-
Contig27266	8467	13174	Locus_76275	.	+
Contig27299	5701	8810	Locus_107527	.	+
Contig273	783170	783258	blastnGorilla.Locus_318725	.	-
Contig273146	156	576	Locus_161895	.	-
Contig2738	74531	77623	Locus_68241	.	-
Contig27397	3158	7867	Locus_83721	.	+
Contig27435	1195	5805	Locus_59303	.	-
Contig27440	45	1401	Locus_2599	.	+
Contig27440	4744	9869	Locus_2598	.	+
Contig27441	5556	6010	Locus_69780	.	-
Contig27467	3789	4304	Locus_147316	.	+
Contig27486	4594	5467	Locus_193424	.	-
Contig27493	3342	4523	Locus_26680	.	-
Contig27517	4569	5898	Locus_2548	.	+
Contig27521	1387	6067	Locus_149481	.	+
Contig27536	3079	6934	Locus_116261	.	-
Contig27537	2922	5013	Locus_32621	.	+
Contig27558	3608	7877	Locus_51563	.	-
Contig2756	13814	14951	Locus_182349	.	-
Contig27569	6301	8156	Locus_171066	.	+
Contig27594	3319	8268	CUFF.81024	.	+
Contig2760	33402	35421	Locus_19302	.	+
Contig276296	448	813	Locus_67811	.	-
Contig27713	3024	5036	Locus_98076	.	-
Contig27731	4450	5211	Locus_184308	.	-
Contig27742	1845	6277	Locus_153569	.	-
Contig27772	1	5884	Locus_95980	.	+
Contig27789	652	4040	Locus_71316	.	+
Contig27797	3528	6044	Locus_34082	.	-
Contig27799	2716	7292	Locus_112118	.	+
Contig2784	43810	46157	Locus_171478	.	-
Contig27841	3621	4527	Locus_89485	.	-
Contig27850	1341	9448	Locus_52298	.	-
Contig27870	6003	11870	Locus_184194	.	+
Contig27876	12414	13020	Locus_88740	.	+
Contig2788	20012	22484	Locus_183935	.	-
Contig27887	5191	6578	Locus_54584	.	+
Contig27890	169	9573	Locus_118916	.	-
Contig27897	8401	9324	Locus_159586	.	-
Contig279227	227	768	Locus_133486	.	-
Contig27932	5983	6684	Locus_9319	.	+
Contig279605	99	703	Locus_115023	.	-
Contig27970	14374	14836	Locus_61325	.	-
Contig27973	6451	7462	Locus_144886	.	+
Contig27974	4686	6697	Locus_163394	.	-
Contig2798	33769	35164	Locus_62984	.	+
Contig27982	1040	8408	Locus_32622	.	-
Contig279906	60	656	Locus_46101	.	+
Contig27992	4522	5547	Locus_167725	.	+
Contig27999	1893	5738	Locus_149258	.	-
Contig28008	35	6319	Locus_133627	.	-
Contig28009	6102	8552	Locus_64962	.	+
Contig28028	1041	4818	Locus_37542	.	+
Contig28032	1616	7797	Locus_77236	.	+
Contig28036	4737	10759	CUFF.117015	.	+
Contig28055	3520	6682	Locus_105416	.	+
Contig28057	6193	7323	Locus_128740	.	+
Contig2806	40179	52719	Locus_51972	.	+
Contig28063	1711	13488	Locus_82846	.	+
Contig28066	1655	2434	Locus_129005	.	-
Contig280822	114	709	CUFF.55660	.	-
Contig28100	2951	3866	Locus_27787	.	-
Contig28100	5471	9176	CUFF.27298	.	+
Contig281062	300	686	Locus_9670	.	+
Contig281688	40	414	CUFF.87718	.	-
Contig28176	4662	5566	Locus_196257	.	+
Contig28188	2033	4398	Locus_15504	.	+
Contig2827	386	3928	Locus_179977	.	-
Contig28270	5971	9043	Locus_61273	.	-
Contig28278	4970	8905	Locus_62106	.	-
Contig28298	3917	5910	Locus_119270	.	+
Contig283	297543	303526	blastnMouse.ENSMUSG00000087700	.	-
Contig283	374658	380268	Locus_45089	.	+
Contig28301	1384	2804	Locus_181709	.	-
Contig28306	6538	9625	Locus_76428	.	-
Contig28321	2286	4800	Locus_51471	.	+
Contig28351	6371	7965	Locus_82075	.	-
Contig28370	876	2362	Locus_168697	.	-
Contig28389	844	1683	Locus_81530	.	-
Contig28396	5708	8021	Locus_117877	.	+
Contig2840	21209	37764	Locus_16506	.	-
Contig28405	6893	8673	Locus_172262	.	+
Contig2843	55151	55262	blastnOpossum.Locus_377146	.	-
Contig284337	211	522	Locus_5668	.	-
Contig2844	9488	50223	Locus_68443	.	+
Contig28444	733	5703	Locus_142503	.	-
Contig28487	1914	9869	Locus_56404	.	-
Contig28497	7869	8764	Locus_119751	.	-
Contig28503	20	1063	Locus_62419	.	-
Contig28513	7381	10346	Locus_192895	.	+
Contig28515	581	7492	Locus_112039	.	-
Contig28533	2306	3428	Locus_124397	.	+
Contig28574	6833	7763	Locus_48588	.	-
Contig285781	57	752	Locus_51206	.	+
Contig28579	5609	8021	Locus_160423	.	-
Contig28594	929	1780	Locus_33960	.	+
Contig28605	4548	6034	Locus_54755	.	-
Contig28605	6127	8353	Locus_54754	.	-
Contig28610	4314	7199	Locus_28499	.	-
Contig28624	6275	8067	Locus_114102	.	-
Contig2863	27648	32661	Locus_9839	.	+
Contig28636	3535	6622	Locus_69299	.	-
Contig28655	4708	6424	Locus_61589	.	+
Contig28661	2979	9512	Locus_9785	.	-
Contig28670	2932	6951	Locus_28106	.	+
Contig28685	3313	4651	Locus_18183	.	+
Contig286967	66	415	Locus_89579	.	-
Contig286991	70	744	Locus_84637	.	-
Contig28720	4076	6222	Locus_91804	.	-
Contig28750	6666	11321	CUFF.188878	.	-
Contig287571	70	457	Locus_68360	.	-
Contig28768	2111	5200	Locus_58387	.	-
Contig2881	26016	34820	Locus_143586	.	-
Contig28825	4674	5223	Locus_120428	.	+
Contig28828	4097	5135	Locus_76366	.	-
Contig28833	4264	9826	Locus_130281	.	+
Contig288412	70	668	Locus_145658	.	-
Contig28846	4112	8028	Locus_70128	.	+
Contig28868	1649	4382	Locus_179380	.	-
Contig28872	331	8425	Locus_102128	.	+
Contig28878	9834	11222	Locus_155406	.	+
Contig288969	490	876	Locus_24522	.	-
Contig2891	9521	18309	blastnHuman.ENSG00000225106	.	+
Contig28917	3502	5106	Locus_152978	.	-
Contig28953	5685	9342	Locus_105584	.	-
Contig29002	264	5923	Locus_80773	.	+
Contig29012	1	5842	Locus_173588	.	-
Contig29051	2724	3104	Locus_6820	.	+
Contig29059	7572	15295	Locus_115082	.	-
Contig291212	4	402	Locus_28036	.	+
Contig29122	312	1642	Locus_151151	.	+
Contig2913	4464	16023	Locus_1756	.	-
Contig291421	38	994	Locus_128603	.	+
Contig29166	7737	8448	Locus_17170	.	+
Contig292002	78	674	Locus_133247	.	-
Contig292674	35	692	Locus_154932	.	-
Contig29280	1538	11640	Locus_181231	.	-
Contig2929	31379	49329	Locus_105662	.	-
Contig29297	1778	3280	Locus_33905	.	-
Contig2930	3587	38059	Locus_91867	.	+
Contig2931	1753	8763	Locus_9516	.	-
Contig2931	11812	15571	Locus_9515	.	-
Contig2931	26212	26693	Locus_9517	.	-
Contig29348	3405	5424	CUFF.75013	.	-
Contig293884	115	610	Locus_159963	.	-
Contig29403	3190	7030	Locus_43979	.	-
Contig29408	1624	5036	Locus_89591	.	+
Contig29427	275	2786	Locus_142437	.	+
Contig29433	1139	4462	Locus_31965	.	-
Contig29457	1650	4101	Locus_39225	.	-
Contig29474	4573	8665	Locus_146152	.	+
Contig294790	195	543	Locus_145946	.	-
Contig29567	2192	6746	Locus_134136	.	+
Contig29572	5224	5955	Locus_155682	.	+
Contig29585	365	8399	Locus_179516	.	-
Contig29602	2	6098	Locus_159203	.	-
Contig29607	4832	8116	Locus_103350	.	-
Contig29636	1537	10065	Locus_20073	.	+
Contig29679	9	2323	CUFF.41297	.	+
Contig29697	1544	3641	Locus_59712	.	-
Contig29708	6605	7348	Locus_114229	.	-
Contig29725	1	2288	Locus_194175	.	+
Contig2974	8892	33926	Locus_83672	.	+
Contig2975	4503	11500	Locus_169502	.	+
Contig29795	4878	7180	Locus_162768	.	-
Contig29830	101	3795	Locus_56448	.	-
Contig29840	13463	14388	Locus_49627	.	-
Contig29873	4	10875	Locus_28045	.	-
Contig2996	15530	31804	Locus_374	.	+
Contig29985	249	7411	Locus_46525	.	+
Contig30036	6826	8062	CUFF.79428	.	-
Contig30057	5104	7841	Locus_105388	.	-
Contig30082	3811	6437	Locus_106387	.	-
Contig3013	1394	2495	Locus_55950	.	+
Contig30133	2282	6884	Locus_33893	.	-
Contig30133	4482	4993	Locus_33892	.	+
Contig30138	6516	10252	Locus_51656	.	-
Contig30161	4456	5034	CUFF.68627	.	-
Contig3018	38153	38953	Locus_9412	.	+
Contig3020	7613	24785	Locus_32490	.	-
Contig3021	50873	53417	CUFF.20588	.	+
Contig30211	3935	8662	Locus_172082	.	-
Contig30261	1792	3421	CUFF.157588	.	+
Contig30268	7516	7653	blastnPan.CUFF.340524	.	+
Contig30275	5872	8977	Locus_141951	.	-
Contig30288	3976	5282	Locus_566	.	+
Contig3036	2089	30471	Locus_119204	.	-
Contig30397	2823	5080	Locus_46852	.	-
Contig30405	4724	8363	Locus_99704	.	+
Contig30428	535	4386	Locus_17135	.	-
Contig30438	3062	5575	Locus_23850	.	-
Contig30468	5108	5761	Locus_4696	.	+
Contig30500	3020	7402	Locus_109450	.	+
Contig30516	4266	5382	Locus_154178	.	+
Contig30565	2819	5905	Locus_112585	.	-
Contig3058	24842	24945	blastnOpossum.Locus_34292	.	+
Contig30600	3524	4678	Locus_32067	.	+
Contig3063	12244	35803	Locus_36785	.	+
Contig30631	2384	5119	Locus_112635	.	+
Contig30635	394	1268	Locus_125565	.	+
Contig3064	11647	11885	blastnMouse.Locus_99108	.	-
Contig30700	69	5572	Locus_19296	.	-
Contig30703	5423	8055	Locus_82593	.	+
Contig30727	281	1029	Locus_125738	.	-
Contig3073	5884	40183	Locus_66734	.	+
Contig3079	23	928	Locus_105114	.	-
Contig308	96182	99628	Locus_138914	.	-
Contig308	100931	103410	Locus_138928	.	-
Contig308	726072	743947	Locus_138930	.	-
Contig30817	642	1239	CUFF.136888	.	-
Contig30841	4334	4547	blastnHuman.ENSG00000227695	.	-
Contig30841	4666	4811	blastnOpossum.Locus_318276	.	-
Contig30844	5219	5777	CUFF.23992	.	-
Contig30844	6997	8180	Locus_24404	.	-
Contig3085	24171	24288	blastnHuman.ENSG00000231061	.	+
Contig30871	8759	10979	Locus_152383	.	-
Contig30885	1964	5651	Locus_168310	.	-
Contig30915	5044	6463	Locus_134302	.	-
Contig30918	1106	5330	Locus_106864	.	+
Contig30925	8487	9130	Locus_129647	.	+
Contig30970	10257	10648	Locus_112560	.	-
Contig30972	3677	5977	Locus_171094	.	-
Contig3101	10137	25746	Locus_84402	.	+
Contig31022	7933	13688	Locus_142850	.	+
Contig31048	343	8801	Locus_162939	.	+
Contig3105	1486	3247	CUFF.43665	.	-
Contig3105	8656	14166	Locus_44863	.	-
Contig31057	696	7205	Locus_152968	.	-
Contig3110	42042	44235	Locus_82185	.	+
Contig31132	4907	5670	Locus_83725	.	-
Contig31137	714	8237	Locus_18706	.	-
Contig31141	902	7265	Locus_43216	.	+
Contig31159	4540	9390	Locus_2906	.	+
Contig31172	6504	8982	Locus_36525	.	-
Contig31242	5272	6521	CUFF.117918	.	-
Contig31248	1616	4480	Locus_153427	.	+
Contig31252	3685	6022	Locus_119306	.	-
Contig31273	5193	7338	Locus_164165	.	+
Contig31299	3333	4342	Locus_106989	.	+
Contig3132	6730	13099	Locus_95604	.	+
Contig3132	28890	45869	Locus_95605	.	-
Contig3133	42332	45503	Locus_17239	.	+
Contig31349	1655	6353	Locus_162705	.	-
Contig31397	1	11306	Locus_61515	.	+
Contig31406	3689	9013	Locus_2507	.	-
Contig31407	6217	9244	CUFF.38099	.	-
Contig31419	5833	6287	blastnOpossum.Locus_35996	.	+
Contig31483	521	3086	Locus_72278	.	+
Contig31608	4478	4924	Locus_35347	.	-
Contig3163	12585	13291	Locus_146674	.	-
Contig31630	1002	1582	CUFF.157726	.	+
Contig31669	6861	8810	Locus_162453	.	-
Contig31677	537	4120	Locus_194306	.	+
Contig31691	6296	8005	CUFF.19606	.	+
Contig31701	2886	9888	Locus_21711	.	-
Contig31807	4264	6937	Locus_78923	.	+
Contig31808	1499	2818	CUFF.161684	.	+
Contig31809	4533	6365	Locus_8045	.	-
Contig31819	120	3018	Locus_53042	.	-
Contig31828	6	7037	Locus_97656	.	+
Contig31856	92	261	blastnMouse.ENSMUSG00000087657	.	+
Contig31863	601	1339	Locus_42817	.	-
Contig3188	37331	50758	Locus_125628	.	+
Contig31903	1658	6953	Locus_161812	.	-
Contig31904	3156	4134	Locus_122891	.	-
Contig31920	1284	4027	CUFF.92157	.	+
Contig31924	459	1607	Locus_62670	.	-
Contig31973	4773	6063	Locus_976	.	+
Contig31975	2219	3664	Locus_80734	.	+
Contig32002	2201	3233	Locus_146037	.	-
Contig32016	3921	4290	Locus_27629	.	+
Contig3203	72031	72850	Locus_737	.	+
Contig32050	3915	4612	Locus_175238	.	+
Contig32139	3222	4127	Locus_159522	.	-
Contig32202	4170	6204	Locus_160253	.	+
Contig32244	3938	4850	CUFF.69664	.	+
Contig32251	169	1493	Locus_127958	.	+
Contig3228	43615	43726	blastnHuman.ENSG00000254497	.	+
Contig32305	4304	7284	Locus_44108	.	+
Contig3231	27	591	CUFF.89320	.	-
Contig3232	234	4637	Locus_42563	.	-
Contig32423	1936	2349	Locus_180241	.	-
Contig32445	2823	7540	blastnChicken.Locus_28537	.	+
Contig32470	3153	4421	Locus_192815	.	-
Contig32470	4544	6259	Locus_192814	.	+
Contig32472	279	2257	Locus_153445	.	+
Contig32476	2729	4303	Locus_5593	.	-
Contig3249	840	942	blastnHuman.ENSG00000242816	.	+
Contig32494	5518	7829	Locus_15774	.	+
Contig32508	47	4059	CUFF.78123	.	-
Contig32546	1808	4864	Locus_70138	.	-
Contig32555	8849	10122	Locus_42330	.	-
Contig32561	2301	3360	Locus_111934	.	+
Contig32561	5535	8953	Locus_111933	.	+
Contig32618	429	802	Locus_95765	.	+
Contig32627	934	5733	Locus_160358	.	+
Contig32711	4775	4855	blastnOpossum.Locus_91740	.	-
Contig3274	7375	28414	Locus_69788	.	-
Contig3277	35374	49969	Locus_118338	.	-
Contig32799	1169	3814	Locus_53116	.	+
Contig328	444167	444253	blastnOpossum.Locus_121970	.	-
Contig32804	3143	6399	Locus_121660	.	-
Contig32831	8593	9019	Locus_17	.	-
Contig32857	3175	5929	Locus_164569	.	+
Contig32863	4068	9032	Locus_39073	.	-
Contig32878	2997	7048	Locus_57358	.	+
Contig32892	7101	8118	Locus_84323	.	-
Contig32966	1429	5528	Locus_143125	.	+
Contig33022	2574	3972	Locus_66824	.	+
Contig3304	13730	18919	Locus_68306	.	-
Contig3304	14397	16076	Locus_68308	.	-
Contig33090	3149	4395	Locus_169845	.	+
Contig33128	78	7162	Locus_20817	.	+
Contig33138	482	3971	Locus_9772	.	+
Contig33151	6059	7945	Locus_4121	.	+
Contig3316	4863	21539	Locus_117534	.	-
Contig3316	10621	11308	Locus_117532	.	+
Contig33177	1045	4648	Locus_391	.	+
Contig33177	5084	5841	Locus_390	.	+
Contig3319	26484	29279	Locus_27743	.	+
Contig3319	29463	39269	Locus_27745	.	+
Contig3319	66674	68170	Locus_27744	.	+
Contig33288	2644	3381	Locus_169115	.	-
Contig33311	2734	8081	Locus_145766	.	-
Contig33338	501	3545	Locus_6177	.	+
Contig3334	128	7236	Locus_113829	.	+
Contig3334	48540	48990	Locus_113828	.	+
Contig33372	2260	6712	Locus_194216	.	+
Contig3339	9669	10867	Locus_117302	.	+
Contig33469	7961	8687	blastnGorilla.Locus_391213	.	-
Contig33472	2466	7490	Locus_169333	.	+
Contig33519	6955	7350	Locus_32224	.	-
Contig33521	8427	9411	Locus_125824	.	-
Contig33533	24	1772	Locus_78244	.	-
Contig33539	522	2528	Locus_1115	.	-
Contig33596	1083	1264	blastnGorilla.Locus_441293	.	-
Contig33644	428	2795	Locus_133457	.	-
Contig33681	7621	8693	Locus_84392	.	+
Contig33706	551	6550	Locus_35935	.	+
Contig3373	1853	4995	Locus_3810	.	+
Contig3375	33829	45104	Locus_183042	.	+
Contig33757	2552	4136	Locus_56043	.	+
Contig3378	17363	19140	Locus_9550	.	+
Contig33842	936	5886	Locus_129007	.	-
Contig33885	294	5664	Locus_54768	.	-
Contig33912	22	712	Locus_133578	.	+
Contig33920	27	1077	Locus_190785	.	+
Contig3398	4906	11110	Locus_108457	.	+
Contig34000	3416	8027	Locus_81573	.	+
Contig34022	3837	6749	Locus_130395	.	-
Contig3403	10185	12872	Locus_130322	.	-
Contig34093	4740	4820	blastnPan.Locus_93366	.	+
Contig341	184326	185213	Locus_68516	.	+
Contig341	519218	527416	Locus_68549	.	-
Contig341	908689	919964	Locus_68528	.	+
Contig34187	5412	6675	Locus_36190	.	+
Contig3422	66607	73209	Locus_3676	.	+
Contig34227	174	5492	Locus_108448	.	-
Contig34264	1175	2862	Locus_107067	.	-
Contig34277	6958	7739	Locus_92112	.	+
Contig34280	1609	2518	Locus_53784	.	+
Contig34293	62	5098	Locus_68058	.	+
Contig34298	1523	3755	Locus_130110	.	-
Contig34302	2793	4111	Locus_99821	.	-
Contig34347	7430	8431	Locus_17373	.	+
Contig34356	354	7206	Locus_184602	.	+
Contig34385	2255	4503	Locus_62442	.	+
Contig34507	31	1050	Locus_114203	.	-
Contig34547	3846	5062	Locus_72089	.	+
Contig34680	386	5743	Locus_2904	.	-
Contig3470	48400	53414	Locus_158956	.	+
Contig34727	1562	2049	Locus_37519	.	+
Contig34774	4575	5129	Locus_179375	.	-
Contig34790	112	3987	Locus_181047	.	-
Contig3481	11301	19873	Locus_184245	.	+
Contig349	316403	318707	Locus_183202	.	+
Contig349	677712	680610	Locus_183224	.	-
Contig349	681208	683954	Locus_183228	.	-
Contig349	797679	798238	Locus_183225	.	-
Contig34928	1952	2744	Locus_68312	.	-
Contig34957	2979	4816	Locus_155961	.	-
Contig3509	37123	44825	Locus_7638	.	+
Contig3509	45684	46403	Locus_7641	.	-
Contig3509	47389	48965	Locus_7639	.	+
[truncated: 4,857 more rows]
