# Supplementary material for: ortho2align: a sensitive approach for searching for orthologues of novel lncRNAs
Source: BMC Bioinformatics. 2022 Sep 19;23:384. doi: 10.1186/s12859-022-04929-y (PMC9487038; doi:10.1186/s12859-022-04929-y)
Supplement: Supplementary file 3 — Additional file 3. This ZIP archive contains files used for benchmarking – annotations of lncRNAs in six species in BED format along with TSV tables of orthologous correspondence between human lncRNAs and those of other species. [file 12859_2022_4929_MOESM3_ESM.zip › benchmark_dataset/rnas.galGal3.bed]

chr1	311452	315865	Locus_49101	.	-
chr1	324614	325287	Locus_48829	.	-
chr1	600141	601851	Locus_47632	.	+
chr1	1222799	1222904	blastnMouse.ENSMUSG00000087356	.	-
chr1	1797025	1803053	Locus_50330	.	-
chr1	2044747	2055447	Locus_45954	.	+
chr1	2173173	2225580	Locus_46618	.	+
chr1	2447670	2448188	Locus_49539	.	-
chr1	2635743	2637289	Locus_49704	.	-
chr1	2645401	2645899	Locus_48376	.	-
chr1	2645979	2647323	Locus_50303	.	-
chr1	2846035	2850379	Locus_48583	.	-
chr1	2850462	2851786	Locus_47221	.	+
chr1	3101839	3102754	Locus_50327	.	-
chr1	3311102	3316132	Locus_49452	.	-
chr1	3346913	3348654	CUFF.65340	.	+
chr1	3771807	3773947	Locus_50341	.	-
chr1	3774980	3780648	Locus_47965	.	+
chr1	4228482	4232971	Locus_50416	.	-
chr1	4469454	4469653	blastnHuman.ENSG00000226861	.	+
chr1	4682346	4693720	CUFF.65566	.	+
chr1	4700096	4712578	Locus_48497	.	-
chr1	4712658	4720518	Locus_46628	.	+
chr1	4966329	4966475	blastnMouse.Locus_36050	.	+
chr1	5166622	5171666	Locus_49242	.	-
chr1	5485687	5487809	Locus_46133	.	+
chr1	5745343	5748828	CUFF.65932	.	+
chr1	6337210	6339940	CUFF.65700	.	-
chr1	6347471	6357873	Locus_47327	.	+
chr1	6656125	6658641	CUFF.66091	.	-
chr1	6870945	6871913	Locus_48557	.	-
chr1	7406162	7418907	Locus_48015	.	+
chr1	7421152	7421976	Locus_48010	.	+
chr1	7458729	7461828	CUFF.66324	.	+
chr1	7499370	7499712	CUFF.66332	.	+
chr1	7665988	7667321	Locus_48871	.	-
chr1	7826623	7828773	Locus_50402	.	-
chr1	9160318	9163292	CUFF.66627	.	+
chr1	11538506	11540577	Locus_47553	.	+
chr1	11815164	11816606	Locus_50648	.	-
chr1	12342700	12345033	CUFF.66912	.	+
chr1	12348588	12351328	CUFF.66919	.	+
chr1	12582831	12598711	Locus_48475	.	-
chr1	12654732	12689261	Locus_46619	.	+
chr1	12780798	12785042	Locus_49573	.	-
chr1	13042363	13044413	Locus_46751	.	+
chr1	13610684	13613076	Locus_50468	.	-
chr1	13611784	13613914	Locus_48009	.	+
chr1	13614929	13616439	Locus_47947	.	+
chr1	13617919	13620446	CUFF.67207	.	-
chr1	13623558	13625632	Locus_48562	.	-
chr1	14398195	14399147	Locus_47177	.	+
chr1	14616056	14618336	CUFF.67479	.	-
chr1	14668054	14695251	CUFF.67499	.	-
chr1	15280009	15282737	Locus_48383	.	-
chr1	15325831	15326524	CUFF.67852	.	-
chr1	16313491	16315297	Locus_46397	.	+
chr1	16314056	16316065	Locus_49588	.	-
chr1	16325974	16330311	Locus_50347	.	-
chr1	16334810	16344786	CUFF.68090	.	+
chr1	16831955	16846874	Locus_45963	.	+
chr1	16887560	16891820	CUFF.68213	.	+
chr1	17025859	17026566	Locus_47482	.	+
chr1	17095254	17096258	Locus_49178	.	-
chr1	19190455	19202462	Locus_45898	.	+
chr1	19515289	19517883	Locus_48884	.	-
chr1	19874549	19876851	Locus_45994	.	+
chr1	20379469	20391148	Locus_50431	.	-
chr1	20424195	20429407	Locus_48787	.	-
chr1	20434758	20450341	Locus_45944	.	+
chr1	20477510	20478995	CUFF.68561	.	+
chr1	20736071	20741745	Locus_47669	.	+
chr1	20926312	21128236	Locus_49730	.	-
chr1	21090037	21090335	Locus_47823	.	+
chr1	21232186	21248145	Locus_49485	.	-
chr1	21282458	21302122	Locus_49234	.	-
chr1	21341179	21345505	Locus_48926	.	-
chr1	21354876	21357637	Locus_50163	.	-
chr1	21386842	21389502	Locus_50357	.	-
chr1	21752118	21753581	Locus_45997	.	+
chr1	21863378	21870979	CUFF.68819	.	-
chr1	21872802	21877605	Locus_50586	.	-
chr1	22027599	22222142	Locus_50314	.	-
chr1	22232328	22247464	CUFF.68950	.	+
chr1	22332650	22364882	Locus_49963	.	-
chr1	22345567	22345971	Locus_46892	.	+
chr1	22370207	22380375	Locus_48080	.	+
chr1	23213960	23216751	CUFF.69038	.	-
chr1	23700368	23711729	Locus_49268	.	-
chr1	23716588	23733419	Locus_46515	.	+
chr1	23911560	23918599	Locus_47968	.	+
chr1	24072611	24072833	blastnPan.Locus_17597	.	+
chr1	24249940	24251091	Locus_46005	.	+
chr1	24276301	24280559	Locus_47727	.	+
chr1	24622548	24623948	blastnHuman.ENSG00000230316	.	-
chr1	24643367	24644119	Locus_45929	.	+
chr1	25237865	25243353	CUFF.69418	.	-
chr1	25245517	25247632	CUFF.69424	.	-
chr1	25315433	25315512	blastnMacaque.Locus_372993	.	+
chr1	25585455	25617751	Locus_48272	.	+
chr1	25912805	25921579	Locus_49471	.	-
chr1	26219928	26221950	CUFF.69535	.	+
chr1	26443809	26448789	Locus_50191	.	-
chr1	26657012	26658149	Locus_46980	.	+
chr1	26811036	26814555	Locus_46965	.	+
chr1	26840257	26841759	Locus_48928	.	-
chr1	27028091	27028594	Locus_48506	.	-
chr1	27251104	27252682	blastnGorilla.Locus_291873	.	-
chr1	27277278	27278126	blastnHuman.ENSG00000240973	.	+
chr1	27458244	27459192	CUFF.69815	.	+
chr1	27529066	27529149	blastnHuman.ENSG00000233607	.	+
chr1	28111517	28115290	CUFF.69942	.	-
chr1	28139300	28140092	Locus_47857	.	+
chr1	28275217	28275851	Locus_47066	.	+
chr1	28283360	28319843	Locus_46465	.	+
chr1	28427923	28452270	Locus_50018	.	-
chr1	28443207	28444134	Locus_50633	.	-
chr1	28465352	28472003	Locus_48339	.	-
chr1	28518317	28527201	CUFF.70054	.	-
chr1	28521735	28525118	CUFF.70057	.	+
chr1	28535672	28541218	Locus_50003	.	-
chr1	28549593	28551885	CUFF.70078	.	-
chr1	28562279	28566747	CUFF.70086	.	+
chr1	28659013	28668694	Locus_50352	.	-
chr1	28682266	28682788	Locus_50071	.	-
chr1	29086228	29088248	Locus_49419	.	-
chr1	29938300	29943682	Locus_49199	.	-
chr1	29980472	29991818	Locus_47720	.	+
chr1	30084493	30088445	Locus_49774	.	-
chr1	31524153	31525265	Locus_49082	.	-
chr1	31577818	31578771	Locus_48756	.	-
chr1	31676690	31681584	CUFF.70536	.	+
chr1	31698617	31699639	CUFF.70548	.	+
chr1	32294314	32306552	Locus_46289	.	+
chr1	32381140	32382301	Locus_50631	.	-
chr1	32463044	32464201	Locus_47123	.	+
chr1	32501649	32507162	CUFF.70754	.	-
chr1	32502240	32507162	CUFF.70751	.	+
chr1	32529230	32529765	CUFF.70761	.	-
chr1	32530434	32532548	CUFF.70762	.	-
chr1	32576033	32580066	Locus_49602	.	-
chr1	32587858	32595566	Locus_49631	.	-
chr1	32813435	32813754	Locus_46735	.	+
chr1	32846002	32856517	CUFF.70974	.	-
chr1	32925359	32942621	Locus_48305	.	+
chr1	33696157	33810422	Locus_48702	.	-
chr1	33711618	33725254	CUFF.71087	.	-
chr1	33835359	33839545	Locus_50643	.	-
chr1	34088467	34161475	Locus_49404	.	-
chr1	34198169	34198954	CUFF.71177	.	-
chr1	34694167	34697061	Locus_48043	.	+
chr1	34739796	34739887	blastnMacaque.Locus_340922	.	-
chr1	35211443	35215297	CUFF.71413	.	-
chr1	35739081	35740660	Locus_47117	.	+
chr1	36061231	36062685	Locus_49442	.	-
chr1	36150612	36151015	Locus_50306	.	-
chr1	36177237	36177359	blastnMouse.ENSMUSG00000034764	.	-
chr1	36192529	36192653	blastnMacaque.Locus_341809	.	-
chr1	36460313	36461802	Locus_48390	.	-
chr1	36615571	36617143	CUFF.71759	.	+
chr1	36619101	36625312	Locus_49676	.	-
chr1	36685235	36687071	Locus_49181	.	-
chr1	36715659	36718840	Locus_46338	.	+
chr1	36738804	36744519	CUFF.71848	.	+
chr1	36808767	36811829	Locus_47470	.	+
chr1	36862307	36868877	Locus_50699	.	-
chr1	37058845	37061134	Locus_50084	.	-
chr1	37238871	37239416	CUFF.71957	.	+
chr1	37309764	37312589	Locus_49323	.	-
chr1	37615660	37617276	CUFF.72084	.	+
chr1	37779713	37781802	Locus_47111	.	+
chr1	37991032	37995842	Locus_50228	.	-
chr1	38494729	38497055	Locus_47201	.	+
chr1	38917812	38925594	CUFF.72435	.	-
chr1	38925231	38936588	Locus_47867	.	+
chr1	38952812	39000046	Locus_48214	.	+
chr1	39094424	39114868	Locus_48418	.	-
chr1	39224166	39224249	blastnHuman.CUFF.140136	.	-
chr1	39347569	39349128	Locus_49740	.	-
chr1	39470253	39470903	Locus_47126	.	+
chr1	39863961	39882098	Locus_47088	.	+
chr1	39891499	39893454	CUFF.72590	.	-
chr1	40127171	40130008	CUFF.72857	.	+
chr1	40156643	40160230	CUFF.72861	.	+
chr1	40186569	40188833	CUFF.72878	.	+
chr1	40270977	40277672	Locus_47759	.	+
chr1	40894471	40908724	CUFF.72984	.	+
chr1	40917069	40936712	Locus_50340	.	-
chr1	41534008	41538748	Locus_48285	.	+
chr1	41577223	41588546	CUFF.73196	.	-
chr1	41586260	41590463	Locus_47471	.	+
chr1	41589200	41592399	CUFF.73201	.	-
chr1	41896699	41900471	CUFF.73307	.	+
chr1	42304890	42306168	Locus_46065	.	+
chr1	42313671	42319006	Locus_48265	.	+
chr1	42653101	42655458	Locus_48605	.	-
chr1	43330638	43332687	CUFF.73453	.	+
chr1	43368842	43369245	Locus_46473	.	+
chr1	43977826	43987311	Locus_49685	.	-
chr1	44208607	44213948	Locus_47590	.	+
chr1	45435511	45437052	Locus_50454	.	-
chr1	45521183	45525558	Locus_49643	.	-
chr1	45598095	45608522	Locus_48822	.	-
chr1	45630229	45683451	Locus_48607	.	-
chr1	45664872	45666746	Locus_47683	.	+
chr1	46026241	46034591	Locus_49657	.	-
chr1	46129436	46151009	Locus_47664	.	+
chr1	46225187	46265284	CUFF.73906	.	-
chr1	46244118	46253569	CUFF.73920	.	-
chr1	46380707	46393147	Locus_50014	.	-
chr1	46469356	46473664	Locus_47954	.	+
chr1	46591746	46595844	Locus_50000	.	-
chr1	46611373	46630891	Locus_50669	.	-
chr1	46661123	46662905	CUFF.74013	.	-
chr1	46828287	46834597	CUFF.75617	.	-
chr1	47101370	47103354	CUFF.74136	.	+
chr1	47110130	47110677	Locus_47972	.	+
chr1	47410551	47423464	Locus_48640	.	-
chr1	47562831	47564625	Locus_50598	.	-
chr1	47645624	47650907	Locus_48591	.	-
chr1	47671090	47671182	blastnPlatypus.Locus_11323	.	-
chr1	48030544	48031963	Locus_46076	.	+
chr1	48086269	48089053	Locus_45999	.	+
chr1	48096623	48098748	Locus_47644	.	+
chr1	48115057	48116437	Locus_46542	.	+
chr1	48376164	48377759	Locus_47062	.	+
chr1	48475425	48482173	Locus_50483	.	-
chr1	48502215	48519133	Locus_47409	.	+
chr1	48513060	48522893	Locus_49238	.	-
chr1	49722773	49724554	Locus_49520	.	-
chr1	49732017	49732839	Locus_47458	.	+
chr1	49996592	50000758	Locus_46850	.	+
chr1	50019472	50020004	Locus_48863	.	-
chr1	50021828	50023003	Locus_48474	.	-
chr1	50054116	50055474	Locus_50169	.	-
chr1	50235406	50237095	Locus_49074	.	-
chr1	50237886	50239149	Locus_49933	.	-
chr1	50254757	50256400	CUFF.75103	.	+
chr1	50475495	50485640	Locus_48264	.	+
chr1	50617975	50619491	Locus_47698	.	+
chr1	50627106	50628611	Locus_49820	.	-
chr1	50639447	50642252	Locus_48568	.	-
chr1	50640669	50641627	CUFF.75222	.	-
chr1	50646801	50659970	Locus_48817	.	-
chr1	51099360	51100667	Locus_46860	.	+
chr1	51185959	51188691	CUFF.75533	.	-
chr1	51763913	51771943	Locus_46657	.	+
chr1	52173317	52180409	CUFF.76118	.	+
chr1	52979520	52980481	Locus_46756	.	+
chr1	53322453	53324198	CUFF.86058	.	-
chr1	53604381	53604528	blastnPan.Locus_86323	.	-
chr1	53835535	53839723	Locus_50214	.	-
chr1	53843527	53852637	CUFF.76457	.	+
chr1	53881998	53884819	Locus_46109	.	+
chr1	54431538	54439448	Locus_47206	.	+
chr1	54466259	54472377	Locus_50539	.	-
chr1	54600862	54614345	Locus_49557	.	-
chr1	54670878	54678355	CUFF.76612	.	-
chr1	55005402	55023881	Locus_49750	.	-
chr1	55219862	55222524	Locus_48951	.	-
chr1	55595015	55601474	Locus_50448	.	-
chr1	56594691	56599343	CUFF.77341	.	-
chr1	56607115	56611658	CUFF.77344	.	-
chr1	56610278	56612844	CUFF.77347	.	+
chr1	57065725	57065819	blastnPlatypus.Locus_11353	.	-
chr1	57110526	57114197	Locus_49641	.	-
chr1	57523243	57526299	Locus_46389	.	+
chr1	57532031	57534714	CUFF.77519	.	+
chr1	57561178	57561807	Locus_50401	.	-
chr1	58088019	58090229	Locus_49226	.	-
chr1	58242148	58246893	CUFF.77690	.	+
chr1	58526275	58528885	Locus_50619	.	-
chr1	58660495	58662766	CUFF.77811	.	-
chr1	58668811	58672029	CUFF.77816	.	-
chr1	59127869	59131171	Locus_49724	.	-
chr1	59338952	59339414	Locus_49015	.	-
chr1	59435327	59437194	CUFF.78007	.	+
chr1	59524047	59526418	Locus_50696	.	-
chr1	59827199	59830390	Locus_46329	.	+
chr1	59995819	59996894	CUFF.78199	.	-
chr1	60701641	60715684	Locus_49537	.	-
chr1	60940309	60941002	Locus_48508	.	-
chr1	61204346	61205655	Locus_46660	.	+
chr1	62011222	62013268	Locus_46729	.	+
chr1	62555328	62556112	Locus_48449	.	-
chr1	62991474	62992549	CUFF.79026	.	-
chr1	63000373	63002600	CUFF.79033	.	-
chr1	63823542	63826063	CUFF.79367	.	-
chr1	64364736	64372051	Locus_47956	.	+
chr1	65321969	65327764	CUFF.79693	.	+
chr1	65583282	65584410	CUFF.79730	.	+
chr1	65586682	65592233	Locus_46074	.	+
chr1	65595171	65598613	Locus_47653	.	+
chr1	65645521	65645720	blastnHuman.ENSG00000255740	.	+
chr1	66510330	66510951	Locus_49358	.	-
chr1	66800610	66812511	CUFF.79936	.	+
chr1	66821142	66824286	Locus_47268	.	+
chr1	66832502	66836008	Locus_47961	.	+
chr1	66856791	66865601	CUFF.79948	.	+
chr1	67667114	67668189	CUFF.80216	.	+
chr1	67689129	67695303	CUFF.80220	.	+
chr1	67745661	67746297	CUFF.80256	.	+
chr1	67966880	67967919	Locus_50160	.	-
chr1	68259571	68259645	blastnHuman.ENSG00000256473	.	-
chr1	68391471	68402192	Locus_48578	.	-
chr1	68413388	68413507	blastnPan.CUFF.355992	.	-
chr1	68516341	68522877	Locus_50103	.	-
chr1	68521980	68533814	Locus_47031	.	+
chr1	68972905	68976211	Locus_49392	.	-
chr1	69389239	69391634	Locus_46633	.	+
chr1	69434885	69450276	Locus_48614	.	-
chr1	69587764	69591749	Locus_48612	.	-
chr1	69614901	69619062	Locus_49944	.	-
chr1	69619227	69619857	Locus_46131	.	+
chr1	69627630	69632014	Locus_49149	.	-
chr1	69742907	69744948	Locus_50042	.	-
chr1	69754801	69756192	Locus_46565	.	+
chr1	69922380	69923117	Locus_47241	.	+
chr1	70073687	70075375	CUFF.81024	.	+
chr1	70218029	70219237	Locus_49042	.	-
chr1	70349324	70352412	CUFF.81186	.	+
chr1	70942885	70963970	Locus_49801	.	-
chr1	70978094	70978808	CUFF.81369	.	-
chr1	70981381	70987839	CUFF.81374	.	-
chr1	71535403	71539581	Locus_47531	.	+
chr1	71697810	71703487	Locus_48344	.	-
chr1	71717365	71719296	CUFF.81548	.	+
chr1	71798100	71800151	Locus_48083	.	+
chr1	71866313	71869231	Locus_47056	.	+
chr1	72168744	72170697	Locus_46745	.	+
chr1	72255158	72255235	blastnHuman.ENSG00000230922	.	-
chr1	72342695	72345725	CUFF.81702	.	+
chr1	72350204	72354475	CUFF.81705	.	-
chr1	72531215	72540360	Locus_50154	.	-
chr1	73064697	73065737	Locus_48251	.	+
chr1	73121082	73124978	Locus_50005	.	-
chr1	73125274	73127365	Locus_48038	.	+
chr1	73129855	73133007	Locus_48021	.	+
chr1	73189348	73314822	Locus_47619	.	+
chr1	73303397	73314822	Locus_49697	.	-
chr1	73430761	73437841	Locus_45949	.	+
chr1	73476255	73479445	Locus_49616	.	-
chr1	73696556	73698957	Locus_49752	.	-
chr1	73700617	73703603	Locus_50248	.	-
chr1	74362638	74364634	CUFF.82339	.	-
chr1	74528225	74529595	Locus_46371	.	+
chr1	74671326	74672624	Locus_50074	.	-
chr1	75287766	75294479	Locus_50232	.	-
chr1	75825384	75832056	Locus_46113	.	+
chr1	75848240	75852332	Locus_50652	.	-
chr1	75861619	75866869	Locus_48233	.	+
chr1	76347442	76349375	Locus_49412	.	-
chr1	76818115	76819736	Locus_49899	.	-
chr1	76825788	76829256	Locus_47397	.	+
chr1	78399453	78436024	Locus_48351	.	-
chr1	78449030	78449798	Locus_49499	.	-
chr1	78791240	78792919	Locus_46154	.	+
chr1	78923829	78929261	Locus_49257	.	-
chr1	79005394	79009388	Locus_47708	.	+
chr1	79076676	79079126	Locus_50318	.	-
chr1	79154708	79161894	Locus_47639	.	+
chr1	79224537	79225745	Locus_46073	.	+
chr1	79319822	79323017	CUFF.83339	.	-
chr1	79764003	79766625	CUFF.83541	.	+
chr1	80166296	80166833	Locus_47381	.	+
chr1	81413524	81426032	Locus_47536	.	+
chr1	81600527	81601016	Locus_47836	.	+
chr1	81634943	81636048	Locus_46865	.	+
chr1	81704298	81705919	Locus_48676	.	-
chr1	81763106	81769157	Locus_50471	.	-
chr1	82083244	82086148	Locus_46353	.	+
chr1	82769556	82770559	CUFF.84633	.	-
chr1	82978281	82993048	Locus_47447	.	+
chr1	83011205	83012497	Locus_50286	.	-
chr1	83592725	83603292	Locus_47496	.	+
chr1	83721113	83721316	blastnHuman.ENSG00000228127	.	-
chr1	83930171	83932693	CUFF.84975	.	+
chr1	84007641	84009146	Locus_46535	.	+
chr1	84214273	84218154	Locus_46785	.	+
chr1	84271145	84272401	CUFF.85126	.	+
chr1	84276529	84280974	Locus_48369	.	-
chr1	84281018	84502475	Locus_47704	.	+
chr1	84342925	84344196	Locus_49325	.	-
chr1	84407266	84409008	Locus_49315	.	-
chr1	84510613	84528856	Locus_47824	.	+
chr1	84663704	84672066	Locus_49989	.	-
chr1	84684138	84684230	blastnHuman.ENSG00000242816	.	-
chr1	84787212	84790333	Locus_49100	.	-
chr1	84828771	84835271	Locus_48979	.	-
chr1	85012145	85014554	Locus_48923	.	-
chr1	85068226	85077505	Locus_49804	.	-
chr1	85180510	85183363	Locus_49338	.	-
chr1	85255115	85261890	Locus_49208	.	-
chr1	85648475	85670636	Locus_48631	.	-
chr1	85680488	85683120	CUFF.85670	.	-
chr1	85705387	85712227	Locus_48447	.	-
chr1	85720399	85722291	Locus_48374	.	-
chr1	85731940	85734483	Locus_50131	.	-
chr1	85752739	85753963	CUFF.85715	.	-
chr1	85777647	85791779	Locus_46447	.	+
chr1	85829565	85843573	Locus_49290	.	-
chr1	86036712	86036887	blastnHuman.ENSG00000241295	.	-
chr1	86654056	86661979	CUFF.86180	.	+
chr1	86664721	86664805	blastnGorilla.Locus_132423	.	-
chr1	87697065	87700827	Locus_50238	.	-
chr1	87701997	87716072	Locus_49439	.	-
chr1	87704740	87707252	Locus_49722	.	-
chr1	87722793	87737817	Locus_49535	.	-
chr1	87784200	87787263	Locus_49492	.	-
chr1	88877617	88906947	Locus_46444	.	+
chr1	89009499	89017646	Locus_45904	.	+
chr1	89093795	89115340	Locus_46354	.	+
chr1	90297571	90315347	CUFF.86904	.	+
chr1	90458606	90484657	Locus_46188	.	+
chr1	90517240	90518383	Locus_48996	.	-
chr1	90522097	90523909	Locus_47943	.	+
chr1	90918112	90918501	Locus_49050	.	-
chr1	91039776	91040301	Locus_49204	.	-
chr1	91088753	91098332	Locus_47693	.	+
chr1	91483169	91488095	Locus_50221	.	-
chr1	91954752	91959037	Locus_47182	.	+
chr1	91959686	91961934	Locus_48051	.	+
chr1	92285408	92287084	Locus_46538	.	+
chr1	92290880	92297373	Locus_47003	.	+
chr1	93060427	93061462	Locus_47977	.	+
chr1	93293205	93293520	Locus_47661	.	+
chr1	93316148	93321838	Locus_47658	.	+
chr1	93476472	93478456	Locus_49329	.	-
chr1	93607188	93609908	Locus_48429	.	-
chr1	93690156	93691370	Locus_49984	.	-
chr1	93695609	93758047	Locus_49236	.	-
chr1	93719392	93722008	Locus_50512	.	-
chr1	93776208	93777698	Locus_49880	.	-
chr1	94675557	94676831	Locus_47544	.	+
chr1	95236138	95237927	Locus_47499	.	+
chr1	95244806	95250229	Locus_49614	.	-
chr1	95428439	95431219	Locus_46244	.	+
chr1	95436577	95441536	Locus_46523	.	+
chr1	95445972	95469349	Locus_50362	.	-
chr1	95469393	95470869	Locus_46548	.	+
chr1	95701851	95720247	Locus_50102	.	-
chr1	95790120	95791510	Locus_48313	.	+
chr1	95805430	95807362	Locus_46990	.	+
chr1	95899799	95902466	Locus_46312	.	+
chr1	95905375	95907052	Locus_48231	.	+
chr1	95909846	95916451	Locus_47908	.	+
chr1	95957832	95962996	Locus_46522	.	+
chr1	95986298	96010418	Locus_47711	.	+
chr1	96011878	96032534	Locus_47660	.	+
chr1	96033444	96040712	Locus_46328	.	+
chr1	96042420	96043705	Locus_46105	.	+
chr1	96204072	96205475	CUFF.88275	.	-
chr1	96516885	96544108	Locus_48452	.	-
chr1	97459576	97463105	Locus_49677	.	-
chr1	97481475	97502203	Locus_46927	.	+
chr1	97545545	97549041	Locus_49983	.	-
chr1	97697856	97704908	CUFF.88414	.	-
chr1	98043910	98044872	CUFF.88429	.	-
chr1	98296271	98302121	CUFF.88432	.	+
chr1	98426414	98470009	CUFF.88463	.	-
chr1	98449129	98463479	Locus_50629	.	-
chr1	98977690	98993984	Locus_48874	.	-
chr1	98994081	99004802	Locus_46884	.	+
chr1	99020660	99021790	Locus_46224	.	+
chr1	100006933	100008496	CUFF.88663	.	+
chr1	100010182	100012060	Locus_49604	.	-
chr1	100131722	100134588	Locus_46938	.	+
chr1	101154380	101173753	Locus_47806	.	+
chr1	101572222	101572304	blastnHuman.ENSG00000223662	.	+
chr1	101706466	101709286	Locus_48440	.	-
chr1	101818007	101820321	CUFF.88981	.	+
chr1	101823729	101824698	CUFF.88985	.	+
chr1	101857925	101865788	Locus_48309	.	+
chr1	101867719	101913002	Locus_47021	.	+
chr1	101988288	101992172	Locus_48076	.	+
chr1	102106549	102110129	Locus_45919	.	+
chr1	102670852	102701519	Locus_50323	.	-
chr1	103430094	103430655	Locus_48314	.	+
chr1	104038163	104038984	CUFF.89239	.	+
chr1	104764094	104771931	Locus_47099	.	+
chr1	104773998	104775543	Locus_47122	.	+
chr1	104869658	104884404	Locus_49040	.	-
chr1	105485420	105485568	blastnHuman.ENSG00000228592	.	-
chr1	105746695	105811513	Locus_50635	.	-
chr1	105904300	105905782	Locus_46536	.	+
chr1	105922154	105927459	CUFF.89276	.	-
chr1	106897450	106901256	Locus_49636	.	-
chr1	107066052	107083659	Locus_47161	.	+
chr1	107249778	107251228	Locus_49280	.	-
chr1	107338962	107341873	Locus_49943	.	-
chr1	107529085	107533023	Locus_48936	.	-
chr1	108277930	108288932	Locus_50537	.	-
chr1	108590200	108590405	blastnMacaque.Locus_371180	.	-
chr1	108598474	108609851	Locus_47092	.	+
chr1	108627808	108632055	Locus_46641	.	+
chr1	108639939	108642166	Locus_49743	.	-
chr1	108658473	108658613	blastnOpossum.Locus_373628	.	-
chr1	109053653	109055399	Locus_47363	.	+
chr1	109055907	109059064	Locus_47855	.	+
chr1	109092271	109097320	Locus_49915	.	-
chr1	109261170	109262170	CUFF.90137	.	-
chr1	109639438	109643487	Locus_48880	.	-
chr1	109645940	109649146	Locus_49166	.	-
chr1	109724967	109727576	CUFF.90304	.	-
chr1	109775618	109790937	CUFF.90314	.	+
chr1	109803143	109804162	Locus_47300	.	+
chr1	109860429	109871832	Locus_48485	.	-
chr1	111251340	111253039	Locus_46845	.	+
chr1	111576999	111589372	Locus_48739	.	-
chr1	111663033	111665103	CUFF.90785	.	-
chr1	111668806	111674099	Locus_50432	.	-
chr1	112433058	112434624	Locus_49913	.	-
chr1	112439720	112442554	Locus_49071	.	-
chr1	112498530	112513139	Locus_49219	.	-
chr1	112698003	112700434	CUFF.91069	.	-
chr1	113095494	113096577	Locus_47911	.	+
chr1	113215380	113222526	Locus_49337	.	-
chr1	113223271	113226597	Locus_48599	.	-
chr1	113772658	113773598	Locus_49679	.	-
chr1	114049232	114050641	Locus_48153	.	+
chr1	114231634	114236429	Locus_47657	.	+
chr1	114288377	114289218	Locus_49278	.	-
chr1	114304171	114317363	Locus_46269	.	+
chr1	114334523	114336565	CUFF.91547	.	+
chr1	114750418	114752082	CUFF.91686	.	-
chr1	114779622	114779817	blastnHuman.ENSG00000236276	.	-
chr1	114915560	114923727	Locus_49243	.	-
chr1	114926107	114926512	CUFF.91714	.	-
chr1	115142416	115159701	Locus_50223	.	-
chr1	115299274	115316691	Locus_46760	.	+
chr1	115322361	115323788	CUFF.91745	.	+
chr1	115327917	115335693	Locus_48424	.	-
chr1	115336549	115340184	Locus_48399	.	-
chr1	115409338	115411939	CUFF.91810	.	+
chr1	115598841	115601990	CUFF.93426	.	-
chr1	115763024	115764235	Locus_49811	.	-
chr1	115783078	115797588	Locus_50242	.	-
chr1	115938568	115941670	Locus_50527	.	-
chr1	115989472	115992195	CUFF.92143	.	-
chr1	116031912	116039813	Locus_49136	.	-
chr1	116169094	116171157	Locus_49968	.	-
chr1	116205701	116212423	CUFF.92203	.	-
chr1	116229050	116229770	Locus_48770	.	-
chr1	116249595	116252894	Locus_48814	.	-
chr1	116278542	116282782	Locus_50249	.	-
chr1	116300815	116301205	blastnPan.Locus_122173	.	+
chr1	116904951	116905908	Locus_49969	.	-
chr1	117259742	117270866	Locus_45991	.	+
chr1	117530537	117531145	Locus_50177	.	-
chr1	117532056	117551959	Locus_50591	.	-
chr1	117542224	117542608	Locus_49094	.	-
chr1	117579158	117604765	Locus_48689	.	-
chr1	117604929	117617553	Locus_46670	.	+
chr1	117683708	117688187	Locus_49566	.	-
chr1	118787124	118789099	Locus_49073	.	-
chr1	119044183	119044290	blastnHuman.ENSG00000244186	.	-
chr1	119370207	119372363	Locus_49335	.	-
chr1	119402299	119409645	CUFF.92886	.	+
chr1	120343577	120347473	Locus_48216	.	+
chr1	120454674	120461833	Locus_47329	.	+
chr1	120818494	120819640	Locus_46758	.	+
chr1	120950966	120952116	Locus_48014	.	+
chr1	121142784	121143594	Locus_48575	.	-
chr1	121154682	121208633	CUFF.93054	.	-
chr1	121214825	121215447	Locus_49301	.	-
chr1	121369096	121371876	Locus_46500	.	+
chr1	121491993	121501503	Locus_50438	.	-
chr1	121599295	121605189	Locus_49572	.	-
chr1	121629291	121631460	Locus_49790	.	-
chr1	121632602	121633279	CUFF.93229	.	+
chr1	121722427	121724030	Locus_50156	.	-
chr1	121818673	121820362	Locus_47275	.	+
chr1	121831201	121832484	CUFF.93363	.	+
chr1	121848563	121855902	Locus_48949	.	-
chr1	121872203	121874201	Locus_47261	.	+
chr1	121918237	121918351	blastnOpossum.Locus_374471	.	+
chr1	121935157	121938719	Locus_47139	.	+
chr1	122035322	122253259	Locus_47748	.	+
chr1	122081572	122082263	Locus_48163	.	+
chr1	122116184	122131212	Locus_50530	.	-
chr1	122181897	122182903	Locus_46103	.	+
chr1	123086491	123099854	Locus_48758	.	-
chr1	123100902	123111624	CUFF.93666	.	+
chr1	123105610	123107708	Locus_48318	.	+
chr1	123159249	123161025	Locus_46363	.	+
chr1	123762392	123764543	Locus_46126	.	+
chr1	123791869	123792841	CUFF.93933	.	+
chr1	123808894	123827216	Locus_46862	.	+
chr1	124079483	124081701	Locus_48888	.	-
chr1	124105837	124108747	CUFF.94051	.	-
chr1	124232885	124233741	Locus_48065	.	+
chr1	124235812	124238104	CUFF.94134	.	+
chr1	124312224	124313908	CUFF.94142	.	-
chr1	124325101	124325797	Locus_47815	.	+
chr1	124333586	124339239	Locus_48602	.	-
chr1	124469902	124523130	Locus_50532	.	-
chr1	124487241	124494186	CUFF.94194	.	-
chr1	124489974	124490421	Locus_48371	.	-
chr1	124822836	124838333	Locus_46226	.	+
chr1	125002311	125010484	Locus_50272	.	-
chr1	125010143	125017519	Locus_46872	.	+
chr1	125674013	125677011	Locus_49176	.	-
chr1	125678320	125681505	Locus_48675	.	-
chr1	125724392	125725469	Locus_46591	.	+
chr1	125727784	125729466	CUFF.94586	.	-
chr1	126033641	126037300	Locus_48950	.	-
chr1	126041512	126058215	Locus_48969	.	-
chr1	126064025	126066091	Locus_49239	.	-
chr1	126419755	126421240	CUFF.94687	.	+
chr1	126526435	126529033	Locus_47960	.	+
chr1	126608131	126622994	Locus_48324	.	+
chr1	126656099	126671034	Locus_46996	.	+
chr1	126711715	126713204	Locus_46814	.	+
chr1	126799573	126799971	Locus_48913	.	-
chr1	127947299	127973696	Locus_46410	.	+
chr1	127987441	127991177	Locus_50579	.	-
chr1	128459262	128463758	Locus_48319	.	+
chr1	128940240	128941334	Locus_47870	.	+
chr1	129157476	129157578	blastnOpossum.Locus_120882	.	+
chr1	130051904	130055601	Locus_45909	.	+
chr1	130663392	130671041	Locus_50279	.	-
chr1	130674705	130676206	CUFF.95433	.	-
chr1	133173647	133176266	Locus_49152	.	-
chr1	133345745	133352954	Locus_46740	.	+
chr1	133377489	133382347	Locus_49341	.	-
chr1	133383062	133392163	CUFF.95712	.	+
chr1	134016306	134017213	Locus_49336	.	-
chr1	134020771	134022862	Locus_50145	.	-
chr1	134024852	134026143	Locus_47490	.	+
chr1	134043116	134053979	Locus_46234	.	+
chr1	134048030	134049167	CUFF.95779	.	-
chr1	134440872	134444889	CUFF.95880	.	+
chr1	134607324	134608891	CUFF.95944	.	-
chr1	135018314	135035970	Locus_46177	.	+
chr1	135155858	135157776	Locus_47630	.	+
chr1	135189497	135203835	Locus_46513	.	+
chr1	135311769	135319421	Locus_47439	.	+
chr1	135639435	135650393	Locus_49413	.	-
chr1	135686617	135688331	Locus_50445	.	-
chr1	135785709	135788321	CUFF.96119	.	-
chr1	135975018	135975958	CUFF.96170	.	-
chr1	135976484	135983891	Locus_50609	.	-
chr1	136177932	136188357	Locus_48407	.	-
chr1	136574286	136575873	Locus_48260	.	+
chr1	136576138	136577714	Locus_46819	.	+
chr1	136779015	136781583	Locus_47343	.	+
chr1	136951209	136952428	Locus_46007	.	+
chr1	137131829	137131937	blastnPlatypus.Locus_49241	.	+
chr1	137151886	137152119	blastnMacaque.Locus_61967	.	-
chr1	137385162	137397681	Locus_46679	.	+
chr1	137691080	137695854	Locus_48127	.	+
chr1	137701968	137704037	Locus_48350	.	-
chr1	137738981	137740065	CUFF.96622	.	+
chr1	137759268	137761871	CUFF.96637	.	+
chr1	137785909	137804652	CUFF.96649	.	-
chr1	138341308	138341900	Locus_47924	.	+
chr1	138483172	138484372	blastnPlatypus.Locus_14805	.	-
chr1	138485299	138487780	Locus_50446	.	-
chr1	138490994	138491090	blastnMouse.Locus_82502	.	-
chr1	138536402	138552381	Locus_48911	.	-
chr1	138552133	138558842	Locus_46755	.	+
chr1	138553467	138555485	CUFF.96841	.	+
chr1	138761309	138761506	blastnHuman.ENSG00000232597	.	-
chr1	138761485	138761865	blastnXenopus.Locus_167764	.	+
chr1	138855440	138856862	blastnHuman.ENSG00000256637	.	+
chr1	138996843	138996996	blastnMacaque.Locus_60961	.	+
chr1	139116609	139116711	blastnHuman.ENSG00000236109	.	+
chr1	139153077	139154101	Locus_48039	.	+
chr1	139184257	139202186	Locus_47133	.	+
chr1	139205258	139220412	Locus_50010	.	-
chr1	139263415	139265510	Locus_50283	.	-
chr1	139273207	139279869	Locus_48775	.	-
chr1	139280518	139282506	CUFF.96929	.	-
chr1	139458990	139460631	CUFF.97008	.	+
chr1	139479105	139486612	Locus_45889	.	+
chr1	140140254	140157463	CUFF.97151	.	+
chr1	140734434	140735809	CUFF.97353	.	+
chr1	140753754	140753867	blastnPlatypus.Locus_101762	.	+
chr1	141208138	141210919	Locus_49674	.	-
chr1	142252488	142254218	Locus_48120	.	+
chr1	142664175	142669682	CUFF.98132	.	-
chr1	142963032	142967215	Locus_50650	.	-
chr1	143342145	143347787	CUFF.98252	.	-
chr1	143974668	143975475	CUFF.98451	.	+
chr1	144126524	144126760	blastnMouse.Locus_46669	.	-
chr1	144168025	144168100	blastnOpossum.Locus_122590	.	+
chr1	144203988	144208997	Locus_50025	.	-
chr1	144216917	144217856	Locus_48691	.	-
chr1	144218289	144218758	Locus_50540	.	-
chr1	145146878	145147000	blastnGorilla.Locus_239762	.	+
chr1	145346197	145346282	blastnOpossum.Locus_122588	.	-
chr1	146758251	146764586	Locus_48461	.	-
chr1	147034933	147037712	CUFF.98820	.	+
chr1	147043450	147044523	CUFF.98824	.	+
chr1	148449171	148450826	Locus_47884	.	+
chr1	148490342	148494860	Locus_48571	.	-
chr1	148655435	148660220	Locus_47518	.	+
chr1	148879011	148883978	CUFF.99231	.	-
chr1	149306024	149306819	Locus_49046	.	-
chr1	149379564	149381160	Locus_47559	.	+
chr1	149654177	149655757	Locus_46240	.	+
chr1	149663920	149666606	Locus_47073	.	+
chr1	149692903	149697110	CUFF.99652	.	+
chr1	150490577	150493233	Locus_49822	.	-
chr1	150606563	150611276	Locus_48760	.	-
chr1	151536345	151538525	Locus_49212	.	-
chr1	151858678	151864662	Locus_46896	.	+
chr1	152235477	152240435	Locus_49449	.	-
chr1	152512322	152516318	CUFF.100292	.	-
chr1	152817551	152825635	Locus_48317	.	+
chr1	154595284	154601861	Locus_48727	.	-
chr1	156512618	156514512	Locus_50443	.	-
chr1	156866816	156868286	Locus_50039	.	-
chr1	156869322	156871522	Locus_50577	.	-
chr1	156907833	156917809	Locus_48875	.	-
chr1	157153495	157155232	Locus_46889	.	+
chr1	157567981	157569175	Locus_50469	.	-
chr1	157806838	157807011	blastnMouse.Locus_39995	.	-
chr1	157945883	157946797	Locus_50501	.	-
chr1	158043483	158045612	Locus_47580	.	+
chr1	158201505	158224001	CUFF.100694	.	-
chr1	158236788	158241708	Locus_46690	.	+
chr1	158623959	158626330	Locus_46614	.	+
chr1	158808458	158815668	CUFF.100715	.	+
chr1	158890897	158892299	CUFF.100722	.	-
chr1	159505240	159541720	Locus_48723	.	-
chr1	159535103	159537973	Locus_49206	.	-
chr1	159628624	159629439	Locus_50464	.	-
chr1	159665297	159666080	Locus_48919	.	-
chr1	159671200	159674603	Locus_47034	.	+
chr1	160010915	160017885	Locus_47584	.	+
chr1	160379023	160382004	Locus_48378	.	-
chr1	160518896	160520398	Locus_50227	.	-
chr1	160520898	160524177	Locus_49735	.	-
chr1	160524963	160527743	Locus_46551	.	+
chr1	161395695	161404198	Locus_49104	.	-
chr1	161404706	161409411	Locus_47029	.	+
chr1	161424542	161432354	Locus_47421	.	+
chr1	161469191	161471543	CUFF.101240	.	+
chr1	161477099	161478685	Locus_50707	.	-
chr1	161801430	161818336	Locus_50476	.	-
chr1	161822587	161825177	Locus_46487	.	+
chr1	162096070	162113857	Locus_50552	.	-
chr1	162142756	162143809	CUFF.101306	.	+
chr1	162356678	162391512	Locus_46571	.	+
chr1	163166845	163178669	Locus_49179	.	-
chr1	163633116	163635412	CUFF.102055	.	-
chr1	163761585	163780624	CUFF.102103	.	+
chr1	165846823	165851818	Locus_47040	.	+
chr1	165886528	165888629	Locus_49873	.	-
chr1	166319829	166321714	Locus_47043	.	+
chr1	166335790	166341258	Locus_50514	.	-
chr1	167476739	167586000	Locus_49306	.	-
chr1	167586117	167587478	CUFF.101738	.	+
chr1	167798556	167799512	Locus_48092	.	+
chr1	168279050	168284988	Locus_47581	.	+
chr1	168565999	168569601	CUFF.101776	.	-
chr1	168871897	168878528	CUFF.101809	.	+
chr1	168880585	168903766	Locus_47109	.	+
chr1	168905113	168908926	Locus_50450	.	-
chr1	168972769	168972916	blastnMacaque.Locus_115121	.	-
chr1	169489797	169490502	Locus_48839	.	-
chr1	169638563	169641795	Locus_47260	.	+
chr1	169652960	169655899	Locus_47461	.	+
chr1	169663397	169673357	Locus_46963	.	+
chr1	170475033	170478037	Locus_49354	.	-
chr1	171554344	171556845	Locus_50162	.	-
chr1	171639293	171656090	Locus_49274	.	-
chr1	171660585	171662299	Locus_49832	.	-
chr1	171790967	171795195	Locus_46059	.	+
chr1	171801196	171807346	CUFF.102470	.	+
chr1	171861769	171874924	Locus_48609	.	-
chr1	172442970	172445982	CUFF.102844	.	-
chr1	172481633	172482956	Locus_50485	.	-
chr1	172907407	172908109	Locus_49839	.	-
chr1	172998680	173000825	Locus_49099	.	-
chr1	173152937	173155003	CUFF.103444	.	+
chr1	173641801	173647379	Locus_48357	.	-
chr1	173693445	173695099	Locus_48628	.	-
chr1	173779769	173782157	Locus_46509	.	+
chr1	173783469	173803299	CUFF.103243	.	-
chr1	173785170	173796870	Locus_48165	.	+
chr1	174156696	174163086	Locus_48893	.	-
chr1	174238241	174239736	CUFF.103326	.	+
chr1	174241612	174246997	Locus_46603	.	+
chr1	174247728	174252498	Locus_46605	.	+
chr1	174277918	174288626	Locus_48946	.	-
chr1	174297612	174299465	Locus_47679	.	+
chr1	174580949	174581609	Locus_47462	.	+
chr1	174848188	174849454	CUFF.103673	.	+
chr1	175138374	175143899	CUFF.103717	.	+
chr1	175283910	175292560	Locus_50155	.	-
chr1	175769740	175771523	Locus_50197	.	-
chr1	176883255	176895422	Locus_46128	.	+
chr1	176890350	176910209	Locus_49062	.	-
chr1	176991265	176996975	Locus_49721	.	-
chr1	177088448	177089388	Locus_50196	.	-
chr1	177827829	177834173	CUFF.104357	.	+
chr1	177979772	177983949	Locus_46050	.	+
chr1	178020761	178022754	Locus_50500	.	-
chr1	178200881	178255212	Locus_47170	.	+
chr1	178218091	178222354	Locus_49424	.	-
chr1	178288804	178341063	Locus_48030	.	+
chr1	178634869	178636001	Locus_49864	.	-
chr1	178641621	178643375	Locus_48484	.	-
chr1	179051055	179062124	Locus_47086	.	+
chr1	179275123	179275747	CUFF.104728	.	-
chr1	179414257	179415340	Locus_46417	.	+
chr1	179422480	179424338	Locus_47151	.	+
chr1	179685965	179686742	CUFF.104934	.	-
chr1	180471065	180473103	Locus_48480	.	-
chr1	180701112	180711036	Locus_49843	.	-
chr1	180771765	180775741	Locus_48921	.	-
chr1	180891179	180905141	CUFF.105313	.	-
chr1	181010914	181013771	CUFF.105336	.	-
chr1	181417634	181418697	CUFF.105687	.	+
chr1	181471620	181473546	Locus_46841	.	+
chr1	181526225	181527359	Locus_46341	.	+
chr1	181878501	181880003	Locus_47907	.	+
chr1	183316140	183319094	Locus_49202	.	-
chr1	183653987	183654892	Locus_49802	.	-
chr1	183744358	183747527	CUFF.106098	.	-
chr1	183750684	183752487	CUFF.106111	.	-
chr1	183786752	183788834	CUFF.106123	.	-
chr1	184120172	184135536	CUFF.106209	.	-
chr1	184129678	184132360	CUFF.106213	.	+
chr1	184135623	184137081	Locus_47687	.	+
chr1	185093250	185095347	CUFF.106389	.	+
chr1	185283720	185284228	CUFF.106439	.	-
chr1	185329882	185357593	CUFF.106440	.	-
chr1	185628179	185630618	Locus_46797	.	+
chr1	185858261	185860472	Locus_48734	.	-
chr1	186167267	186168426	Locus_48520	.	-
chr1	186269156	186270645	Locus_50394	.	-
chr1	186403664	186406927	Locus_50149	.	-
chr1	186701661	186703847	Locus_49390	.	-
chr1	186952551	186953741	Locus_46147	.	+
chr1	187158611	187160004	Locus_47105	.	+
chr1	187177942	187180075	Locus_49650	.	-
chr1	187208546	187209680	CUFF.106840	.	+
chr1	187270380	187272158	Locus_47851	.	+
chr1	187411144	187411997	Locus_46002	.	+
chr1	188363856	188369617	Locus_48221	.	+
chr1	188555680	188567799	Locus_47707	.	+
chr1	188830777	188906426	Locus_46561	.	+
chr1	188916617	188929445	Locus_46119	.	+
chr1	189182595	189184822	CUFF.107091	.	-
chr1	189226491	189227234	Locus_46025	.	+
chr1	189261832	189265507	CUFF.107139	.	+
chr1	189348525	189349413	Locus_49043	.	-
chr1	189677972	189680027	Locus_50045	.	-
chr1	189846038	189854989	Locus_50281	.	-
chr1	190279921	190283511	Locus_46320	.	+
chr1	190460331	190462346	CUFF.107561	.	+
chr1	190496014	190497238	Locus_48242	.	+
chr1	190556274	190558471	Locus_50134	.	-
chr1	190569861	190571079	CUFF.107593	.	-
chr1	191124519	191130036	Locus_46013	.	+
chr1	191342624	191343060	CUFF.107683	.	-
chr1	191439310	191442819	Locus_46828	.	+
chr1	191452923	191454318	Locus_45959	.	+
chr1	191507136	191509556	Locus_47036	.	+
chr1	191783893	191784326	Locus_48538	.	-
chr1	191828465	191835198	Locus_49865	.	-
chr1	191842819	191843629	Locus_48445	.	-
chr1	191941987	191942965	Locus_47958	.	+
chr1	192278407	192280852	Locus_49691	.	-
chr1	193121115	193125031	CUFF.108004	.	-
chr1	193122609	193134286	Locus_46324	.	+
chr1	193880189	193881228	Locus_47096	.	+
chr1	194987793	194990354	Locus_47335	.	+
chr1	195832271	195837624	CUFF.108487	.	-
chr1	195842723	195844212	Locus_49302	.	-
chr1	197491185	197496451	Locus_49707	.	-
chr1	197506049	197506781	Locus_50528	.	-
chr1	197597689	197598875	Locus_49629	.	-
chr1	197738373	197742324	Locus_47605	.	+
chr1	197965510	197966838	Locus_46106	.	+
chr1	198000215	198002860	Locus_46150	.	+
chr1	198445394	198446574	CUFF.109048	.	+
chr1	198621748	198623250	CUFF.109055	.	-
chr1	198697245	198705238	Locus_47188	.	+
chr1	198723457	198730002	CUFF.109100	.	-
chr1	198730820	198737306	Locus_47412	.	+
chr1	198740313	198748006	Locus_46731	.	+
chr1	198839053	198839251	blastnHuman.ENSG00000254933	.	-
chr1	199503987	199523563	CUFF.109410	.	+
chr1	199506695	199508836	Locus_47730	.	+
chr1	199653337	199657832	Locus_47866	.	+
chr1	200330056	200331811	Locus_47755	.	+
chr1	200795597	200796654	CUFF.110218	.	-
chr1	200797487	200798771	CUFF.110230	.	-
chr1	200798881	200802818	Locus_49397	.	-
chr10	2319	4436	Locus_77611	.	-
chr10	92663	96775	Locus_76749	.	+
chr10	929126	930306	Locus_77411	.	-
chr10	1192442	1210430	Locus_77230	.	-
chr10	1695483	1697445	Locus_77128	.	+
chr10	3711478	3785630	Locus_77394	.	-
chr10	3754475	3758126	Locus_77204	.	-
chr10	5391619	5395295	Locus_77526	.	-
chr10	5671026	5672625	CUFF.150941	.	+
chr10	5907064	5920447	Locus_76803	.	+
chr10	5969400	6003126	Locus_77298	.	-
chr10	6212625	6212720	blastnMacaque.Locus_429421	.	+
chr10	6233049	6237562	CUFF.151269	.	-
chr10	6301879	6307985	CUFF.151284	.	+
chr10	6591133	6593210	Locus_76855	.	+
chr10	6994318	6994478	blastnPan.Locus_146155	.	+
chr10	7050036	7057399	Locus_77039	.	+
chr10	7075251	7076149	Locus_77089	.	+
chr10	7277765	7279628	Locus_77100	.	+
chr10	7287792	7288722	Locus_77063	.	+
chr10	7289676	7292520	Locus_76924	.	+
chr10	7725313	7726663	Locus_77392	.	-
chr10	8944456	8945003	Locus_77152	.	+
chr10	10244106	10249566	Locus_77521	.	-
chr10	10271210	10272716	CUFF.152385	.	-
chr10	10487351	10493511	Locus_76798	.	+
chr10	10590314	10594527	CUFF.152541	.	-
chr10	10993514	10997797	CUFF.152624	.	+
chr10	11043543	11043636	blastnOpossum.Locus_315124	.	+
chr10	11560195	11562007	Locus_77475	.	-
chr10	11843472	11854258	Locus_77651	.	-
chr10	11864049	11864693	Locus_77604	.	-
chr10	11870436	11871200	Locus_77499	.	-
chr10	11974718	11978259	CUFF.152912	.	+
chr10	12230776	12234480	Locus_77343	.	-
chr10	12468913	12469945	Locus_77415	.	-
chr10	12852339	12854235	Locus_77670	.	-
chr10	13433568	13433655	blastnXenopus.Locus_25242	.	-
chr10	13566150	13582114	Locus_77644	.	-
chr10	13715128	13715459	Locus_77082	.	+
chr10	13716734	13726170	CUFF.153668	.	+
chr10	13744545	13747596	Locus_76784	.	+
chr10	13900145	13901808	Locus_76761	.	+
chr10	14089772	14090723	Locus_77217	.	-
chr10	14396182	14397771	Locus_76829	.	+
chr10	14440545	14442006	Locus_77556	.	-
chr10	14828897	14830723	Locus_77627	.	-
chr10	14885981	14892944	Locus_76960	.	+
chr10	15131280	15132100	Locus_77020	.	+
chr10	15142121	15299529	Locus_77308	.	-
chr10	15992927	15994678	Locus_77289	.	-
chr10	16012612	16013697	Locus_77007	.	+
chr10	16069063	16072726	Locus_77357	.	-
chr10	16285203	16321741	Locus_76739	.	+
chr10	16412289	16414427	CUFF.154485	.	+
chr10	16431527	16432617	Locus_76792	.	+
chr10	16675700	16676438	CUFF.154505	.	+
chr10	16686732	16687976	CUFF.154509	.	-
chr10	16688062	16693103	CUFF.154510	.	+
chr10	16693350	16696302	Locus_76938	.	+
chr10	16832510	16834243	Locus_77051	.	+
chr10	16837940	16846862	Locus_76995	.	+
chr10	16847762	16848390	Locus_76987	.	+
chr10	16866308	16871618	Locus_76781	.	+
chr10	16877853	16878730	Locus_76915	.	+
chr10	16881802	16900058	Locus_76786	.	+
chr10	16907553	16919203	CUFF.154546	.	+
chr10	16919283	16922390	Locus_76900	.	+
chr10	16939594	16940585	Locus_77417	.	-
chr10	16945740	16984909	CUFF.154560	.	+
chr10	17106855	17107212	blastnGorilla.Locus_257017	.	+
chr10	17200457	17200548	blastnMacaque.Locus_428691	.	-
chr10	17417395	17417458	blastnPan.Locus_145959	.	-
chr10	17447068	17447194	blastnMacaque.Locus_428380	.	-
chr10	17573850	17574274	blastnGorilla.CUFF.217954	.	-
chr10	17589899	17590048	blastnOpossum.Locus_320695	.	-
chr10	17600501	17600626	blastnPan.CUFF.383092	.	-
chr10	17606118	17607466	Locus_77378	.	-
chr10	17608417	17645292	Locus_76868	.	+
chr10	17609045	17609250	blastnXenopus.Locus_93030	.	-
chr10	17618616	17622960	Locus_77255	.	-
chr10	17624896	17630810	Locus_77382	.	-
chr10	17693825	17694253	blastnHuman.ENSG00000248661	.	-
chr10	17733994	17745751	Locus_76831	.	+
chr10	17747436	17775040	Locus_77663	.	-
chr10	17818179	17818337	blastnOpossum.Locus_315173	.	+
chr10	17837360	17838591	Locus_77119	.	+
chr10	17891997	17893020	CUFF.154662	.	+
chr10	18189844	18189957	blastnPan.Locus_146299	.	-
chr10	18221752	18222507	Locus_76937	.	+
chr10	18363660	18365043	Locus_77623	.	-
chr10	18399245	18400536	Locus_77253	.	-
chr10	19010830	19013920	Locus_77570	.	-
chr10	19015022	19017048	CUFF.154906	.	-
chr10	19182753	19182892	blastnGorilla.Locus_257411	.	+
chr10	19519210	19520828	Locus_76966	.	+
chr10	19525644	19539122	Locus_76891	.	+
chr10	19551353	19551452	blastnOpossum.Locus_314876	.	+
chr10	20298739	20301608	Locus_77048	.	+
chr10	20715822	20717258	Locus_77583	.	-
chr10	20742258	20742938	Locus_76776	.	+
chr10	20921332	20921419	blastnPlatypus.Locus_128207	.	-
chr10	20942517	20943917	CUFF.155529	.	-
chr10	21540317	21541105	CUFF.155771	.	+
chr10	21541240	21543363	CUFF.155772	.	+
chr10	21589745	21595123	CUFF.155796	.	-
chr10	21600501	21602711	Locus_77228	.	-
chr10	21635066	21635161	blastnPlatypus.CUFF.164066	.	+
chr10	21636246	21636902	CUFF.155807	.	-
chr10	21636913	21639559	Locus_77174	.	+
chr10	21735791	21735946	blastnMouse.Locus_104774	.	+
chr10	21739480	21740438	CUFF.155822	.	-
chr10	21750056	21752546	Locus_77655	.	-
chr10	21775865	21777288	Locus_76992	.	+
chr10	22142882	22146700	Locus_76758	.	+
chr10	22534987	22535851	CUFF.156093	.	+
chr11	153960	192610	Locus_79835	.	+
chr11	3348838	3369914	Locus_79854	.	+
chr11	3356679	3357897	CUFF.157538	.	+
chr11	3509180	3510268	Locus_79866	.	+
chr11	3749658	3750391	Locus_80457	.	-
chr11	3946671	3955306	Locus_80414	.	-
chr11	4366346	4369283	CUFF.157764	.	+
chr11	4389434	4389558	blastnMouse.Locus_47129	.	+
chr11	4404031	4408612	Locus_80128	.	+
chr11	4408674	4410849	Locus_80297	.	-
chr11	4412286	4481778	Locus_80594	.	-
chr11	4467872	4469135	Locus_79848	.	+
chr11	4485575	4528021	Locus_80591	.	-
chr11	4549511	4553948	Locus_80504	.	-
chr11	5034258	5038123	Locus_79824	.	+
chr11	5045269	5048805	CUFF.157844	.	+
chr11	5215036	5220234	Locus_80003	.	+
chr11	5247443	5249345	Locus_79907	.	+
chr11	5423597	5423689	blastnHuman.ENSG00000249231	.	+
chr11	5760266	5760489	blastnPlatypus.Locus_108895	.	+
chr11	5851775	5972066	Locus_80158	.	+
chr11	5867851	5877284	Locus_79810	.	+
chr11	6106061	6107888	Locus_79961	.	+
chr11	6122296	6122451	blastnPlatypus.Locus_108881	.	-
chr11	6127518	6129476	CUFF.158005	.	+
chr11	6177542	6184673	Locus_79894	.	+
chr11	6387853	6389809	CUFF.158045	.	-
chr11	6615725	6616704	Locus_79872	.	+
chr11	6692459	6697000	Locus_79879	.	+
chr11	7337879	7338331	Locus_79985	.	+
chr11	7395475	7425118	Locus_80159	.	+
chr11	7414764	7416343	Locus_80140	.	+
chr11	7421620	7423321	Locus_80017	.	+
chr11	7428533	7436897	Locus_80189	.	+
chr11	7438013	7442083	Locus_79965	.	+
chr11	7536768	7543179	Locus_79945	.	+
chr11	7538188	7539880	Locus_80129	.	+
chr11	7543032	7549916	Locus_80346	.	-
chr11	7550644	7559486	Locus_79976	.	+
chr11	8048083	8049523	Locus_79978	.	+
chr11	8449561	8453324	Locus_80288	.	-
chr11	9154871	9156672	Locus_80054	.	+
chr11	9293804	9294378	Locus_80532	.	-
chr11	9295839	9303786	Locus_80468	.	-
chr11	9356388	9357935	Locus_80514	.	-
chr11	9412775	9413027	blastnOpossum.Locus_314578	.	-
chr11	9448229	9449285	Locus_79878	.	+
chr11	9648870	9666821	CUFF.159002	.	+
chr11	9708627	9708719	blastnXenopus.Locus_148221	.	+
chr11	9729896	9733559	CUFF.159065	.	+
chr11	9733880	9735327	CUFF.159075	.	-
chr11	9744148	9744907	Locus_79896	.	+
chr11	9842629	9842848	blastnHuman.CUFF.175691	.	+
chr11	9945114	9947815	CUFF.159154	.	+
chr11	9956262	9961415	Locus_80257	.	-
chr11	9970357	9991532	Locus_80239	.	-
chr11	9986709	9987133	blastnMouse.Locus_61116	.	+
chr11	10094818	10096091	Locus_80618	.	-
chr11	10097741	10103708	blastnPlatypus.Locus_41980	.	-
chr11	10098520	10102811	Locus_80561	.	-
chr11	10139083	10141415	Locus_80608	.	-
chr11	10150063	10150612	Locus_80531	.	-
chr11	10259633	10259831	blastnHuman.Locus_76848	.	+
chr11	10292581	10300960	blastnMacaque.Locus_447756	.	+
chr11	10397264	10397346	blastnMouse.Locus_59652	.	-
chr11	11222039	11225930	Locus_80312	.	-
chr11	11267708	11268907	CUFF.159546	.	-
chr11	11462928	11463035	blastnMouse.ENSMUSG00000085923	.	-
chr11	11614347	11615069	Locus_80496	.	-
chr11	12120237	12144767	Locus_80145	.	+
chr11	12220590	12220673	blastnMacaque.Locus_209238	.	-
chr11	12563576	12568798	Locus_80547	.	-
chr11	12567943	12568556	Locus_80049	.	+
chr11	12810999	12811450	Locus_80268	.	-
chr11	13283742	13285626	Locus_80466	.	-
chr11	13489135	13490691	Locus_80018	.	+
chr11	13998050	14004144	Locus_80404	.	-
chr11	14004960	14006761	Locus_80380	.	-
chr11	14217024	14218185	Locus_80235	.	-
chr11	14413496	14414208	Locus_80465	.	-
chr11	14459096	14472968	Locus_80050	.	+
chr11	14483489	14487359	Locus_80104	.	+
chr11	14501974	14610847	Locus_80485	.	-
chr11	14502351	14509865	Locus_80015	.	+
chr11	14573780	14575834	Locus_80112	.	+
chr11	14594947	14596985	Locus_80171	.	+
chr11	14740111	14740570	Locus_80282	.	-
chr11	14860157	14984635	Locus_80164	.	+
chr11	16077006	16132204	Locus_80374	.	-
chr11	16214266	16215568	CUFF.160271	.	-
chr11	16240759	16246256	Locus_80305	.	-
chr11	16248616	16252709	Locus_80217	.	-
chr11	16355259	16355351	blastnOpossum.Locus_315064	.	-
chr11	16437077	16437245	blastnMouse.Locus_45303	.	+
chr11	16866718	16871779	CUFF.160307	.	-
chr11	17563752	17596229	Locus_80309	.	-
chr11	18183310	18185756	Locus_80471	.	-
chr11	18344542	18347000	CUFF.160685	.	-
chr11	18447641	18451246	Locus_79864	.	+
chr11	18670444	18670957	Locus_79956	.	+
chr11	19076253	19079255	Locus_79833	.	+
chr11	19382458	19383238	Locus_80617	.	-
chr11	19590202	19592205	Locus_80500	.	-
chr11	20126334	20126504	blastnPlatypus.Locus_168896	.	+
chr11	20279265	20289712	Locus_79887	.	+
chr11	21218747	21223816	Locus_80298	.	-
chr11	21292734	21294754	Locus_80450	.	-
chr11	21570757	21575006	Locus_80621	.	-
chr11	21587939	21593269	Locus_80176	.	+
chr11	21602740	21605469	Locus_80574	.	-
chr11	21903189	21904238	Locus_79904	.	+
chr11	21916414	21916814	Locus_79959	.	+
chr11	21919146	21920361	Locus_79812	.	+
chr12	13995	15049	Locus_104748	.	+
chr12	162591	170118	Locus_104661	.	+
chr12	261611	262460	Locus_104867	.	+
chr12	267162	269459	CUFF.210056	.	+
chr12	269575	272188	CUFF.210058	.	+
chr12	348318	353552	Locus_104811	.	+
chr12	357597	362646	Locus_104672	.	+
chr12	396065	397587	CUFF.210098	.	+
chr12	447363	447752	Locus_105128	.	-
chr12	519299	521992	CUFF.210122	.	+
chr12	938993	939751	Locus_105274	.	-
chr12	962883	971310	Locus_105242	.	-
chr12	978471	979810	Locus_104981	.	-
chr12	991741	995961	Locus_105288	.	-
chr12	1018941	1021626	Locus_104949	.	-
chr12	1024260	1025762	Locus_104964	.	-
chr12	1026513	1027608	Locus_105023	.	-
chr12	1078257	1081662	Locus_105016	.	-
chr12	1230620	1232047	Locus_105100	.	-
chr12	1241146	1243353	Locus_104701	.	+
chr12	1291561	1292692	blastnHuman.Locus_157887	.	-
chr12	1359323	1359649	Locus_105019	.	-
chr12	1501094	1503154	Locus_104979	.	-
chr12	1756414	1758248	Locus_105116	.	-
chr12	2559328	2559881	CUFF.210696	.	+
chr12	2849378	2856463	Locus_104953	.	-
chr12	3817052	3819399	Locus_104940	.	+
chr12	3830087	3932964	Locus_104789	.	+
chr12	4029372	4034060	Locus_105158	.	-
chr12	4164698	4167818	Locus_105210	.	-
chr12	4544637	4548986	Locus_104627	.	+
chr12	5024391	5025416	Locus_105205	.	-
chr12	5651455	5652750	Locus_104875	.	+
chr12	5909486	5909571	blastnMacaque.Locus_101328	.	-
chr12	5988598	5993376	Locus_105117	.	-
chr12	6298786	6310479	Locus_104611	.	+
chr12	6363897	6365076	Locus_104885	.	+
chr12	6661911	6670027	Locus_104837	.	+
chr12	6902393	6908726	Locus_105132	.	-
chr12	7141995	7155835	Locus_105283	.	-
chr12	7971952	7973645	Locus_104750	.	+
chr12	7979613	7981427	Locus_104792	.	+
chr12	8007670	8016674	CUFF.212354	.	+
chr12	8009661	8011952	Locus_105176	.	-
chr12	8019002	8022235	Locus_105055	.	-
chr12	8029585	8031898	Locus_104933	.	+
chr12	8058094	8090643	Locus_105202	.	-
chr12	8068167	8068318	blastnOpossum.Locus_33516	.	-
chr12	8602315	8603491	Locus_105031	.	-
chr12	9089715	9099577	Locus_104848	.	+
chr12	9483445	9491455	Locus_105170	.	-
chr12	9499300	9504691	Locus_105047	.	-
chr12	9504891	9509114	CUFF.212822	.	-
chr12	9576392	9593220	Locus_104997	.	-
chr12	10299063	10311749	CUFF.213059	.	-
chr12	10342098	10342798	Locus_104734	.	+
chr12	10346363	10350155	Locus_104938	.	+
chr12	10351044	10351599	Locus_104883	.	+
chr12	10356607	10356936	Locus_104911	.	+
chr12	10361959	10366406	Locus_104733	.	+
chr12	10371192	10379666	Locus_104874	.	+
chr12	10399105	10399611	Locus_104825	.	+
chr12	10402942	10409627	Locus_104688	.	+
chr12	10412414	10413071	Locus_104739	.	+
chr12	10446585	10476440	Locus_104624	.	+
chr12	10543950	10544404	CUFF.213079	.	+
chr12	11179929	11182613	CUFF.213227	.	-
chr12	11195835	11211261	Locus_104869	.	+
chr12	11499145	11499921	Locus_104612	.	+
chr12	11592432	11594628	Locus_105093	.	-
chr12	12390359	12399454	Locus_105218	.	-
chr12	12401571	12402553	Locus_104657	.	+
chr12	12973778	12978540	Locus_105252	.	-
chr12	13025182	13026211	Locus_105265	.	-
chr12	13037083	13040542	Locus_105168	.	-
chr12	13389729	13394278	CUFF.213769	.	-
chr12	13800514	13800993	Locus_104617	.	+
chr12	13839719	13841037	Locus_105153	.	-
chr12	14175304	14238044	Locus_105141	.	-
chr12	14646947	14651021	Locus_104986	.	-
chr12	14973871	14974343	Locus_105018	.	-
chr12	15009825	15025398	Locus_105193	.	-
chr12	15944856	15947840	Locus_104790	.	+
chr12	16273778	16273864	blastnMouse.Locus_92483	.	+
chr12	16274017	16274235	blastnMouse.Locus_92982	.	-
chr12	16314017	16314158	blastnOpossum.Locus_34725	.	-
chr12	16322054	16322196	blastnPan.Locus_117765	.	-
chr12	16453047	16454103	Locus_104808	.	+
chr12	16567585	16569581	CUFF.214446	.	+
chr12	16575791	16578807	Locus_104923	.	+
chr12	16922177	16924207	Locus_104972	.	-
chr12	17674221	17686174	Locus_104679	.	+
chr12	17953931	17955659	Locus_104975	.	-
chr12	17954934	17960229	Locus_104676	.	+
chr12	17962272	17971275	Locus_105236	.	-
chr12	17976891	17987207	Locus_105062	.	-
chr12	17987828	17989965	Locus_105207	.	-
chr12	18111975	18134953	CUFF.214775	.	-
chr12	18632039	18634523	Locus_105271	.	-
chr12	18702576	18702817	blastnPlatypus.Locus_179487	.	-
chr12	18779718	18791338	Locus_105211	.	-
chr12	18806928	18808517	Locus_105194	.	-
chr12	18871865	18875318	Locus_104988	.	-
chr12	18886139	18889073	Locus_105172	.	-
chr12	18892871	18896180	Locus_104944	.	-
chr12	18901159	18902996	Locus_104993	.	-
chr12	19307807	19321744	Locus_104678	.	+
chr12	19332840	19333791	Locus_104737	.	+
chr12	19346435	19356353	Locus_104823	.	+
chr12	19360179	19361009	Locus_104927	.	+
chr12	19366818	19368107	Locus_104878	.	+
chr12	19624107	19624884	Locus_105186	.	-
chr12	19683811	19684830	Locus_104998	.	-
chr12	20032915	20033924	Locus_104783	.	+
chr12	20294847	20299872	Locus_104893	.	+
chr12	20303914	20308073	Locus_104704	.	+
chr13	951802	957961	CUFF.163353	.	+
chr13	1062589	1065348	Locus_83959	.	+
chr13	1133582	1136629	Locus_83889	.	+
chr13	1262752	1264293	Locus_84225	.	-
chr13	1293397	1294934	CUFF.163485	.	-
chr13	1571729	1574895	Locus_84048	.	+
chr13	1844008	1844967	Locus_84080	.	+
chr13	1983084	1998709	Locus_84495	.	-
chr13	2041648	2042420	Locus_84348	.	-
chr13	2064873	2067204	CUFF.163696	.	-
chr13	2070250	2070357	blastnMouse.Locus_3279	.	+
chr13	2071212	2103463	Locus_84320	.	-
chr13	2105979	2114448	Locus_84457	.	-
chr13	2241859	2245369	Locus_84249	.	-
chr13	2253690	2255322	Locus_84207	.	-
chr13	2256728	2260151	Locus_84076	.	+
chr13	2659955	2662201	CUFF.163912	.	+
chr13	2666461	2668704	CUFF.163913	.	+
chr13	2719023	2719897	Locus_84422	.	-
chr13	2725302	2726212	Locus_84096	.	+
chr13	2751770	2752826	CUFF.163926	.	-
chr13	2772604	2775218	Locus_83834	.	+
chr13	2833682	2857455	Locus_84154	.	+
chr13	2851997	2858062	Locus_84525	.	-
chr13	3158402	3158580	blastnPlatypus.Locus_46113	.	+
chr13	3265526	3266053	CUFF.164049	.	-
chr13	3266249	3275622	CUFF.164050	.	-
chr13	3702693	3704446	Locus_84459	.	-
chr13	4090742	4091695	Locus_84050	.	+
chr13	4159017	4160361	Locus_84230	.	-
chr13	4619217	4619487	blastnHuman.ENSG00000253925	.	+
chr13	4924892	4931447	Locus_84031	.	+
chr13	4967049	4970807	CUFF.164625	.	+
chr13	5663783	5664230	blastnMacaque.Locus_314586	.	+
chr13	5717764	5792219	Locus_84220	.	-
chr13	6088395	6088505	blastnGorilla.Locus_226453	.	+
chr13	6223030	6226596	Locus_84170	.	+
chr13	6732890	6737827	CUFF.164706	.	+
chr13	6880318	6881414	Locus_84282	.	-
chr13	6891955	6893392	CUFF.164727	.	-
chr13	6895963	6898412	Locus_84197	.	-
chr13	6898808	6900372	Locus_84433	.	-
chr13	7053875	7053950	blastnHuman.ENSG00000253403	.	+
chr13	7518672	7519592	Locus_84370	.	-
chr13	7894682	7908818	Locus_83912	.	+
chr13	9221544	9224615	Locus_84535	.	-
chr13	9466995	9468169	Locus_83883	.	+
chr13	9684983	9729941	Locus_84528	.	-
chr13	9738977	9739068	blastnHuman.ENSG00000249306	.	+
chr13	9783589	9783784	blastnMouse.Locus_87447	.	+
chr13	10594761	10596671	CUFF.165783	.	+
chr13	11153614	11155794	Locus_83875	.	+
chr13	11182458	11182541	blastnHuman.ENSG00000253449	.	+
chr13	12770689	12772109	Locus_84484	.	-
chr13	12817045	12817853	Locus_84395	.	-
chr13	12939080	12944980	Locus_84218	.	-
chr13	14016250	14037268	Locus_84162	.	+
chr13	14026800	14028157	CUFF.166557	.	+
chr13	14154331	14155346	Locus_84078	.	+
chr13	14207262	14248086	Locus_83914	.	+
chr13	14794827	14796193	Locus_84392	.	-
chr13	14874292	14876756	Locus_83880	.	+
chr13	15233802	15262103	Locus_84028	.	+
chr13	15284602	15298556	CUFF.166924	.	-
chr13	15404159	15405690	Locus_84412	.	-
chr13	15465458	15468093	Locus_84450	.	-
chr13	15531783	15533201	Locus_84411	.	-
chr13	15775642	15777038	Locus_84244	.	-
chr13	15847576	15867942	Locus_84339	.	-
chr13	15884474	15887655	Locus_84275	.	-
chr13	15893356	15894966	Locus_83907	.	+
chr13	15914447	15915865	CUFF.167105	.	+
chr13	15980800	15982542	CUFF.167111	.	-
chr13	16257770	16258931	Locus_84316	.	-
chr13	16568223	16683835	Locus_84133	.	+
chr13	16811595	16812000	Locus_84420	.	-
chr13	16851599	16851743	blastnGorilla.Locus_224886	.	-
chr13	17312781	17313791	Locus_84066	.	+
chr13	17706851	17708233	Locus_84222	.	-
chr13	17932673	17932758	blastnMouse.ENSMUSG00000086312	.	-
chr13	18201003	18201791	CUFF.167793	.	-
chr13	18205424	18207346	Locus_84077	.	+
chr13	18338889	18339886	Locus_84247	.	-
chr13	18395430	18395576	blastnGorilla.Locus_226151	.	+
chr13	18896862	18898586	Locus_84118	.	+
chr13	18906035	18908577	Locus_84391	.	-
chr13	18908738	18909798	Locus_84058	.	+
chr13	18910324	18911781	Locus_83895	.	+
chr14	18348	18694	Locus_71452	.	-
chr14	481141	484188	Locus_71458	.	-
chr14	509235	510445	Locus_71293	.	+
chr14	515800	520804	Locus_71519	.	-
chr14	522672	524124	Locus_71273	.	+
chr14	528061	529219	Locus_71762	.	-
chr14	536734	538226	Locus_71583	.	-
chr14	623174	655576	Locus_71536	.	-
chr14	910739	913656	Locus_71062	.	+
chr14	1301148	1301930	Locus_71263	.	+
chr14	1790615	1795758	CUFF.143101	.	+
chr14	1954431	1955369	Locus_71202	.	+
chr14	1975158	1977907	CUFF.143117	.	+
chr14	2022010	2022686	Locus_71261	.	+
chr14	2402090	2402217	blastnGorilla.Locus_292077	.	+
chr14	2440107	2440390	blastnHuman.ENSG00000233082	.	+
chr14	2461506	2463587	Locus_71295	.	+
chr14	2464136	2466208	Locus_71404	.	+
chr14	2482370	2482481	blastnMacaque.Locus_372466	.	-
chr14	2494031	2499646	Locus_71767	.	-
chr14	2499795	2503074	Locus_71306	.	+
chr14	2504876	2506506	CUFF.143320	.	-
chr14	2508928	2512556	Locus_71437	.	-
chr14	2521061	2526514	CUFF.143325	.	-
chr14	2525723	2526017	Locus_71416	.	-
chr14	2659762	2661864	Locus_71510	.	-
chr14	2684302	2687316	Locus_71434	.	-
chr14	2687979	2693621	Locus_71453	.	-
chr14	2701488	2702052	Locus_71674	.	-
chr14	2817450	2821423	Locus_71113	.	+
chr14	3229212	3230676	Locus_71357	.	+
chr14	3307995	3310397	Locus_71210	.	+
chr14	3462599	3462774	blastnHuman.ENSG00000237286	.	+
chr14	3488865	3499413	Locus_71677	.	-
chr14	3520360	3522424	CUFF.143704	.	-
chr14	3600175	3603757	Locus_71508	.	-
chr14	5383581	5425655	Locus_71446	.	-
chr14	5676880	5678285	Locus_71289	.	+
chr14	5957074	5960666	Locus_71107	.	+
chr14	6260019	6261354	Locus_71294	.	+
chr14	7205495	7206154	CUFF.144902	.	-
chr14	7240662	7241185	Locus_71540	.	-
chr14	7255809	7257763	CUFF.144928	.	+
chr14	7259944	7265054	Locus_71323	.	+
chr14	7282895	7287589	Locus_71119	.	+
chr14	7282895	7284589	Locus_71605	.	-
chr14	8438919	8441305	Locus_71480	.	-
chr14	9083835	9086114	CUFF.146655	.	-
chr14	9150343	9152631	CUFF.146672	.	+
chr14	9317545	9321144	Locus_71766	.	-
chr14	9656689	9710334	Locus_71028	.	+
chr14	9719620	9723049	Locus_71352	.	+
chr14	9757259	9758061	Locus_71624	.	-
chr14	10511307	10513905	Locus_71543	.	-
chr14	10528593	10529430	Locus_71388	.	+
chr14	10588722	10907684	Locus_71465	.	-
chr14	10938769	10938870	blastnHuman.Locus_23846	.	-
chr14	11914281	11914836	Locus_71387	.	+
chr14	12168106	12179002	Locus_71292	.	+
chr14	12776185	12777340	Locus_71297	.	+
chr14	13695351	13698425	Locus_71745	.	-
chr14	14218891	14220080	Locus_71250	.	+
chr14	14295271	14295373	blastnMouse.ENSMUSG00000084862	.	-
chr14	14714149	14714601	Locus_71701	.	-
chr14	14715975	14722710	Locus_71034	.	+
chr14	15002443	15005896	CUFF.147159	.	-
chr14	15290108	15294835	CUFF.147261	.	+
chr14	15606098	15607518	Locus_71142	.	+
chr15	13706	14785	CUFF.215362	.	+
chr15	238387	239975	blastnMouse.ENSMUSG00000091106	.	+
chr15	614813	614972	blastnHuman.Locus_131269	.	+
chr15	871427	872209	CUFF.215593	.	+
chr15	1371543	1375440	Locus_107190	.	-
chr15	1826110	1828680	Locus_106874	.	+
chr15	1845687	1846710	Locus_107032	.	-
chr15	1989791	1995572	Locus_106607	.	+
chr15	2913146	2916887	Locus_107147	.	-
chr15	6892074	6892178	blastnHuman.ENSG00000256560	.	-
chr15	7018500	7018585	blastnPlatypus.Locus_164498	.	+
chr15	7457723	7524048	Locus_107043	.	-
chr15	7462090	7462199	blastnOpossum.Locus_87550	.	+
chr15	7546464	7548992	CUFF.217929	.	-
chr15	7555679	7555914	blastnHuman.ENSG00000223726	.	-
chr15	7563582	7591657	CUFF.217936	.	-
chr15	7647323	7650363	Locus_106962	.	-
chr15	7651147	7651319	blastnMouse.CUFF.73197	.	-
chr15	7655614	7655725	blastnXenopus.Locus_144983	.	-
chr15	7719338	7720881	Locus_106839	.	+
chr15	7889261	7895784	Locus_106634	.	+
chr15	10394441	10397097	Locus_107081	.	-
chr15	10664714	10667448	Locus_106797	.	+
chr15	10811492	10812970	Locus_106820	.	+
chr15	10908966	10909917	Locus_106733	.	+
chr15	11773477	11775065	Locus_106941	.	-
chr15	11802268	11802527	blastnHuman.ENSG00000247019	.	+
chr15	12065667	12068197	Locus_106573	.	+
chr15	12089561	12092750	Locus_107090	.	-
chr15	12114624	12115245	Locus_106831	.	+
chr15	12164941	12165047	blastnOpossum.Locus_90236	.	-
chr15	12178352	12254632	Locus_106600	.	+
chr15	12273502	12303987	Locus_106786	.	+
chr15	12315775	12355763	Locus_106596	.	+
chr15	12343222	12346653	Locus_107020	.	-
chr15	12367391	12373252	Locus_106598	.	+
chr15	12375091	12408994	CUFF.219471	.	+
chr15	12452796	12453044	blastnMacaque.CUFF.283664	.	-
chr15	12828280	12828360	blastnOpossum.Locus_87951	.	+
chr16_random	227920	230042	CUFF.178785	.	-
chr17	578370	579969	Locus_7244	.	-
chr17	583875	585312	Locus_7290	.	-
chr17	588305	589119	Locus_7264	.	-
chr17	593478	599781	Locus_7387	.	-
chr17	607173	609179	Locus_7110	.	+
chr17	610074	612278	Locus_7053	.	+
chr17	612789	613810	Locus_7114	.	+
chr17	1034296	1034407	blastnPlatypus.Locus_132847	.	+
chr17	1376906	1379696	Locus_7321	.	-
chr17	1380251	1380992	Locus_7098	.	+
chr17	1726372	1728882	Locus_7285	.	-
chr17	2322691	2327827	Locus_7070	.	+
chr17	3024908	3026007	Locus_7087	.	+
chr17	3084815	3088923	Locus_7038	.	+
chr17	3119624	3192365	Locus_7249	.	-
chr17	6731644	6731721	blastnHuman.ENSG00000236986	.	-
chr18	2762	5162	Locus_51967	.	-
chr18	276041	281135	Locus_51809	.	+
chr18	586740	587831	Locus_51686	.	+
chr18	930534	931715	Locus_51898	.	+
chr18	958247	958750	Locus_51803	.	+
chr18	962650	964899	Locus_51673	.	+
chr18	1314059	1318766	Locus_52192	.	-
chr18	1350231	1353026	Locus_51826	.	+
chr18	1378889	1381040	Locus_51797	.	+
chr18	1998215	1999116	CUFF.131325	.	-
chr18	2339469	2344821	Locus_51669	.	+
chr18	2364369	2369614	Locus_52165	.	-
chr18	2797929	2807677	Locus_52142	.	-
chr18	2811201	2826875	Locus_52148	.	-
chr18	2840226	2849757	Locus_52013	.	-
chr18	2914375	2915349	Locus_52144	.	-
chr18	2944319	2956053	Locus_52084	.	-
chr18	3011148	3030522	Locus_52040	.	-
chr18	3034932	3041060	CUFF.131546	.	-
chr18	3049378	3052061	CUFF.131556	.	-
chr18	3756633	3758172	Locus_51910	.	-
chr18	3915513	3916540	Locus_51761	.	+
chr18	5716588	5718758	Locus_51760	.	+
chr18	5731751	5759925	Locus_51839	.	+
chr18	6176533	6181840	Locus_51980	.	-
chr18	6686765	6687326	Locus_51841	.	+
chr18	8105503	8112889	Locus_51804	.	+
chr18	8770184	8791196	Locus_52003	.	-
chr18	8775312	8778673	Locus_51733	.	+
chr18	8790465	8790660	blastnGorilla.Locus_224967	.	-
chr18	8793280	8793366	blastnPlatypus.Locus_96065	.	-
chr18	8880367	8920589	Locus_52070	.	-
chr18	10045898	10048178	Locus_52089	.	-
chr18	10902933	10903995	Locus_51834	.	+
chr19	1274880	1275734	Locus_120562	.	+
chr19	1294651	1296333	CUFF.246646	.	-
chr19	1484663	1486795	CUFF.246739	.	+
chr19	1743956	1744414	Locus_120636	.	+
chr19	2041518	2043643	Locus_120980	.	-
chr19	2163591	2164083	Locus_120936	.	-
chr19	2193842	2245004	Locus_120808	.	-
chr19	2238572	2240012	Locus_120869	.	-
chr19	2248944	2263454	Locus_120783	.	-
chr19	2289868	2304534	Locus_120823	.	-
chr19	2312567	2312976	Locus_120832	.	-
chr19	2325082	2335020	Locus_120962	.	-
chr19	2337039	2397545	Locus_120756	.	-
chr19	2400023	2401155	Locus_120623	.	+
chr19	2408886	2438312	Locus_120886	.	-
chr19	2449020	2449747	Locus_120939	.	-
chr19	2455047	2455442	Locus_120981	.	-
chr19	2499434	2505127	CUFF.247173	.	+
chr19	2505362	2509559	Locus_120587	.	+
chr19	2523680	2525068	Locus_120737	.	+
chr19	2559978	2565060	Locus_120915	.	-
chr19	2568420	2572799	Locus_120830	.	-
chr19	3110810	3114119	CUFF.247385	.	+
chr19	3460281	3463577	Locus_120704	.	+
chr19	3685358	3704627	CUFF.247582	.	+
chr19	4558876	4561829	Locus_120970	.	-
chr19	4606705	4606802	blastnGorilla.Locus_225643	.	+
chr19	4958744	4960469	CUFF.248538	.	+
chr19	5545106	5545270	blastnHuman.ENSG00000236457	.	-
chr19	5553774	5553913	blastnPan.Locus_25495	.	+
chr19	6084871	6086964	CUFF.248220	.	-
chr19	7504576	7504939	Locus_120789	.	-
chr19	8227148	8235359	CUFF.249054	.	+
chr19	8282451	8284155	CUFF.249082	.	-
chr19	8286473	8289152	Locus_120818	.	-
chr19	9665434	9666399	Locus_120547	.	+
chr1_random	135779	137069	CUFF.219619	.	-
chr2	92289	93007	Locus_19378	.	+
chr2	490092	498680	CUFF.14800	.	-
chr2	505859	511831	Locus_19769	.	+
chr2	1068423	1077236	Locus_18845	.	+
chr2	1190346	1191460	Locus_20650	.	-
chr2	1515912	1518523	Locus_19157	.	+
chr2	1553591	1555175	CUFF.15097	.	-
chr2	1809958	1811828	Locus_21759	.	-
chr2	2303444	2323696	Locus_21669	.	-
chr2	2323767	2340238	Locus_19207	.	+
chr2	2507410	2510665	Locus_21840	.	-
chr2	2670910	2672485	Locus_21706	.	-
chr2	2717143	2745532	Locus_18855	.	+
chr2	2912330	2927752	Locus_20197	.	+
chr2	2923255	2925374	Locus_20864	.	-
chr2	3296855	3297541	CUFF.15421	.	-
chr2	3519234	3523125	Locus_21248	.	-
chr2	4011336	4020932	Locus_20609	.	-
chr2	4027689	4032322	Locus_20805	.	-
chr2	4061689	4062380	Locus_21321	.	-
chr2	4299355	4302398	Locus_20390	.	+
chr2	4313179	4320721	Locus_18769	.	+
chr2	4328941	4329597	Locus_20811	.	-
chr2	5140671	5142859	Locus_18993	.	+
chr2	5916556	5917409	CUFF.16094	.	-
chr2	6424728	6437510	Locus_21864	.	-
chr2	8034858	8035041	blastnMouse.ENSMUSG00000086663	.	+
chr2	8135232	8135419	blastnPlatypus.Locus_31004	.	-
chr2	8203674	8203837	blastnOpossum.Locus_232043	.	-
chr2	8323538	8346693	Locus_21238	.	-
chr2	8438141	8441052	Locus_20584	.	-
chr2	8451819	8452590	Locus_22032	.	-
chr2	8677561	8682179	Locus_22039	.	-
chr2	8688541	8688910	Locus_20461	.	-
chr2	8708085	8709605	CUFF.16757	.	+
chr2	8712030	8724516	Locus_19985	.	+
chr2	8876762	8888042	Locus_19456	.	+
chr2	8977725	8977855	blastnPlatypus.Locus_31102	.	+
chr2	9711585	9714445	CUFF.16933	.	+
chr2	9720416	9724254	Locus_21402	.	-
chr2	10048146	10049819	Locus_20304	.	+
chr2	10050139	10053242	Locus_20315	.	+
chr2	10068043	10068902	Locus_20343	.	+
chr2	10258663	10266691	CUFF.17146	.	+
chr2	10301093	10303858	CUFF.17154	.	-
chr2	10687174	10692934	CUFF.17246	.	-
chr2	10918178	10918268	blastnHuman.ENSG00000227912	.	+
chr2	11404056	11406844	CUFF.17384	.	+
chr2	11464100	11464338	blastnPan.Locus_72803	.	+
chr2	11545373	11546389	Locus_21226	.	-
chr2	12482522	12563140	Locus_20518	.	-
chr2	12621118	12622976	Locus_20659	.	-
chr2	12624645	12715562	Locus_20553	.	-
chr2	12686988	12692645	CUFF.17437	.	+
chr2	12723487	12723926	blastnPlatypus.Locus_31036	.	-
chr2	12836761	12837653	Locus_19793	.	+
chr2	13033382	13033939	Locus_19621	.	+
chr2	13545468	13546810	Locus_19194	.	+
chr2	13718914	13719786	Locus_20255	.	+
chr2	14040877	14040957	blastnHuman.ENSG00000233825	.	-
chr2	14092650	14093423	Locus_20810	.	-
chr2	14265705	14281378	CUFF.17924	.	+
chr2	14331225	14335596	Locus_19524	.	+
chr2	14346227	14353215	Locus_19972	.	+
chr2	14411444	14415437	Locus_21113	.	-
chr2	14416447	14425839	Locus_20745	.	-
chr2	14430127	14433187	Locus_19731	.	+
chr2	14465025	14472745	CUFF.18010	.	-
chr2	14480742	14488516	Locus_19372	.	+
chr2	14570575	14570684	blastnMouse.ENSMUSG00000085461	.	+
chr2	14573468	14576480	Locus_19515	.	+
chr2	14760991	14761308	CUFF.18135	.	+
chr2	14764710	14789106	CUFF.18139	.	-
chr2	14965418	14968383	CUFF.18192	.	+
chr2	15000031	15000825	Locus_19941	.	+
chr2	15061991	15065469	CUFF.18210	.	-
chr2	15168690	15172136	Locus_22054	.	-
chr2	15218764	15226025	CUFF.18230	.	-
chr2	15328160	15333299	Locus_21476	.	-
chr2	15333340	15336238	Locus_18820	.	+
chr2	15446181	15446838	Locus_20881	.	-
chr2	16320431	16321316	Locus_20151	.	+
chr2	16328194	16329768	CUFF.18561	.	+
chr2	16380790	16384003	Locus_21607	.	-
chr2	16630605	16633613	Locus_20949	.	-
chr2	17059504	17064654	Locus_19620	.	+
chr2	17228893	17230880	Locus_20982	.	-
chr2	17233683	17254463	Locus_20934	.	-
chr2	17333632	17333819	blastnMouse.ENSMUSG00000056329	.	-
chr2	17438747	17446339	CUFF.18844	.	+
chr2	17597536	17599455	CUFF.18916	.	-
chr2	17662587	17668207	CUFF.18951	.	+
chr2	17731558	17734134	CUFF.18990	.	-
chr2	18422729	18433936	CUFF.19189	.	+
chr2	19348868	19353168	Locus_21371	.	-
chr2	19605568	19607444	Locus_19791	.	+
chr2	20092697	20093488	Locus_19552	.	+
chr2	20120332	20122770	Locus_19022	.	+
chr2	20182477	20182621	blastnPlatypus.Locus_33557	.	-
chr2	20187403	20188239	CUFF.19823	.	-
chr2	20273301	20273380	blastnOpossum.Locus_230878	.	-
chr2	20387028	20391814	Locus_20701	.	-
chr2	20407173	20411306	Locus_21522	.	-
chr2	21226506	21229415	Locus_20946	.	-
chr2	21466483	21467774	Locus_19589	.	+
chr2	21521875	21551527	Locus_22128	.	-
chr2	22133157	22139144	CUFF.20229	.	-
chr2	22332529	22333669	Locus_20791	.	-
chr2	22605090	22605292	blastnHuman.ENSG00000244055	.	+
chr2	22814172	22814423	blastnHuman.ENSG00000237819	.	+
chr2	22847961	22850681	Locus_20382	.	+
chr2	22981863	22995852	Locus_18800	.	+
chr2	23236937	23250092	CUFF.20457	.	+
chr2	23495195	23501573	Locus_21384	.	-
chr2	23574884	23579263	Locus_20721	.	-
chr2	23661947	23664314	CUFF.20699	.	+
chr2	23834250	23835305	Locus_19024	.	+
chr2	24196360	24198279	Locus_19651	.	+
chr2	24202253	24203440	Locus_19029	.	+
chr2	24246572	24256883	Locus_19447	.	+
chr2	24344807	24347567	Locus_19262	.	+
chr2	24385680	24390927	CUFF.20947	.	-
chr2	24408016	24408091	blastnMouse.ENSMUSG00000089946	.	-
chr2	25007398	25009181	Locus_20543	.	-
chr2	25009508	25023268	Locus_20353	.	+
chr2	25605904	25606038	blastnGorilla.Locus_294474	.	-
chr2	26546504	26549998	Locus_21287	.	-
chr2	26982598	26996786	Locus_21881	.	-
chr2	26996827	27013847	Locus_19401	.	+
chr2	27022530	27034361	CUFF.21366	.	+
chr2	27064894	27109081	Locus_19397	.	+
chr2	27072730	27074994	Locus_19656	.	+
chr2	27109604	27137108	Locus_19961	.	+
chr2	27116759	27117271	blastnOpossum.Locus_231001	.	-
chr2	27185987	27193110	Locus_18884	.	+
chr2	27362254	27363173	Locus_20417	.	-
chr2	28531122	28531265	blastnHuman.ENSG00000235837	.	-
chr2	28751467	28754115	Locus_19193	.	+
chr2	29579001	29579123	blastnHuman.ENSG00000232821	.	+
chr2	29581409	29582535	CUFF.21721	.	-
chr2	29719656	29723658	CUFF.21727	.	-
chr2	29741798	29757820	Locus_21173	.	-
chr2	30158347	30161385	Locus_20979	.	-
chr2	30238646	30238725	blastnOpossum.Locus_228639	.	-
chr2	30277568	30277766	blastnHuman.Locus_13263	.	-
chr2	30646649	30648034	Locus_20384	.	+
chr2	31178814	31181144	Locus_19823	.	+
chr2	31355050	31355354	Locus_19539	.	+
chr2	31362176	31369386	Locus_19189	.	+
chr2	31371408	31372384	Locus_20062	.	+
chr2	31372704	31375043	Locus_20020	.	+
chr2	31407101	31413233	Locus_21210	.	-
chr2	31413678	31430575	Locus_20067	.	+
chr2	31466210	31467807	Locus_20841	.	-
chr2	31773640	31773752	blastnHuman.ENSG00000233824	.	-
chr2	31787700	31790145	Locus_19663	.	+
chr2	31847565	31847817	blastnPlatypus.Locus_179050	.	-
chr2	32008946	32012937	Locus_21393	.	-
chr2	32013082	32016746	CUFF.22265	.	+
chr2	32035463	32064241	Locus_19425	.	+
chr2	32071864	32072153	Locus_20031	.	+
chr2	32074880	32076173	Locus_20607	.	-
chr2	32101143	32108974	Locus_19754	.	+
chr2	32451635	32454022	CUFF.22406	.	-
chr2	32523869	32524289	blastnMouse.ENSMUSG00000056445	.	+
chr2	32527405	32527613	blastnPlatypus.Locus_178966	.	+
chr2	32528636	32528758	blastnMouse.ENSMUSG00000087626	.	+
chr2	32603372	32603973	blastnHuman.ENSG00000240990	.	+
chr2	32656170	32656352	blastnHuman.ENSG00000253405	.	-
chr2	33065002	33066268	Locus_20164	.	+
chr2	33175596	33176669	Locus_21593	.	-
chr2	33408720	33409958	Locus_20759	.	-
chr2	33615893	33621037	Locus_21738	.	-
chr2	33771340	33771688	Locus_20767	.	-
chr2	34088041	34092092	CUFF.22785	.	-
chr2	34461895	34462440	Locus_19327	.	+
chr2	35089238	35112770	Locus_20015	.	+
chr2	37238470	37239877	Locus_20185	.	+
chr2	37693451	37698604	Locus_22058	.	-
chr2	38103422	38113935	Locus_22082	.	-
chr2	38167360	38172569	Locus_21042	.	-
chr2	38252356	38290550	Locus_21974	.	-
chr2	38339439	38340683	CUFF.23496	.	-
chr2	38528351	38529857	Locus_19784	.	+
chr2	38529659	38567625	Locus_21791	.	-
chr2	38536834	38555591	Locus_20880	.	-
chr2	38625115	38629278	Locus_21977	.	-
chr2	38633375	38638729	CUFF.23610	.	+
chr2	38855169	38904191	Locus_20277	.	+
chr2	38887695	38896906	Locus_19562	.	+
chr2	38946283	38950786	Locus_18924	.	+
chr2	39797162	39802202	Locus_20328	.	+
chr2	39987780	39989232	CUFF.24296	.	+
chr2	40578514	40579617	Locus_19695	.	+
chr2	40601307	40603736	Locus_18951	.	+
chr2	40747629	40747756	blastnMouse.ENSMUSG00000086476	.	-
chr2	41082941	41127914	Locus_20469	.	-
chr2	41117033	41118758	Locus_21339	.	-
chr2	41348726	41350812	CUFF.24272	.	-
chr2	41539740	41540622	Locus_20147	.	+
chr2	41751974	41752147	blastnMouse.ENSMUSG00000085430	.	-
chr2	41874252	41877168	CUFF.24558	.	-
chr2	42408968	42416638	Locus_20854	.	-
chr2	42692854	42693916	Locus_22033	.	-
chr2	42724890	42726152	Locus_19336	.	+
chr2	43011748	43029006	CUFF.25027	.	-
chr2	43250804	43253683	CUFF.25125	.	-
chr2	43275234	43278359	Locus_18909	.	+
chr2	43303782	43304415	Locus_18808	.	+
chr2	43306008	43306736	CUFF.25151	.	+
chr2	43424564	43433552	CUFF.25166	.	+
chr2	43432386	43433837	CUFF.25167	.	-
chr2	43859992	43884714	Locus_19350	.	+
chr2	43916739	43918032	Locus_21309	.	-
chr2	43918521	43919011	Locus_21405	.	-
chr2	43931142	43931229	blastnOpossum.Locus_191604	.	+
chr2	43956603	43956983	CUFF.25277	.	-
chr2	44410363	44411336	Locus_20099	.	+
chr2	44431611	44440625	CUFF.25500	.	-
chr2	44596855	44600126	Locus_21481	.	-
chr2	44798790	44800182	Locus_19616	.	+
chr2	44843693	44844932	CUFF.25565	.	+
chr2	45015542	45061265	Locus_19285	.	+
chr2	45085850	45087736	CUFF.26689	.	-
chr2	45099631	45102489	Locus_20476	.	-
chr2	45116505	45127708	Locus_20749	.	-
chr2	45174735	45181773	CUFF.26731	.	-
chr2	45190108	45192667	CUFF.26738	.	+
chr2	45395947	45409322	CUFF.26771	.	+
chr2	45458090	45463838	Locus_19050	.	+
chr2	45676143	45676706	Locus_21192	.	-
chr2	46111128	46112667	CUFF.25833	.	+
chr2	46271291	46274013	Locus_19639	.	+
chr2	46515880	46516855	Locus_21075	.	-
chr2	46916639	46918444	Locus_22019	.	-
chr2	47030308	47032832	CUFF.26122	.	+
chr2	47039856	47048036	Locus_21675	.	-
chr2	47115036	47117515	Locus_21093	.	-
chr2	47131424	47133160	Locus_22025	.	-
chr2	47170717	47171249	CUFF.26168	.	+
chr2	47178088	47178291	blastnMacaque.Locus_371737	.	+
chr2	47181431	47185152	CUFF.26175	.	+
chr2	47194613	47198623	CUFF.26178	.	+
chr2	47215422	47216854	Locus_20013	.	+
chr2	48258365	48282416	Locus_19058	.	+
chr2	48414236	48424835	CUFF.26500	.	+
chr2	48570868	48572556	Locus_21294	.	-
chr2	48714278	48714360	blastnPan.Locus_17995	.	+
chr2	49082997	49087820	CUFF.26648	.	-
chr2	49495982	49501635	CUFF.27030	.	+
chr2	49545218	49545372	blastnHuman.ENSG00000233854	.	-
chr2	49744841	49744962	blastnPlatypus.Locus_174623	.	-
chr2	49846852	49860065	CUFF.26939	.	+
chr2	49854822	49861214	Locus_20981	.	-
chr2	49861282	49867706	Locus_20054	.	+
chr2	49905813	49910564	CUFF.26965	.	+
chr2	49997631	49998711	CUFF.27043	.	-
chr2	49999422	50000019	Locus_20777	.	-
chr2	50434899	50450639	CUFF.27981	.	+
chr2	50501225	50501555	blastnPlatypus.Locus_171686	.	+
chr2	50732679	50737503	Locus_21824	.	-
chr2	51050965	51052080	Locus_19422	.	+
chr2	51125474	51127013	CUFF.27196	.	+
chr2	51172198	51178232	Locus_19338	.	+
chr2	51259932	51262690	Locus_21116	.	-
chr2	51383383	51385812	Locus_19934	.	+
chr2	51775005	51777697	Locus_22065	.	-
chr2	52152965	52154022	Locus_20314	.	+
chr2	52279715	52281237	Locus_19668	.	+
chr2	55500101	55502186	CUFF.28006	.	+
chr2	55564009	55564636	Locus_19989	.	+
chr2	56566665	56575402	Locus_21760	.	-
chr2	56577840	56578612	Locus_21602	.	-
chr2	56849130	56851129	Locus_19230	.	+
chr2	57484724	57490455	CUFF.28601	.	+
chr2	58157029	58157115	blastnGorilla.CUFF.88973	.	-
chr2	58184861	58185051	blastnPlatypus.Locus_100952	.	+
chr2	58278674	58278797	blastnMacaque.Locus_222012	.	+
chr2	58423700	58430871	CUFF.28888	.	-
chr2	58437683	58440671	Locus_21855	.	-
chr2	58444905	58448019	Locus_19342	.	+
chr2	58569007	58569190	blastnXenopus.Locus_20206	.	+
chr2	58591619	58591700	blastnOpossum.Locus_88478	.	-
chr2	58641956	58642050	blastnMacaque.Locus_221455	.	-
chr2	58685809	58686499	blastnMouse.CUFF.154402	.	+
chr2	58803827	58807064	Locus_19863	.	+
chr2	59155364	59165438	CUFF.29482	.	+
chr2	59306320	59322604	Locus_19277	.	+
chr2	59529663	59529821	blastnMacaque.Locus_475061	.	+
chr2	59702046	59704235	CUFF.28972	.	-
chr2	59741320	59757475	Locus_21096	.	-
chr2	59757849	59759799	Locus_21773	.	-
chr2	59818564	59829659	Locus_22104	.	-
chr2	60897727	60919366	Locus_20116	.	+
chr2	60941575	60943565	Locus_19847	.	+
chr2	60950677	60950750	blastnMouse.CUFF.200244	.	-
chr2	60971832	60972913	Locus_21076	.	-
chr2	60973138	60974953	Locus_20693	.	-
chr2	61008239	61031211	Locus_21659	.	-
chr2	61016320	61019280	Locus_20392	.	+
chr2	61124346	61127062	CUFF.29277	.	+
chr2	61129528	61169528	Locus_19395	.	+
chr2	61197198	61197281	blastnMouse.Locus_86165	.	-
chr2	61302017	61303732	Locus_20618	.	-
chr2	61503302	61505430	Locus_20536	.	-
chr2	61737920	61738622	Locus_19325	.	+
chr2	61806370	61819244	Locus_19145	.	+
chr2	61809159	61885626	Locus_20487	.	-
chr2	61885651	61908057	Locus_19341	.	+
chr2	62012647	62071725	Locus_21966	.	-
chr2	62083895	62087754	CUFF.29574	.	+
chr2	62114673	62115950	Locus_21835	.	-
chr2	62158072	62162069	Locus_21388	.	-
chr2	62172305	62175653	Locus_21426	.	-
chr2	62250079	62251727	Locus_21645	.	-
chr2	62472273	62489997	CUFF.29635	.	+
chr2	62625803	62628287	Locus_21617	.	-
chr2	62627299	62634592	Locus_18905	.	+
chr2	62724813	62725348	CUFF.29798	.	+
chr2	62813616	62815193	Locus_19796	.	+
chr2	62928029	62928115	blastnOpossum.Locus_92465	.	+
chr2	63015802	63027565	Locus_19324	.	+
chr2	63260446	63265842	Locus_21498	.	-
chr2	63675297	63708896	Locus_20804	.	-
chr2	63724211	63725135	Locus_20174	.	+
chr2	64423827	64432376	Locus_18825	.	+
chr2	64733190	64733273	blastnXenopus.Locus_98535	.	+
chr2	64827556	64829418	Locus_19430	.	+
chr2	64873901	64874373	Locus_21348	.	-
chr2	65008443	65008553	blastnMacaque.Locus_475317	.	+
chr2	65018066	65019339	Locus_21092	.	-
chr2	65152150	65152512	blastnGorilla.Locus_440139	.	-
chr2	65337076	65338081	Locus_19648	.	+
chr2	65339798	65343587	Locus_19104	.	+
chr2	65375575	65376780	Locus_18858	.	+
chr2	65737418	65739729	Locus_21768	.	-
chr2	65813210	65813296	blastnHuman.ENSG00000238221	.	-
chr2	65922076	65924151	Locus_20119	.	+
chr2	66035900	66038080	Locus_21069	.	-
chr2	66039643	66045229	Locus_19046	.	+
chr2	66129276	66138441	Locus_19055	.	+
chr2	66147494	66149207	Locus_21100	.	-
chr2	66377140	66378342	CUFF.31009	.	-
chr2	66962565	66974137	CUFF.30891	.	+
chr2	67000407	67001316	CUFF.30904	.	-
chr2	67035676	67067892	CUFF.30911	.	-
chr2	67060408	67061386	Locus_19707	.	+
chr2	67195226	67196258	Locus_22056	.	-
chr2	67255782	67259543	Locus_20605	.	-
chr2	67691108	67692715	Locus_20753	.	-
chr2	68062239	68062788	Locus_21411	.	-
chr2	68069464	68077059	Locus_21849	.	-
chr2	68237440	68237761	blastnPan.Locus_105216	.	+
chr2	68335366	68356286	Locus_19829	.	+
chr2	68389967	68392631	Locus_20049	.	+
chr2	68614095	68616105	Locus_21712	.	-
chr2	68626771	68634567	Locus_21969	.	-
chr2	68635677	68646090	blastnOpossum.Locus_88009	.	+
chr2	68646919	68657593	Locus_21837	.	-
chr2	68658198	68660727	Locus_21729	.	-
chr2	68666571	68732423	Locus_21204	.	-
chr2	68672292	68680367	CUFF.31356	.	+
chr2	69100951	69103907	Locus_21191	.	-
chr2	69336066	69344382	CUFF.31702	.	-
chr2	69421644	69427356	Locus_22090	.	-
chr2	69687922	69688820	Locus_18910	.	+
chr2	69705290	69706814	CUFF.31988	.	+
chr2	70161227	70162827	Locus_21415	.	-
chr2	70611242	70611744	Locus_22077	.	-
chr2	70915884	70942087	Locus_22122	.	-
chr2	71214237	71222536	Locus_21153	.	-
chr2	72337532	72342384	Locus_22041	.	-
chr2	74029034	74184279	Locus_19191	.	+
chr2	74337336	74338543	Locus_21801	.	-
chr2	75290555	75292174	CUFF.32096	.	+
chr2	76454049	76467983	Locus_20459	.	-
chr2	77109934	77161255	Locus_20066	.	+
chr2	77547494	77555778	CUFF.32323	.	-
chr2	78165415	78168678	Locus_19768	.	+
chr2	78176487	78177378	Locus_19968	.	+
chr2	78410528	78413421	Locus_21333	.	-
chr2	78444358	78444922	CUFF.32584	.	-
chr2	78449159	78450287	Locus_20209	.	+
chr2	78475209	78478703	Locus_20748	.	-
chr2	78478823	78492573	Locus_21678	.	-
chr2	78719754	78744355	Locus_20023	.	+
chr2	80204621	80205076	Locus_20898	.	-
chr2	80293757	80294932	Locus_19875	.	+
chr2	80313285	80315178	Locus_21541	.	-
chr2	80329170	80330387	CUFF.32846	.	-
chr2	80624067	80647964	Locus_19045	.	+
chr2	81378415	81379281	CUFF.32990	.	-
chr2	81560624	81560766	blastnMacaque.Locus_313770	.	+
chr2	82038470	82039549	Locus_19799	.	+
chr2	82039775	82041000	Locus_19408	.	+
chr2	82624405	82625728	CUFF.33159	.	-
chr2	82630985	82632182	Locus_18988	.	+
chr2	82911253	82913297	CUFF.33215	.	-
chr2	83267263	83278751	Locus_19359	.	+
chr2	83297493	83298980	Locus_21516	.	-
chr2	83534536	83538700	Locus_19788	.	+
chr2	83676060	83678512	Locus_19010	.	+
chr2	84099584	84103817	CUFF.33410	.	-
chr2	84146095	84150755	CUFF.33431	.	-
chr2	85143913	85205072	Locus_20836	.	-
chr2	85286582	85290736	Locus_21960	.	-
chr2	85351907	85353418	Locus_21997	.	-
chr2	85731506	85756832	Locus_21407	.	-
chr2	85925691	85928666	Locus_20696	.	-
chr2	86041799	86045684	Locus_21240	.	-
chr2	86165753	86168233	Locus_20928	.	-
chr2	86173453	86175724	Locus_20539	.	-
chr2	86230746	86246435	CUFF.33872	.	-
chr2	86382075	86384387	Locus_19346	.	+
chr2	86776396	86786072	Locus_19360	.	+
chr2	86849682	86850413	Locus_21233	.	-
chr2	87048429	87055856	Locus_19744	.	+
chr2	87401293	87406564	Locus_20978	.	-
chr2	88217092	88220898	CUFF.34672	.	+
chr2	88269701	88271031	CUFF.34271	.	-
chr2	88308641	88310152	Locus_22133	.	-
chr2	88402444	88402554	blastnPlatypus.Locus_20490	.	+
chr2	88498795	88500162	Locus_20396	.	+
chr2	88540168	88540452	blastnPlatypus.Locus_20451	.	+
chr2	89199557	89199739	blastnPlatypus.Locus_20499	.	+
chr2	89441182	89441307	blastnPlatypus.Locus_20429	.	+
chr2	89670798	89671126	blastnPan.CUFF.444437	.	+
chr2	89704809	89704928	blastnHuman.ENSG00000248962	.	-
chr2	89956135	89977373	Locus_22046	.	-
chr2	90045710	90045813	blastnPlatypus.Locus_20417	.	-
chr2	90413224	90415713	Locus_20761	.	-
chr2	90792030	90793422	Locus_20760	.	-
chr2	90796390	90796964	Locus_19349	.	+
chr2	90809453	90810385	CUFF.34506	.	-
chr2	91365860	91367626	Locus_18976	.	+
chr2	91374764	91379551	CUFF.34677	.	-
chr2	91386455	91394251	Locus_22072	.	-
chr2	91714505	91718684	CUFF.34704	.	-
chr2	91751205	91755037	CUFF.34733	.	+
chr2	91755271	91761621	Locus_19421	.	+
chr2	92008591	92009673	CUFF.34776	.	-
chr2	92197679	92198314	CUFF.34841	.	+
chr2	93047959	93049933	Locus_19432	.	+
chr2	93051129	93053632	Locus_21529	.	-
chr2	93297504	93297761	blastnMouse.Locus_2956	.	+
chr2	93310800	93320346	Locus_20501	.	-
chr2	93523957	93529395	blastnMacaque.Locus_221453	.	-
chr2	93613640	93616759	CUFF.35187	.	+
chr2	93626378	93626696	blastnPan.CUFF.126475	.	-
chr2	94251734	94252461	Locus_21747	.	-
chr2	94253907	94255676	Locus_21688	.	-
chr2	94257585	94258306	Locus_21972	.	-
chr2	94558150	94661525	Locus_19391	.	+
chr2	94670287	94671710	Locus_20364	.	+
chr2	94709489	94723260	Locus_19777	.	+
chr2	94912654	94914863	CUFF.35458	.	+
chr2	94978707	94979580	Locus_19153	.	+
chr2	95102336	95102601	blastnMacaque.Locus_222230	.	+
chr2	95814845	95861705	Locus_21391	.	-
chr2	96453119	96482507	Locus_19675	.	+
chr2	96717092	96791260	Locus_20559	.	-
chr2	97103290	97107382	Locus_18847	.	+
chr2	97103745	97137582	Locus_20837	.	-
chr2	97137796	97225700	Locus_19710	.	+
chr2	97150922	97152924	Locus_22107	.	-
chr2	97271538	97287321	Locus_21524	.	-
chr2	97491615	97495946	Locus_20814	.	-
chr2	97796887	97797608	Locus_20041	.	+
chr2	98322285	98434095	Locus_19696	.	+
chr2	98387102	98390394	CUFF.35799	.	+
chr2	98435943	98454256	Locus_19759	.	+
chr2	98523050	98523893	Locus_20043	.	+
chr2	98528147	98530271	Locus_19563	.	+
chr2	98660446	98661891	Locus_19551	.	+
chr2	98762839	98763321	Locus_21693	.	-
chr2	98998286	98998953	Locus_20072	.	+
chr2	99200091	99201921	Locus_20913	.	-
chr2	99894558	99895141	CUFF.36179	.	-
chr2	99903371	99908287	CUFF.36182	.	-
[truncated: 3,412 more rows]
